# Supplementary material for: Nanopore-Based Direct RNA-Sequencing Reveals a High-Resolution Transcriptional Landscape of Porcine Reproductive and Respiratory Syndrome Virus
Source: Viruses. 2021 Dec 16;13(12):2531. doi: 10.3390/v13122531 (PMC8706258; doi:10.3390/v13122531)
Supplement: Supplementary file 1 [file viruses-13-02531-s001.zip]

Archive with 8 entries (4 files):
- viruses-1438771-supplementary/
- viruses-1438771-supplementary/Supplementary File/
- viruses-1438771-supplementary/Supplementary File/Figure/
- viruses-1438771-supplementary/Supplementary File/Figure/Figure S1.tif
- viruses-1438771-supplementary/Supplementary File/Figure/Figure S2.tif
- viruses-1438771-supplementary/Supplementary File/Figure/Figure S3.tif
- viruses-1438771-supplementary/Supplementary File/Table/
- viruses-1438771-supplementary/Supplementary File/Table/Table(S1-S4).xlsx
