# Supplementary material for: Nanopore-Based Direct RNA-Sequencing Reveals a High-Resolution Transcriptional Landscape of Porcine Reproductive and Respiratory Syndrome Virus
Source: Viruses. 2021 Dec 16;13(12):2531. doi: 10.3390/v13122531 (PMC8706258; doi:10.3390/v13122531)
Supplement: Supplementary file 1 [file viruses-13-02531-s001.zip › viruses-1438771-supplementary/Supplementary File/Table/Table(S1-S4).xlsx]

## Sheet: S1(PRRSV reference strains)
Online Resource 1 PRRSV different strains used in this study
No.	Name	collection_date	Genotype	Accession no.	No.	Name	collection_date	Genotype	Accession no.
1	09DB2	2009	type 2	JF268681.1	50	ISU10	2014	type 2	KT257966.1
2	09HEN1	2009	type 2	JF268684.1	51	JL-0412	2012	type 2	JX177644.1
3	09SD	2009	type 2	JF268678.1	52	JS18	2018	type 2	MN606304.1
4	10186-614 RNA	2010	type 2	LC569874.1	53	JSYC20-05-1	2020	type 2	MT746146.1
5	15HEN1	2015	type 2	KX815413.1	54	JXA1	2006	type 2	EF112445.1
6	15JX4	2015	type 2	KX815422.1	55	Liaoning-2017-6	2017	type 2	MN046233.1
7	15LN1	2015	type 2	KX815423.1	56	LNWK96	2017	type 2	MG860516.1
8	46-2020	2020	type 2	MW646386.1	57	MLV RespPRRS Repro	1998	type 2	AF159149.1
9	7705R-S1	2018	type 2	MN073102.1	58	MN414	2014	type 2	KT581982.1
10	A2MC2	2010	type 2	JQ087873.1	59	NADC30	2017	type 2	MH500776.1
11	BB0907	2009	type 2	HQ315835.1	60	NADC34	2014	type 2	MF326985.1
12	BH58-10	2010	type 2	JN626287.1	61	PRRSV-ZDXYL-China-2018-1	2018	type 2	MK453049.1
13	BJ-4	1996	type 2	AF331831.1	62	PRRSV2 USA Lab3	2016	type 2	MN175677.1
14	CH-WH-2019-1	2018	type 2	MK450333.1	63	QHD2	2017	type 2	MH167387.1
15	CH-YY	2018	type 2	MK450365.1	64	QTX	2016	type 2	KX357708.1
16	CH2018NCV-Anheal-1	2018	type 2	MH370474.1	65	QY2010	2010	type 2	JQ743666.1
17	CHsx1401	2014	type 2	KP861625.1	66	QYYZ	2011	type 2	JQ308798.1
18	DK-2010-10-2-1	2010	type 2	KC862581.1	67	RFLP 1-4-4 lineage 1C variant	2020	type 2	MW887655.1
19	FJ1402	2014	type 2	KX169191.1	68	S1	1999	type 2	DQ459471.1
20	FJDJQ-2018	2018	type 2	MN862433.1	69	SC-d	2015	type 2	MF375261.1
21	FJFS	2010	type 2	KP998476.1	70	SCcd17	2017	type 2	MG914067.1
22	FJLIUY-2017	2017	type 2	MG011718.1	71	SCDJY	2019	type 2	MT075480.1
23	GD-KP	2015	type 2	KU978619.1	72	SCnj16	2016	type 2	MF196906.1
24	GD1404	2014	type 2	MF669720.1	73	SCwhn14DY	2014	type 2	KT819203.1
25	GD1909	2019	type 2	MT165636.1	74	SD-A19	2015	type 2	MF375260.1
26	GDDX-2018	2018	type 2	MT379661.1	75	SD-CXA2008	2008	type 2	GQ359108.1
27	GDsf1809	2018	type 2	MK396384.1	76	SD-YL1712	2017	type 2	MT708500.1
28	GDsg	2015	type 2	KX621003.1	77	SD110-1608	2016	type 2	MK780825.1
29	GM2	2011	type 2	JN662424.1	78	SD1704-23	2017	type 2	MN119305.1
30	GXNN202004	2020	type 2	MW561594.1	79	SD53-1603	2016	type 2	MH651744.1
31	GXNN202010	2020	type 2	MW561593.1	80	SDbz16-2	2016	type 2	MH588710.1
32	GZgy15-1	2015	type 2	KT358728.1	81	SDQD-1604	2016	type 2	MH651742.1
33	HB18-41	2018	type 2	MT268280.1	82	SDqd1501	2015	type 2	MN642099.1
34	HBFL-1604	2016	type 2	MH651739.1	83	SDwh1701	2017	type 2	MN642104.1
35	HeNan-A9	2013	type 2	KJ546412.1	84	SDWH27-1710	2017	type 2	MK780824.1
36	HENAN-XINX	2013	type 2	KF611905.1	85	SDYG1606	2016	type 2	KY053458.1
37	HENPDS-2	2015	type 2	KU950370.1	86	Shaanxi-2	2007	type 2	HQ401282.1
38	HENZMD-9	2015	type 2	KU950374.1	87	SWU-CQ1-2018	2018	type 2	MK429987.1
39	HK14	2004	type 2	KF287141.1	88	SWU-MY6-2018	2018	type 2	MK429983.1
40	HLJ-80	2016	type 2	MN046222.1	89	TJnh1501	2015	type 2	KX510269.1
41	HN07-1	2007	type 2	KX766378.1	90	VR2332	1992	type 2	EF536003.1
42	HN1804-2	2018	type 2	MN119307.1	91	WUH5	2015	type 2	KU523366.1
43	HNhx	2016	type 2	KX766379.1	92	XM-2020	2020	type 2	MZ160905.1
44	HNjz15	2015	type 2	KT945017.1	93	XW002	2013	type 2	KF724413.1
45	HNyc15	2015	type 2	KT945018.1	94	XW015	2013	type 2	KF724409.1
46	HUN-2014	2014	type 2	KP330232.1	95	YN-2011	2011	type 2	JX857698.1
47	HUN4	2006	type 2	EF635006.1	96	YNWH2016	2016	type 2	MT811824.1
48	HZL1501	2015	type 2	MF669721.1	97	ZJXS1412	2014	type 2	MF669722.1
49	IA14737-2016	2016	type 2	MF663706.1	98	GD	2007	type 2	EU109503.1

## Sheet: S2(DRS, splicing reads)
Online Resource 2 For each spanning-junction read, 5′ and 3′ selections were recorded in Nanopore Data
XM-2020								GD
UTR'5_junction	UTR'3_junction	Count	Gap_len	Before_5p	After_5p	Before_3p	After_3p	UTR'5_junction	UTR'3_junction	Count	Gap_len	Before_5p	After_5p	Before_3p	After_3p
14809	14884	1	74	CTGTGGAGTTTA	TTTGCCTACTCA	GCTGGCATTCTT	AGACATCCCGGT	191	14670	3	14478	CCCTTTAACCAT	TCTGGGATACTT	TTGCGGCAAATG	TAACCACGCATT
14791	14884	1	92	CAGGGAGATTAA	TTACGCTGTGGA	GCTGGCATTCTT	AGACATCCCGGT	1073	14650	1	13576	CCAATTTGGCTA	CAAACCAAGCAT	TGCCGCGGGCTT	CATCCGATTGCG
14764	14839	1	74	GCGCTGGAACTT	CACCCTGTCAGA	ACCGTGCGCCTG	TTCGCGTCACAA	1067	13677	1	12609	TGCTAACCAATT	GGCTATCAAACC	TTGCCATCCTAC	GGCAATTTGAAT
14762	14899	1	136	AGGCGCTGGAAC	TGCACCCTGTCA	ACATCCCGGTGT	TGAATTTGAAGA	1876	13745	1	11868	ACTTGCCTAGCA	TACCATCCCAGC	GCGATTGCTTTT	TTGTGGTGTATC
14747	14793	1	45	GACCGCCTTTAA	CAAGGCGCTGGA	AGGGAGATTAAG	TACGCTGTGGAG	3018	13827	1	10808	GCACCATCGCAG	ACATGGGCATCC	CAGTTGATTTAT	ACTTAACGTTAT
14726	14864	1	137	ATTGTGTCTGTC	TCAATCCGGACC	CGTCACCCTCAG	ATGATGAGCTGG	751	12705	1	11953	ATGACATTGGTC	TGGCGCCGTCAT	GCTACGTTCTGT	TTTGGTTTCCGC
14480	14536	1	55	AAACGAGGAGTG	TGAACCTTGTTA	AATAAAAAGAAG	GGGATGGCCAGC	180	11952	1	11771	GGTCTCTCCACC	CTTTAACCATGT	CCCCCGGGCCCT	TCATTGAACCAA
14327	14469	1	141	CCTGCCCACCAC	TTGAAAGTGCCG	AGAAGAGCTGTT	AACGAGGAGTGG	1066	14301	1	13234	ATGCTAACCAAT	TGGCTATCAAAC	GGTCGTCTCTAG	CGACTTCTGCAA
14213	14389	1	175	ACCATGGGGGCT	TAGTCGCTCTCC	CATTTGTCGTCC	GCGTCCCGGCTC	181	14674	1	14492	GTCTCTCCACCC	TTTAACCATGTC	GGCAAATGATAA	CACGCATTTGTC
14213	14296	1	82	ACCATGGGGGCT	TAGTCGCTCTCC	TGTGCTTGCTAG	CCGCAAGTACAT	179	13710	1	13530	CGGTCTCTCCAC	CCTTTAACCATG	ATGTTGGGGAAG	GCTTGACCGCGT
14157	14245	1	87	TCACTTTTGGGT	CATGACATTTGT	GGGTCTATTCAG	CATTGAAACCTG	828	13656	2	12827	AAATTTGAACCT	TCCCCAAGGAGT	CAACCGTTTTAG	CTGTCTTTTTGC
14066	14121	1	54	ACCTACACGCCA	TAATGATATATG	GGGCTCTTGCAC	TCCTCATTTTCC	209	12943	1	12733	GATACTTGATCG	TGCACGTGTACC	CCTGGCTGGCGT	CCTGTCCTTCAG
13959	14296	1	336	GCGGCAACCCCT	TAACCAAGATTT	TGTGCTTGCTAG	CCGCAAGTACAT	1059	14145	1	13085	ATTCGCCATGCT	ACCAATTTGGCT	CTGGACACTAAG	GCAGACTCTATC
13959	14018	1	58	GCGGCAACCCCT	TAACCAAGATTT	CTGCAATGATAG	AAGGCAGCACAA	3213	14494	1	11280	CATCTCCAAAAG	AAAAAGAAGCAT	GAGCACAAATAG	GTCGCGCTCACT
13790	13880	1	89	GAAAAATTGCAT	TCCTGGCGCTAC	CCGTCATCATAG	GAGGGGGGGTAA	169	14662	1	14492	CACTGCTTTACG	TCTCTCCACCCC	TCATCCGATTGC	GCAAATGATAAC
13680	13859	1	178	GGCTTGATCACT	TGTCCACCGCCG	AACTCTACCGTT	GCGGTCACCCGT	181	14668	3	14486	GTCTCTCCACCC	TTTAACCATGTC	GATTGCGGCAAA	GATAACCACGCA
13596	13670	1	73	GTAGAGACTTTC	TTATCTTCCCTG	TTGACACGGTCG	CTTGATCACTGT	130	10662	1	10531	GATTAGGGGTCT	TCCCTAACACCT	AGGCAATTGCAG	GCATGTTTGATT
13544	13650	1	105	GATATGTGAGCT	AATGGCACAGAT	CCTCACCACTAG	CATTTTCTTGAC	666	14517	1	13850	ACTCATGTGTTA	CCAACTTGCCGC	CTATGGGAGCAG	AGTTGCACTTCT
13487	13694	1	206	GCTCGTCAACGC	CACGACAACAGC	TGTCCACCGCCG	ATATTATCACGG	660	14091	1	13430	GGAGCAACTCAT	TGTTAACCAACT	GCGAAGAACTGC	TGTCCTGGCGCT
13336	13394	1	57	TGAGACTATGCG	TGGGCGACCGTT	TTAAATGTTTAG	TATGTTGGGGAA	1076	13670	1	12593	ATTTGGCTATCA	ACCAAGCATGGT	TGTCTTTTTGCC	TCCTACTGGCAA
13286	13354	1	67	CAGCGATCCTTA	TGATTGACCATG	CGACCGTTTTAG	CTGTCTTTTTGC	174	11948	1	11773	CTTTACGGTCTC	CCACCCCTTTAA	TTTTCCCCCGGG	CCTGTCATTGAA
12896	12968	1	71	GAACGTTTCATG	TTCCTCAGGCGT	CAACACCACTAG	GCAGCAAGTTCC	11752	11853	1	100	CAAAATTCTGGC	TGCGCGGAGTTC	GGAAATGGTGAG	ACTGGGAGGATT
12864	12946	1	81	CTGCGCCCTTTC	TTTCCTCTTGGT	CGAGTCTTTCAG	CATTAAGACCAA	1072	13656	1	12583	ACCAATTTGGCT	TCAAACCAAGCA	CAACCGTTTTAG	CTGTCTTTTTGC
12521	12757	1	235	CGGTAGATCTTT	TGGTGTAGGATA	CACGATGGACAG	ACGTCACCTTGC	2175	14233	1	12057	GTTTCCCCGCCG	GCGCTGCGGACA	ACCTCAAGAGAG	TGTGCTTGATGG
12429	12577	1	147	GTTAGGGGCAAT	TTTCCTTCGAGC	GATGAGCTGGAA	TTGCTGTGCCGC	119	11904	1	11784	CTCTTCAGGGGG	TTAGGGGTCTGT	AAAGGGAAAATT	ATAAAGCTAATG
12293	13329	1	1035	CTAAACTCCATG	CTTTCAGCAATG	ATGACACCTGAG	CTATGCGGTGGG	169	14774	1	14604	CACTGCTTTACG	TCTCTCCACCCC	AAAGCTGTTAAG	AGGGAGTGGTAA
12293	13247	1	953	CTAAACTCCATG	CTTTCAGCAATG	TAACTTTACCAG	TATGTCCAACAT	182	14669	6	14486	TCTCTCCACCCC	TTAACCATGTCT	ATTGCGGCAAAT	ATAACCACGCAT
12029	13096	1	1066	GGCGTGTGTACC	CACCATGGAGAA	TCTCTGTCATAG	CAATGTGACGGA	1087	14370	3	13282	AAACCAAGCATG	TGTCCCTGGCAA	CCTACACGCCAG	GATGATATATGC
11717	14183	1	2465	TTTTGACAAAAT	GGCCAGCTTTTC	TCATTTTCAAAG	ACAAACAAGGTT	191	14686	1	14494	CCCTTTAACCAT	TCTGGGATACTT	CCACGCATTTGT	GTCCGGCGTCCC
10642	14766	1	4123	CGGCAGAACTTG	ACCCCACTGGCC	CGCTGGAACTTG	ACCCTGTCAGAC	2193	13818	2	11624	GCGGACACCTCC	TTGATTGGAATG	TCTCATATTCAG	TGATTTATAACT
10616	14235	1	3618	TGACTTGACACA	TTTGCTAAACTC	CTCCTCTGGGGG	TCTATTCAGCCA	175	10687	1	10511	TTTACGGTCTCT	CACCCCTTTAAC	TCCCCGCGAAAG	CACGCCCGTCAA
9344	14596	1	5251	AGTCATAATCTG	TGTGGCCACCCA	ATCGCCCAACAG	GCCAGTCCAGAG	191	14687	1	14495	CCCTTTAACCAT	TCTGGGATACTT	CACGCATTTGTC	TCCGGCGTCCCG
7257	13969	1	6711	GAAACTGAAAAG	ATAATTGAAAAA	CCTGTAACCAAG	TTTCAGCGGAAC	147	13122	1	12974	TAACACCTTGCT	CCGGAGTTGCAC	TACCAACACCAG	TCGACGGCGGCA
6822	13916	1	7093	GCCCATCCCCCT	CCACCGAAAGTT	GGGGTCATTTAA	CGACCTCAAGAG	1069	13656	1	12586	CTAACCAATTTG	CTATCAAACCAA	CAACCGTTTTAG	CTGTCTTTTTGC
6808	14811	1	8002	CCACCCGTACCT	TGCCCATCCCCC	TGTGGAGTTTAG	TTGCCTACTCAT	1051	13639	1	12587	ACAAAGAAATTC	CCATGCTAACCA	TGAGACCATGAG	TGGGCAACCGTT
6049	14366	1	8316	AGGCTTCTGACA	CAGCCCTTAACA	GATAACGGCAAG	GATAACCACGCA	1070	13656	3	12585	TAACCAATTTGG	TATCAAACCAAG	CAACCGTTTTAG	CTGTCTTTTTGC
6049	14218	1	8168	AGGCTTCTGACA	CAGCCCTTAACA	TGGGGGCTGTAG	CGCTCTCCTCTG	191	13145	1	12953	CCCTTTAACCAT	TCTGGGATACTT	CAATTGGTTTCA	CTGGAATGGCTG
6048	13843	2	7794	CAGGCTTCTGAC	GCAGCCCTTAAC	TTGGACACCAAG	GCAAACTCTACC	169	14209	1	14039	CACTGCTTTACG	TCTCTCCACCCC	TTGAGGTCGAAG	TCACCTGATCGA
6043	14640	1	8596	ATGATCAGGCTT	TGACAGCAGCCC	GAATAAGAGTAG	AACCCGGAGAAG	2348	13656	1	11307	ACTGTCCAATTG	TATTACCCTGCA	CAACCGTTTTAG	CTGTCTTTTTGC
5983	11966	1	5982	GTTTTCTCCTTT	GGATGTTTGTGC	AAACATCCCTTG	GGATGTTTTGGC	697	14370	1	13672	AGAGGCCCAAAC	TGAGGACTTTTG	CCTACACGCCAG	GATGATATATGC
5759	14344	1	8584	ATGTGAAAATTG	CAACCACATAAT	AAAGTGCCGCAG	CTTTCATCCGAT	4880	14348	1	9467	CTGCTCGATGGC	TTACACATGCTT	GTGCTTTTGGCG	TTTCCATTACCT
5758	13843	1	8084	GATGTGAAAATT	GCAACCACATAA	TTGGACACCAAG	GCAAACTCTACC	2183	12905	1	10721	GCCGAGCGCTGC	GACACCTCCTTT	TGGCCTCTCCAG	GAAGGCCACTTG
5711	14836	1	9124	TGAGCGAGTTGA	TGAATTCTTTGC	CATACCGTGCGC	TGATTCGCGTCA	179	14270	1	14090	CGGTCTCTCCAC	CCTTTAACCATG	CCCTTTAACCAG	GTTTCAGCGGAA
5076	14984	1	9907	CGTCACCCCTTA	GACATTCATCAT	ACCGCATGGGGG	AACATTTAATTG	1066	13875	1	12808	ATGCTAACCAAT	TGGCTATCAAAC	CTGGCACAAAAA	TTGACTGGGCAG
5069	14484	1	9414	CTGGTCTCGTCA	CCCTTATGACAT	CGAGGAGTGGTG	ACCTTGTTAAAT	1087	14270	1	13182	AAACCAAGCATG	TGTCCCTGGCAA	CCCTTTAACCAG	GTTTCAGCGGAA
5067	14122	1	9054	TGCTGGTCTCGT	ACCCCTTATGAC	GGCTCTTGCACC	CCTCATTTTCCT	169	11971	1	11801	CACTGCTTTACG	TCTCTCCACCCC	AACCAACTTTAG	CCTGAATTGAAA
5065	14479	1	9413	ATTGCTGGTCTC	TCACCCCTTATG	TTAAACGAGGAG	GGTGAACCTTGT	2365	14538	1	12172	ACCCTGCACAAG	TGACGAGGTTCA	TTCTTTGGGGAG	GTACTCAGCCAT
5065	14276	1	9210	ATTGCTGGTCTC	TCACCCCTTATG	CATCACCTCCAG	TGCCGGTTGTGC	199	13168	1	12968	CCATGTCTGGGA	ACTTGATCGGTG	TGCGTCCTTTCT	TTCCTCTTGGTT
5062	14478	1	9415	AACATTGCTGGT	TCGTCACCCCTT	GTTAAACGAGGA	TGGTGAACCTTG	1056	14062	1	13005	GAAATTCGCCAT	CTAACCAATTTG	CTGCGCTGATTT	CTTTGTCATTAG
4981	14724	1	9742	TTCTTGATTTCT	TAAATATACCCT	ACAATTGTGTCT	TCGTCAATCCGG	186	13656	1	13469	TCCACCCCTTTA	CCATGTCTGGGA	CAACCGTTTTAG	CTGTCTTTTTGC
4981	13681	1	8699	TTCTTGATTTCT	TAAATATACCCT	GGCTTGATCACT	TGTCCACCGCCG	3018	14606	1	11587	GCACCATCGCAG	ACATGGGCATCC	CTAGGCCGCAAG	ACATTCTGGCCC
4981	13680	1	8698	TTCTTGATTTCT	TAAATATACCCT	CGGCTTGATCAC	GTGTCCACCGCC	191	14673	1	14481	CCCTTTAACCAT	TCTGGGATACTT	CGGCAAATGATA	CCACGCATTTGT
4968	14896	1	9927	GTGGTTAGTGTT	TTCTTGATTTCT	GAGACATCCCGG	GTTTGAATTTGA	191	14676	5	14484	CCCTTTAACCAT	TCTGGGATACTT	CAAATGATAACC	CGCATTTGTCGT
4843	14892	1	10048	TGCAAGGCTGAT	TGATGTTTGTTT	TCTTGAGACATC	CGGTGTTTGAAT	1076	14483	1	13406	ATTTGGCTATCA	ACCAAGCATGGT	GTGCACTTTGAG	GCACAAATAGGG
4750	14596	1	9845	TTGACTGCGTTA	TGGCCGGGTTCG	ATCGCCCAACAG	GCCAGTCCAGAG	673	13759	1	13085	TGTTAACCAACT	GCCGCTCCCGCA	TGTGGTGTATCG	GCCGTTCTATCT
4750	14495	1	9744	TTGACTGCGTTA	TGGCCGGGTTCG	GAACCTTGTTAA	TATGCCAAATAA	1153	14145	1	12991	TGACCGACACAC	TGGACCTATCGT	CTGGACACTAAG	GCAGACTCTATC
4738	14490	1	9751	CTTACATTACCC	TGACTGCGTTAG	GTGGTGAACCTT	TTAAATATGCCA	180	13141	1	12960	GGTCTCTCCACC	CTTTAACCATGT	GCGGCAATTGGT	TCACCTGGAATG
4736	13354	1	8617	GTCTTACATTAC	CTTGACTGCGTT	CGACCGTTTTAG	CTGTCTTTTTGC	185	14670	4	14484	CTCCACCCCTTT	ACCATGTCTGGG	TTGCGGCAAATG	TAACCACGCATT
4734	14484	1	9749	TGGTCTTACATT	CCCTTGACTGCG	CGAGGAGTGGTG	ACCTTGTTAAAT	191	14680	1	14488	CCCTTTAACCAT	TCTGGGATACTT	TGATAACCACGC	TTTGTCGTCCGG
4734	14374	1	9639	TGGTCTTACATT	CCCTTGACTGCG	CAAGTGATAACC	CGCATTTGTCGT	2205	14441	1	12235	TTTGATTGGAAT	TTGTGCTTCCTG	ATCTTTCTGAAT	GTGCTTTTACCT
4733	13516	1	8782	ATGGTCTTACAT	ACCCTTGACTGC	TCCCATTTACAG	TGATTTATAACC	2256	13788	1	11531	GAACAACCTCAC	TCAACTCATGCT	GTGCTCGTCAAC	CCAGCAACAACA
4732	14479	1	9746	CATGGTCTTACA	TACCCTTGACTG	TTAAACGAGGAG	GGTGAACCTTGT	799	13838	1	13038	CTTGGGCCCCTC	TGGTGGGAATGA	TAACTTAACGTT	TGTGAGCTGAAT
4729	14688	1	9958	CAGCATGGTCTT	CATTACCCTTGA	AGATGACGTCAG	CATCACTTTACC	130	13609	1	13478	GATTAGGGGTCT	TCCCTAACACCT	TCATGTGCGACT	CTTCATTTCATG
4729	14588	1	9858	CAGCATGGTCTT	CATTACCCTTGA	GTAAGATTATCG	CCAACAGAGCCA	1075	13665	1	12589	AATTTGGCTATC	AACCAAGCATGG	TAGCCTGTCTTT	TGCCATCCTACT
4728	14366	1	9637	CCAGCATGGTCT	ACATTACCCTTG	GATAACGGCAAG	GATAACCACGCA	1109	14099	1	12989	CAAGTATCTACA	CGGAGGCTGCAA	CTGCATGTCCTG	CGCTACTCTTGT
4727	14366	1	9638	CCCAGCATGGTC	TACATTACCCTT	GATAACGGCAAG	GATAACCACGCA	169	14668	1	14498	CACTGCTTTACG	TCTCTCCACCCC	GATTGCGGCAAA	GATAACCACGCA
4724	13678	1	8953	TCTCCCAGCATG	TCTTACATTACC	GTCGGCTTGATC	CTGTGTCCACCG	13618	13688	1	69	CTGCTTCATTTC	TGACACCTGAGA	CTGGCAATTTGA	TGTTCAAGTATG
4724	13516	1	8791	TCTCCCAGCATG	TCTTACATTACC	TCCCATTTACAG	TGATTTATAACC	4739	14680	1	9940	TACAGCCCTCCG	TCTGGCTATTCC	TGATAACCACGC	TTTGTCGTCCGG
4720	14864	1	10143	TGCATCTCCCAG	ATGGTCTTACAT	CGTCACCCTCAG	ATGATGAGCTGG	209	14370	1	14160	GATACTTGATCG	TGCACGTGTACC	CCTACACGCCAG	GATGATATATGC
4720	14477	1	9756	TGCATCTCCCAG	ATGGTCTTACAT	TGTTAAACGAGG	GTGGTGAACCTT	184	14670	1	14485	TCTCCACCCCTT	AACCATGTCTGG	TTGCGGCAAATG	TAACCACGCATT
4720	13354	1	8633	TGCATCTCCCAG	ATGGTCTTACAT	CGACCGTTTTAG	CTGTCTTTTTGC	1774	15039	1	13264	TTCAGGGTTGTT	TGAGCATAAGGG	TCGTCGATCCAG	CTGCCTTCAATC
4707	14366	1	9658	CTCGTCCAAGTT	TGCATCTCCCAG	GATAACGGCAAG	GATAACCACGCA	191	14674	6	14482	CCCTTTAACCAT	TCTGGGATACTT	GGCAAATGATAA	CACGCATTTGTC
4454	14178	1	9723	GCTACTCTACCT	AAACCTCGTCCT	TTTGTTCATTTT	AAAGTACAAACA	177	14786	1	14608	TACGGTCTCTCC	CCCCTTTAACCA	CAGGGAGTGGTA	ACCTTGTTAAAT
4424	14411	1	9986	CTGACACCTTTA	AACGGCTCTCCG	CTCCACTACGGT	AACGGCACACTG	1912	14150	1	12237	AATTGTCCGACG	CTCCAACCGTCC	CACTAAGGGCAG	CTCTATCGTTGG
4381	14183	2	9801	ACTGGAGTAAAA	TTGACCCAGATT	TCATTTTCAAAG	ACAAACAAGGTT	209	12838	1	12628	GATACTTGATCG	TGCACGTGTACC	GGTGCAGGATAG	GCATGACCGATG
4375	14183	1	9807	TTTCCCACTGGA	TAAAAGTTGACC	TCATTTTCAAAG	ACAAACAAGGTT	191	10708	1	10516	CCCTTTAACCAT	TCTGGGATACTT	TCAACCTCGCAG	GCACCGTGACGA
4375	13889	1	9513	TTTCCCACTGGA	TAAAAGTTGACC	TAGAGAGGGGGG	TAAAGTTGATGC	541	13898	1	13356	CAGTTCTAAAGA	TCTACAAGTTTA	AGTGGAGACTTT	GTCATCTTCCCC
4181	13113	1	8931	AACCATCTGAGA	ACCCATTGCGTA	GTGACGGATGAG	ATTATTTGCATT	1115	13590	1	12474	TCTACAGCGGAG	CTGCAAGTTAAT	AACGCTCCTTAG	GGTCGATCATGT
4180	14640	1	10459	CAACCATCTGAG	AACCCATTGCGT	GAATAAGAGTAG	AACCCGGAGAAG	1053	14050	1	12996	AAAGAAATTCGC	ATGCTAACCAAT	TCTGTGCTCTGG	TGCGCTGATTTG
4170	14436	1	10265	CCCCATTGAGCA	CCATCTGAGAAA	GTGCCCGGGTTG	AAAGCCTCGTGT	1129	14138	1	13008	TGCAAGTTAATG	TCTTCGAGCAGT	CTTCCTTCTGGA	ACTAAGGGCAGA
4170	14427	1	10256	CCCCATTGAGCA	CCATCTGAGAAA	GGCACACTGGTG	CCGGGTTGAAAA	631	13157	1	12525	CCCTGCATGTGA	TGACAAACCTTT	CCTGGAATGGCT	CGTCCTTTCTTT
4026	14026	1	9999	CAGCGAGGTCTC	TTCAACGTTTTT	ATAGCAAGGCAG	ACAAAAGGTGCT	1156	13278	1	12121	CCGACACACATG	ACCTATCGTCAT	CCGCAGCATCAG	CTTCGTTGTCCT
4000	13039	1	9038	TGGGGATCTTGC	TGAGAACCGCCC	CTGCGGCGTTTC	CAAAATCTCTCA	2190	14422	1	12231	GCTGCGGACACC	CCTTTGATTGGA	AGGGCTTCTGCA	CTTTTGATCTTT
3938	13589	1	9650	TCCTTTCAGACT	TATTCTGGCTGG	ACTGGGCTGTAG	GACTTTCGTTAT	191	13093	2	12901	CCCTTTAACCAT	TCTGGGATACTT	ACAATATTTCAG	CGTATTTCAGAC
3938	13216	1	9277	TCCTTTCAGACT	TATTCTGGCTGG	GCAATGTGTCAG	CATTGTGGCTGT	15019	15085	1	65	TGAGCGGCAATT	TGTCTGTCGTCG	TGTCAGATTCAG	GAGGATAAGTTA
3791	14168	2	10376	GAGACGTCCTTC	TTCTTTTGAGCT	GTACATGACATT	GTTCATTTTCAA	1100	13920	1	12819	TGTCCCTGGCAA	TATCTACAGCGG	CCCGTGTTGACT	ACATTGTTTCCT
3716	14176	1	10459	CTTTTGCTGTTG	TTTGTTCAAGCC	CATTTGTTCATT	TCAAAGTACAAA	6098	12198	1	6099	CGAGGTGCCTTC	GATCTTTGTGCC	GAGCAATTACAG	AGATCTTATGAG
3490	14245	1	10754	CTGAGTCGGCGG	TTTTTGGCATCG	GGGTCTATTCAG	CATTGAAACCTG	1076	13888	1	12811	ATTTGGCTATCA	ACCAAGCATGGT	TTGACTGGGCAG	GGAGACTTTTGT
3482	12692	1	9209	TCGACCAGCTGA	TCGGCGGGTTTT	TTTTCGGGATAG	AAATGTGAGCAA	1063	14333	2	13269	GCCATGCTAACC	ATTTGGCTATCA	ACAGCTCCACAG	AGGTGCTTTTGG
3435	14793	1	11357	TAGCGTGGGACC	TTACACACGTTC	AGGGAGATTAAG	TACGCTGTGGAG	2192	14370	1	12177	TGCGGACACCTC	TTTGATTGGAAT	CCTACACGCCAG	GATGATATATGC
3258	13927	1	10668	GACGACCGACCA	GCACCCCTCGCA	ATCGACCTCAAG	GAGTTGTGCTTG	1100	14446	1	13345	TGTCCCTGGCAA	TATCTACAGCGG	TCTGAATTGTGC	TTTACCTTCGGG
3247	13999	18	10751	GGTGCTAGCACG	CGACCGACCAAG	GGTCGTCCATAG	CGACTTCTGCAA	182	14781	5	14598	TCTCTCCACCCC	TTAACCATGTCT	TTAAGCAGGGAG	GGTAAACCTTGT
3244	13999	2	10754	GTAGGTGCTAGC	CGACGACCGACC	GGTCGTCCATAG	CGACTTCTGCAA	669	14333	1	13663	CATGTGTTAACC	ACTTGCCGCTCC	ACAGCTCCACAG	AGGTGCTTTTGG
3242	13999	1	10756	TAGTAGGTGCTA	CACGACGACCGA	GGTCGTCCATAG	CGACTTCTGCAA	191	14683	2	14491	CCCTTTAACCAT	TCTGGGATACTT	TAACCACGCATT	GTCGTCCGGCGT
3241	13843	5	10601	GTAGTAGGTGCT	GCACGACGACCG	TTGGACACCAAG	GCAAACTCTACC	180	13140	1	12959	GGTCTCTCCACC	CTTTAACCATGT	GGCGGCAATTGG	TTCACCTGGAAT
3235	14097	1	10861	GGGAAGGTAGTA	GTGCTAGCACGA	AAGGTAAGTCGC	GTCGACTGCTGG	660	14345	1	13684	GGAGCAACTCAT	TGTTAACCAACT	AAGGTGCTTTTG	CGTTTTCCATTA
3234	13841	1	10606	CGGGAAGGTAGT	GGTGCTAGCACG	TTTTGGACACCA	GGGCAAACTCTA	3018	14085	1	11066	GCACCATCGCAG	ACATGGGCATCC	AGGCTTGCGAAG	ACTGCATGTCCT
2985	14911	1	11925	TGCAACGCAAGA	TGGCTTTCCCGC	TTGAATTTGAAG	ATGAGTGGTGAA	135	12789	1	12653	GGGGTCTGTCCC	AACACCTTGCTT	CCAACCCGGCAG	CAGCCGCTGAGA
2975	12621	1	9645	TTGATGACCCTG	AACGCAAGAATG	TCACTTGACCAG	GTCTATGCTTGG	1054	13858	1	12803	AAGAAATTCGCC	TGCTAACCAATT	TGAATGGCACAG	TTGGCTGGCACA
2968	13679	1	10710	ACTAAACTTGAT	ACCCTGCAACGC	TCGGCTTGATCA	TGTGTCCACCGC	2863	13508	1	10644	CCGCGTCGCGAC	TGTCCCCAAGCT	GTGGTGTTTGGC	ATGTGTCAGGCA
2966	13858	1	10891	CAACTAAACTTG	TGACCCTGCAAC	AAACTCTACCGT	GGCGGTCACCCG	153	14757	1	14603	CTTGCTTCCGGA	TTGCACTGCTTT	TCGTGTTGGGTG	CAGAAAAGCTGT
2963	13516	1	10552	ATGCAACTAAAC	TGATGACCCTGC	TCCCATTTACAG	TGATTTATAACC	177	11954	1	11776	TACGGTCTCTCC	CCCCTTTAACCA	CCCGGGCCCTGT	ATTGAACCAACT
2956	13927	1	10970	GCATGTGATGCA	CTAAACTTGATG	ATCGACCTCAAG	GAGTTGTGCTTG	1068	14345	1	13276	GCTAACCAATTT	GCTATCAAACCA	AAGGTGCTTTTG	CGTTTTCCATTA
2948	13843	1	10894	TGCGTGAGGCAT	TGATGCAACTAA	TTGGACACCAAG	GCAAACTCTACC	1400	14101	1	12700	TCATCACGCTTC	TCCGCTCATGAA	GCATGTCCTGGC	CTACTCTTGTAC
2939	13789	1	10849	TCAATGTGATGC	TGAGGCATGTGA	GCGAAAAATTGC	TGTCCTGGCGCT	169	14777	1	14607	CACTGCTTTACG	TCTCTCCACCCC	GCTGTTAAGCAG	GAGTGGTAAACC
2894	13631	1	10736	GCGGGCCCTGCT	TGGACACCTCCA	ATATTGTCTCTT	CGGCGCCCTCAC	2208	14249	1	12040	GATTGGAATGTT	TGCTTCCTGGGG	GCTTGATGGTTC	GCGGCAACCCCT
2882	13681	1	10798	TCATTGACACAG	CGGGCCCTGCTG	GGCTTGATCACT	TGTCCACCGCCG	1063	14668	1	13604	GCCATGCTAACC	ATTTGGCTATCA	GATTGCGGCAAA	GATAACCACGCA
2874	13069	1	10194	TCAAGCCATCAT	GACACAGGCGGG	GCACGGCGGTAG	AACACCTGTCTA	185	14675	3	14489	CTCCACCCCTTT	ACCATGTCTGGG	GCAAATGATAAC	ACGCATTTGTCG
2870	14366	1	11495	CAGCTCAAGCCA	CATTGACACAGG	GATAACGGCAAG	GATAACCACGCA	1100	14507	1	13406	TGTCCCTGGCAA	TATCTACAGCGG	GTCGCGCTCACT	TGGGAGCAGTAG
2865	14171	1	11305	ATACTCAGCTCA	GCCATCATTGAC	CATGACATTTGT	CATTTTCAAAGT	153	13502	1	13348	CTTGCTTCCGGA	TTGCACTGCTTT	TTCAAAGTGGTG	TTGGCAATGTGT
2861	13843	1	10981	CAAAATACTCAG	TCAAGCCATCAT	TTGGACACCAAG	GCAAACTCTACC	184	11959	1	11774	TCTCCACCCCTT	AACCATGTCTGG	GCCCTGTCATTG	ACCAACTTTAGG
2861	13347	1	10485	CAAAATACTCAG	TCAAGCCATCAT	CGGTGGGCGACC	TTTTAGCCTGTC	209	13208	2	12998	GATACTTGATCG	TGCACGTGTACC	GTGGTTTCTCAG	CGTTCGCCTGCA
2860	14245	1	11384	CCAAAATACTCA	CTCAAGCCATCA	GGGTCTATTCAG	CATTGAAACCTG	169	13132	1	12962	CACTGCTTTACG	TCTCTCCACCCC	AGGTCGACGGCG	CAATTGGTTTCA
2845	14026	1	11180	GTAGAGATCACA	GCCCAAAATACT	ATAGCAAGGCAG	ACAAAAGGTGCT	2256	14743	1	12486	GAACAACCTCAC	TCAACTCATGCT	CGGGTTGAAAAG	CTCGTGTTGGGT
2399	13880	1	11480	GGCCCAGGTGTG	TAGTCTGGTTTC	CCGTCATCATAG	GAGGGGGGGTAA	173	11949	1	11775	GCTTTACGGTCT	TCCACCCCTTTA	TTTCCCCCGGGC	CTGTCATTGAAC
2396	13880	2	11483	TCAGGCCCAGGT	TGGTAGTCTGGT	CCGTCATCATAG	GAGGGGGGGTAA	3017	14896	1	11878	AGCACCATCGCA	AACATGGGCATC	TCATCGCCCAAC	AAACCAGTCCAG
2396	14218	1	11821	TCAGGCCCAGGT	TGGTAGTCTGGT	TGGGGGCTGTAG	CGCTCTCCTCTG	2196	14446	1	12249	GACACCTCCTTT	ATTGGAATGTTG	TCTGAATTGTGC	TTTACCTTCGGG
2396	14207	1	11810	TCAGGCCCAGGT	TGGTAGTCTGGT	TGCACTTACCAT	GGGGCTGTAGTC	1408	13410	1	12001	CTTCGTCCGCTC	TGAAACCCGGCA	CCAATGTCACAG	TGAAAATTATCT
2394	14218	1	11823	GGTCAGGCCCAG	TGTGGTAGTCTG	TGGGGGCTGTAG	CGCTCTCCTCTG	3850	14494	1	10643	TCAAATCTGACA	TGGTTATTCTCC	GAGCACAAATAG	GTCGCGCTCACT
2394	13976	1	11581	GGTCAGGCCCAG	TGTGGTAGTCTG	CCAAGATTTCAG	GGAACAATGGGG	1087	13679	1	12591	AAACCAAGCATG	TGTCCCTGGCAA	GCCATCCTACTG	CAATTTGAATGT
2383	14193	57	11809	CCACGCAAGAAG	TCAGGCCCAGGT	AGTACAAACAAG	TTGCACTTACCA	1331	14448	1	13116	CAGTCATAAGTG	TACGGTGCCGGA	TGAATTGTGCTT	TACCTTCGGGTA
2383	14034	16	11650	CCACGCAAGAAG	TCAGGCCCAGGT	GCAGCACAAAAG	TGCTATTGGCGT	1809	13952	1	12142	TCCCCGGATGCG	TCGAAATTTCCG	ACTCACCACCAG	CATTTCCTTGAC
2383	13999	5	11615	CCACGCAAGAAG	TCAGGCCCAGGT	GGTCGTCCATAG	CGACTTCTGCAA	1064	13649	1	12584	CCATGCTAACCA	TTTGGCTATCAA	AGGTGGGCAACC	TTTTAGCCTGTC
2383	14911	2	12527	CCACGCAAGAAG	TCAGGCCCAGGT	TTGAATTTGAAG	ATGAGTGGTGAA	1067	3312	1	2244	TGCTAACCAATT	GGCTATCAAACC	CATGTGGGATAG	GTTGACATGCTG
2383	14640	2	12256	CCACGCAAGAAG	TCAGGCCCAGGT	GAATAAGAGTAG	AACCCGGAGAAG	183	14670	148	14486	CTCTCCACCCCT	TAACCATGTCTG	TTGCGGCAAATG	TAACCACGCATT
2383	13853	2	11469	CCACGCAAGAAG	TCAGGCCCAGGT	AGGGCAAACTCT	CCGTTGGCGGTC	2003	13487	1	11483	TCATGACCAGGT	TGCTTGGGGAAA	ATGAGTGAAAAG	GATTCAAAGTGG
2383	13354	2	10970	CCACGCAAGAAG	TCAGGCCCAGGT	CGACCGTTTTAG	CTGTCTTTTTGC	2175	14660	1	12484	GTTTCCCCGCCG	GCGCTGCGGACA	TTTCATCCGATT	CGGCAAATGATA
2383	11899	2	9515	CCACGCAAGAAG	TCAGGCCCAGGT	CAATTACGGAAG	TCCTATGAGGCT	1909	14301	1	12391	CCGAATTGTCCG	CGACTCCAACCG	GGTCGTCTCTAG	CGACTTCTGCAA
2383	14924	1	12540	CCACGCAAGAAG	TCAGGCCCAGGT	ATGAGTGGTGAA	GGCACTGATTGA	182	14412	1	14229	TCTCTCCACCCC	TTAACCATGTCT	GCCGACTGCTAG	GCTTCTGCACCT
2383	14629	1	12245	CCACGCAAGAAG	TCAGGCCCAGGT	CCGGGAAAGAAG	ATAAGAGTAGAA	141	13717	1	13575	TGTCCCTAACAC	TTGCTTCCGGAG	GGAAGTGCTTGA	CGCGTGCTGTTG
2383	14536	1	12152	CCACGCAAGAAG	TCAGGCCCAGGT	AATAAAAAGAAG	GGGATGGCCAGC	3051	14325	1	11273	GGGGGGCAAGAA	TTGAGGAAGTCC	ATGATAGCACAG	TCCACAGAAGGT
2383	14533	1	12149	CCACGCAAGAAG	TCAGGCCCAGGT	CAGAATAAAAAG	AGGGGGATGGCC	183	14673	1	14489	CTCTCCACCCCT	TAACCATGTCTG	CGGCAAATGATA	CCACGCATTTGT
2383	14183	1	11799	CCACGCAAGAAG	TCAGGCCCAGGT	TCATTTTCAAAG	ACAAACAAGGTT	181	14671	13	14489	GTCTCTCCACCC	TTTAACCATGTC	TGCGGCAAATGA	AACCACGCATTT
2383	14026	1	11642	CCACGCAAGAAG	TCAGGCCCAGGT	ATAGCAAGGCAG	ACAAAAGGTGCT	2228	14431	1	12202	TGGGGTTGAGGC	GCGAATCAGACA	GCACCTTTTGAT	TTTCTGAATTGT
2383	13976	1	11592	CCACGCAAGAAG	TCAGGCCCAGGT	CCAAGATTTCAG	GGAACAATGGGG	153	11924	1	11770	CTTGCTTCCGGA	TTGCACTGCTTT	TAATGCCACCAG	ATGAGGTTTCAT
2383	13929	1	11545	CCACGCAAGAAG	TCAGGCCCAGGT	CGACCTCAAGAG	GTTGTGCTTGAT	839	14395	1	13555	TGTCCCCAAGGA	TTGAAGTTGGTT	TCTAAAGGTAAG	CGCGGCCGACTG
2383	13895	1	11511	CCACGCAAGAAG	TCAGGCCCAGGT	GGGGGGGTAAAG	TGATGCGGGGGG	1065	14517	1	13451	CATGCTAACCAA	TTGGCTATCAAA	CTATGGGAGCAG	AGTTGCACTTCT
2383	13589	1	11205	CCACGCAAGAAG	TCAGGCCCAGGT	ACTGGGCTGTAG	GACTTTCGTTAT	660	14336	1	13675	GGAGCAACTCAT	TGTTAACCAACT	GCTCCACAGAAG	TGCTTTTGGCGT
2383	13345	1	10961	CCACGCAAGAAG	TCAGGCCCAGGT	TGCGGTGGGCGA	CGTTTTAGCCTG	181	14346	2	14164	GTCTCTCCACCC	TTTAACCATGTC	AGGTGCTTTTGG	GTTTTCCATTAC
2383	13185	1	10801	CCACGCAAGAAG	TCAGGCCCAGGT	ATGAGTGAAAAG	GATTTAAGGTGA	28	14626	1	14597	GGCTCTATGCCA	GGCATTTGTATT	GGCCCCTGCCCA	CACGTCGAAAGT
2383	13047	1	10663	CCACGCAAGAAG	TCAGGCCCAGGT	TTTCGCAAAATC	CTCAATGTCGCA	2208	14451	1	12242	GATTGGAATGTT	TGCTTCCTGGGG	ATTGTGCTTTTA	CTTCGGGTACAT
2379	13851	1	11471	CACCCCACGCAA	AAGGTCAGGCCC	CAAGGGCAAACT	TACCGTTGGCGG	2208	14259	1	12050	GATTGGAATGTT	TGCTTCCTGGGG	TCCGCGGCAACC	CTTTAACCAGAG
2379	13825	1	11445	CACCCCACGCAA	AAGGTCAGGCCC	AGATACACCAAT	TTCTTTTGGACA	191	12923	10	12731	CCCTTTAACCAT	TCTGGGATACTT	CCACTTGACCAG	GTTTACGCCTGG
2378	14218	1	11839	CCACCCCACGCA	GAAGGTCAGGCC	TGGGGGCTGTAG	CGCTCTCCTCTG	185	14674	1	14488	CTCCACCCCTTT	ACCATGTCTGGG	GGCAAATGATAA	CACGCATTTGTC
2378	13843	1	11464	CCACCCCACGCA	GAAGGTCAGGCC	TTGGACACCAAG	GCAAACTCTACC	180	14671	2	14490	GGTCTCTCCACC	CTTTAACCATGT	TGCGGCAAATGA	AACCACGCATTT
2376	14026	4	11649	TCCCACCCCACG	AAGAAGGTCAGG	ATAGCAAGGCAG	ACAAAAGGTGCT	142	11924	2	11781	GTCCCTAACACC	TGCTTCCGGAGT	TAATGCCACCAG	ATGAGGTTTCAT
2376	14640	1	12263	TCCCACCCCACG	AAGAAGGTCAGG	GAATAAGAGTAG	AACCCGGAGAAG	7110	15054	1	7943	CCACCCGTACCT	TGCCCATCCCTC	GCCTTCAATCAG	GCGCTGGAACTT
2376	14065	1	11688	TCCCACCCCACG	AAGAAGGTCAGG	TCACCTACACGC	AATAATGATATA	169	14667	1	14497	CACTGCTTTACG	TCTCTCCACCCC	CGATTGCGGCAA	TGATAACCACGC
2376	13354	1	10977	TCCCACCCCACG	AAGAAGGTCAGG	CGACCGTTTTAG	CTGTCTTTTTGC	183	14786	1	14602	CTCTCCACCCCT	TAACCATGTCTG	CAGGGAGTGGTA	ACCTTGTTAAAT
2374	13843	6	11468	ACTCCCACCCCA	GCAAGAAGGTCA	TTGGACACCAAG	GCAAACTCTACC	874	13578	1	12703	TCCACACCTCCT	CCCGCCCCATCA	AGGAGTTTACCC	ACGCTCCTTAGT
2374	14183	1	11808	ACTCCCACCCCA	GCAAGAAGGTCA	TCATTTTCAAAG	ACAAACAAGGTT	15028	15154	1	125	ATTGTGTCTGTC	TCGATCCAGACT	TCCGCGCCACAG	ATCACCCTCAGC
2373	14026	1	11652	TACTCCCACCCC	CGCAAGAAGGTC	ATAGCAAGGCAG	ACAAAAGGTGCT	660	14670	1	14009	GGAGCAACTCAT	TGTTAACCAACT	TTGCGGCAAATG	TAACCACGCATT
2372	14921	1	12548	CTACTCCCACCC	ACGCAAGAAGGT	AGAATGAGTGGT	AATGGCACTGAT	2205	14253	1	12047	TTTGATTGGAAT	TTGTGCTTCCTG	GATGGTTCCGCG	CAACCCCTTTAA
2372	14218	1	11845	CTACTCCCACCC	ACGCAAGAAGGT	TGGGGGCTGTAG	CGCTCTCCTCTG	191	14278	1	14086	CCCTTTAACCAT	TCTGGGATACTT	CCAGAGTTTCAG	GGAACAATGGGG
2372	14026	1	11653	CTACTCCCACCC	ACGCAAGAAGGT	ATAGCAAGGCAG	ACAAAAGGTGCT	1140	13710	1	12569	GGTCTTCGAGCA	TGACCGACACAC	ATGTTGGGGAAG	GCTTGACCGCGT
2371	14026	2	11654	CCTACTCCCACC	CACGCAAGAAGG	ATAGCAAGGCAG	ACAAAAGGTGCT	2554	14547	1	11992	AGGCGACTTCAG	AATGATGGCCTG	GAGTGTACTCAG	CATAGAAACCTG
2369	14026	1	11656	GGCCTACTCCCA	CCCACGCAAGAA	ATAGCAAGGCAG	ACAAAAGGTGCT	184	14714	1	14529	TCTCCACCCCTT	AACCATGTCTGG	TCCACTACGGTC	ACGGCACATTGG
2368	14485	1	12116	AGGCCTACTCCC	CCCCACGCAAGA	GAGGAGTGGTGA	CCTTGTTAAATA	191	14671	3	14479	CCCTTTAACCAT	TCTGGGATACTT	TGCGGCAAATGA	AACCACGCATTT
2367	13815	1	11447	CAGGCCTACTCC	ACCCCACGCAAG	CTCATGCACCAG	TACACCAATTTT	176	14538	1	14361	TTACGGTCTCTC	ACCCCTTTAACC	TTCTTTGGGGAG	GTACTCAGCCAT
2143	13306	1	11162	AGTCTTGAAGAA	GCTTGGCTAGGC	ACCATGTGCGAC	GCTTCACTTCAT	169	10687	1	10517	CACTGCTTTACG	TCTCTCCACCCC	TCCCCGCGAAAG	CACGCCCGTCAA
2101	13069	1	10967	GAGGTGAGAAGA	AAATTGACCAAT	GCACGGCGGTAG	AACACCTGTCTA	181	14669	11	14487	GTCTCTCCACCC	TTTAACCATGTC	ATTGCGGCAAAT	ATAACCACGCAT
2100	14193	8	12092	GGAGGTGAGAAG	AAAATTGACCAA	AGTACAAACAAG	TTGCACTTACCA	2972	3043	1	70	GGATTTGTCTGC	TCCTCACAGACG	CTGGAGGCGGGG	GGCAAGAAGTTG
2100	14344	3	12243	GGAGGTGAGAAG	AAAATTGACCAA	AAAGTGCCGCAG	CTTTCATCCGAT	179	13656	1	13476	CGGTCTCTCCAC	CCTTTAACCATG	CAACCGTTTTAG	CTGTCTTTTTGC
2100	13069	3	10968	GGAGGTGAGAAG	AAAATTGACCAA	GCACGGCGGTAG	AACACCTGTCTA	2228	14472	1	12243	TGGGGTTGAGGC	GCGAATCAGACA	ACATGACATTCG	GCACTTTGAGAG
2100	14640	1	12539	GGAGGTGAGAAG	AAAATTGACCAA	GAATAAGAGTAG	AACCCGGAGAAG	15019	15067	1	47	TGAGCGGCAATT	TGTCTGTCGTCG	GCGCTGGAACTT	TGCCCTGTCAGA
2100	13589	1	11488	GGAGGTGAGAAG	AAAATTGACCAA	ACTGGGCTGTAG	GACTTTCGTTAT	3067	14890	1	11822	AGGAAGTCCTGA	TGAAATCTCGGA	GTAAGATCATCG	CCAACAAAACCA
2100	13113	1	11012	GGAGGTGAGAAG	AAAATTGACCAA	GTGACGGATGAG	ATTATTTGCATT	1536	14553	1	13016	GCCAACCGGATG	TGAATTCCAACT	ACTCAGCCATAG	AACCTGGAAATT
2098	14193	1	12094	GAGGAGGTGAGA	GAAAAATTGACC	AGTACAAACAAG	TTGCACTTACCA	14536	14781	1	244	CTTCTTTGGGGA	TGTACTCAGCCA	TTAAGCAGGGAG	GGTAAACCTTGT
2098	13843	1	11744	GAGGAGGTGAGA	GAAAAATTGACC	TTGGACACCAAG	GCAAACTCTACC	173	11948	1	11774	GCTTTACGGTCT	TCCACCCCTTTA	TTTTCCCCCGGG	CCTGTCATTGAA
2097	13976	1	11878	GGAGGAGGTGAG	AGAAAAATTGAC	CCAAGATTTCAG	GGAACAATGGGG	2197	14065	1	11867	ACACCTCCTTTG	TTGGAATGTTGT	CGCTGATTTGCT	TGTCATTAGGCT
2097	13843	1	11745	GGAGGAGGTGAG	AGAAAAATTGAC	TTGGACACCAAG	GCAAACTCTACC	1140	14176	1	13035	GGTCTTCGAGCA	TGACCGACACAC	GGTCGCCCGTCA	TGTGGAGAAAGG
2092	14613	4	12520	ACCCCGGAGGAG	TGAGAAGAAAAA	GTCCAGAGGCAG	GGACCGGGAAAG	183	14675	1	14491	CTCTCCACCCCT	TAACCATGTCTG	GCAAATGATAAC	ACGCATTTGTCG
2092	13394	2	11301	ACCCCGGAGGAG	TGAGAAGAAAAA	TTAAATGTTTAG	TATGTTGGGGAA	1645	13952	1	12306	GGCTCCCTGCGG	CTTGGACAGGAA	ACTCACCACCAG	CATTTCCTTGAC
2092	14193	1	12100	ACCCCGGAGGAG	TGAGAAGAAAAA	AGTACAAACAAG	TTGCACTTACCA	177	14670	1	14492	TACGGTCTCTCC	CCCCTTTAACCA	TTGCGGCAAATG	TAACCACGCATT
2092	14026	1	11933	ACCCCGGAGGAG	TGAGAAGAAAAA	ATAGCAAGGCAG	ACAAAAGGTGCT	813	14667	1	13853	GGTGGGAATGAA	TGAAATTTGAAC	CGATTGCGGCAA	TGATAACCACGC
2092	13178	1	11085	ACCCCGGAGGAG	TGAGAAGAAAAA	TTCTGAGATGAG	GAAAAGGGATTT	191	14677	242	14485	CCCTTTAACCAT	TCTGGGATACTT	AAATGATAACCA	GCATTTGTCGTC
2092	13096	1	11003	ACCCCGGAGGAG	TGAGAAGAAAAA	TCTCTGTCATAG	CAATGTGACGGA	174	9282	1	9107	CTTTACGGTCTC	CCACCCCTTTAA	AATGGTCGCCAG	TAGTCCCTAACC
2092	11546	1	9453	ACCCCGGAGGAG	TGAGAAGAAAAA	TTACCGGGAATG	TGAGGACTGGGA	164	12497	1	12332	AGTTGCACTGCT	TACGGTCTCTCC	TGCTGCACAACC	GCGCTTGACAGG
2077	14613	1	12535	AGAGCCAACCCG	TCACCCCGGAGG	GTCCAGAGGCAG	GGACCGGGAAAG	191	14675	60	14483	CCCTTTAACCAT	TCTGGGATACTT	GCAAATGATAAC	ACGCATTTGTCG
1962	14149	1	12186	GACTGTTTCACA	TTCTTTGCCCGC	ATTGTGCTTTCA	TTTTGGGTACAT	169	14766	1	14596	CACTGCTTTACG	TCTCTCCACCCC	GTGGCAGAAAAG	TGTTAAGCAGGG
1962	13516	1	11553	GACTGTTTCACA	TTCTTTGCCCGC	TCCCATTTACAG	TGATTTATAACC	2194	14055	1	11860	CGGACACCTCCT	TGATTGGAATGT	GCTCTGGCTGCG	TGATTTGCTTTG
1866	14811	1	12944	CAAAGTGATGCA	CTGCCTAGCAAT	TGTGGAGTTTAG	TTGCCTACTCAT	2208	14442	3	12233	GATTGGAATGTT	TGCTTCCTGGGG	TCTTTCTGAATT	TGCTTTTACCTT
1762	14168	2	12405	CCTCTTGAATGC	TTCAGGGTTGTT	GTACATGACATT	GTTCATTTTCAA	191	14672	3	14480	CCCTTTAACCAT	TCTGGGATACTT	GCGGCAAATGAT	ACCACGCATTTG
1667	12315	1	10647	GGAATGGCGCTT	TAAAGGCGCCAA	AATGGTTAATAG	TGTGCACTCCTC	2863	13836	1	10972	CCGCGTCGCGAC	TGTCCCCAAGCT	TATAACTTAACG	TATGTGAGCTGA
1559	14204	1	12644	AATTCGAGACCA	TCTTCCCGAAAG	GGTTGCACTTAC	ATGGGGGCTGTA	2208	14437	1	12228	GATTGGAATGTT	TGCTTCCTGGGG	TTTGATCTTTCT	AATTGTGCTTTT
1555	13999	1	12443	TCCAAATTCGAG	CCACTCTTCCCG	GGTCGTCCATAG	CGACTTCTGCAA	184	13144	1	12959	TCTCCACCCCTT	AACCATGTCTGG	GCAATTGGTTTC	CCTGGAATGGCT
1537	14043	1	12505	GCTAACCGGATG	TGTATTCCAAAT	AAGGTGCTATTG	CGTTTTCCATCA	1733	13513	1	11779	GATCCCTGGGAT	TCCCCTACTTTG	GTTTGGCAATGT	TCAGGCATTGTG
1233	12225	1	10991	AGAATGTGACCA	CCTGGATTTGAG	ATGTAACCATAG	ATATAACAGTAC	184	14652	1	14467	TCTCCACCCCTT	AACCATGTCTGG	CCGCGGGCTTTC	TCCGATTGCGGC
1168	13929	1	12760	GGACCTATCGTT	TGCAGTATTTTG	CGACCTCAAGAG	GTTGTGCTTGAT	2029	14068	1	12038	TCATCAGCCTTT	TCAAGTTATTGA	TGATTTGCTTTG	CATTAGGCTTGC
1168	13843	1	12674	GGACCTATCGTT	TGCAGTATTTTG	TTGGACACCAAG	GCAAACTCTACC	1068	14301	1	13232	GCTAACCAATTT	GCTATCAAACCA	GGTCGTCTCTAG	CGACTTCTGCAA
1144	13999	1	12854	CTCCGAGCAGTA	TTGACCCAACTG	GGTCGTCCATAG	CGACTTCTGCAA	177	14669	2	14491	TACGGTCTCTCC	CCCCTTTAACCA	ATTGCGGCAAAT	ATAACCACGCAT
1144	13354	1	12209	CTCCGAGCAGTA	TTGACCCAACTG	CGACCGTTTTAG	CTGTCTTTTTGC	169	14252	1	14082	CACTGCTTTACG	TCTCTCCACCCC	TGATGGTTCCGC	GCAACCCCTTTA
1141	14183	1	13041	GGTCTCCGAGCA	TAGTTGACCCAA	TCATTTTCAAAG	ACAAACAAGGTT	540	13656	1	13115	ACAGTTCTAAAG	CTCTACAAGTTT	CAACCGTTTTAG	CTGTCTTTTTGC
1141	14034	1	12892	GGTCTCCGAGCA	TAGTTGACCCAA	GCAGCACAAAAG	TGCTATTGGCGT	3018	14150	1	11131	GCACCATCGCAG	ACATGGGCATCC	CACTAAGGGCAG	CTCTATCGTTGG
1141	13999	1	12857	GGTCTCCGAGCA	TAGTTGACCCAA	GGTCGTCCATAG	CGACTTCTGCAA	191	14681	3	14489	CCCTTTAACCAT	TCTGGGATACTT	GATAACCACGCA	TTGTCGTCCGGC
1141	13927	1	12785	GGTCTCCGAGCA	TAGTTGACCCAA	ATCGACCTCAAG	GAGTTGTGCTTG	156	10682	1	10525	GCTTCCGGAGTT	CACTGCTTTACG	TGATTTCCCCGC	AAAGGCACGCCC
1141	13722	1	12580	GGTCTCCGAGCA	TAGTTGACCCAA	GTATGTGTTGAG	AGCATCTATGCT	1100	13925	1	12824	TGTCCCTGGCAA	TATCTACAGCGG	GTTGACTCACAT	GTTTCCTATGGG
1046	14245	1	13198	CCCAATATAATG	AATTCGCCGCGC	GGGTCTATTCAG	CATTGAAACCTG	182	14786	1	14603	TCTCTCCACCCC	TTAACCATGTCT	CAGGGAGTGGTA	ACCTTGTTAAAT
840	13929	1	13088	CGTCCCCGAAGA	TTGAGGTTGGTT	CGACCTCAAGAG	GTTGTGCTTGAT	179	13161	1	12981	CGGTCTCTCCAC	CCTTTAACCATG	GAATGGCTGCGT	CTTTCTTTTCCT
840	13927	1	13086	CGTCCCCGAAGA	TTGAGGTTGGTT	ATCGACCTCAAG	GAGTTGTGCTTG	860	13952	1	13091	GGTTGCGAACCG	CTCCACACCTCC	ACTCACCACCAG	CATTTCCTTGAC
833	14026	1	13192	TTGAAACCGTCC	CGAAGAGTTGAG	ATAGCAAGGCAG	ACAAAAGGTGCT	799	14301	1	13501	CTTGGGCCCCTC	TGGTGGGAATGA	GGTCGTCTCTAG	CGACTTCTGCAA
676	13989	1	13312	CTGACCAACCTA	CGCTCCCGCAGA	GGAACAATGGGG	CGTCCATAGACG	98	13590	1	13491	GAACACCCTCCT	TGACAGCCCTCT	AACGCTCCTTAG	GGTCGATCATGT
550	13516	1	12965	AAGAACCTACAA	TTTACGAACGGG	TCCCATTTACAG	TGATTTATAACC	175	14670	1	14494	TTTACGGTCTCT	CACCCCTTTAAC	TTGCGGCAAATG	TAACCACGCATT
550	13084	1	12533	AAGAACCTACAA	TTTACGAACGGG	CACCTGTCTACA	CTCTGTCATAGC	180	13534	1	13353	GGTCTCTCCACC	CTTTAACCATGT	TGTGGCTGTGTG	GTCAACTTTACC
216	14366	2	14149	TGATCGGTGCAC	TGCACCCCCAAT	GATAACGGCAAG	GATAACCACGCA	2208	14449	1	12240	GATTGGAATGTT	TGCTTCCTGGGG	GAATTGTGCTTT	ACCTTCGGGTAC
216	14420	1	14203	TGATCGGTGCAC	TGCACCCCCAAT	GGTCAACGGCAC	CTGGTGCCCGGG	3001	14133	1	11131	ATGAGGCTTTCC	CCTAGCACCATC	ACCAACTTCCTT	TGGACACTAAGG
216	14411	1	14194	TGATCGGTGCAC	TGCACCCCCAAT	CTCCACTACGGT	AACGGCACACTG	169	12509	3	12339	CACTGCTTTACG	TCTCTCCACCCC	TGCGCTTGACAG	GTCAAATGTAAC
216	14407	1	14190	TGATCGGTGCAC	TGCACCCCCAAT	CCGGCTCCACTA	GGTCAACGGCAC	2286	14670	1	12383	CTGGTCCCTCCC	TGACTCAAGAGC	TTGCGGCAAATG	TAACCACGCATT
216	14401	1	14184	TGATCGGTGCAC	TGCACCCCCAAT	GGCGTCCCGGCT	CACTACGGTCAA	3595	14668	1	11072	GAGGACCGGTCT	TGACCAACCTGC	GATTGCGGCAAA	GATAACCACGCA
216	14389	1	14172	TGATCGGTGCAC	TGCACCCCCAAT	CATTTGTCGTCC	GCGTCCCGGCTC	187	14675	1	14487	CCACCCCTTTAA	CATGTCTGGGAT	GCAAATGATAAC	ACGCATTTGTCG
216	13394	1	13177	TGATCGGTGCAC	TGCACCCCCAAT	TTAAATGTTTAG	TATGTTGGGGAA	2864	13839	1	10974	CGCGTCGCGACG	GTCCCCAAGCTG	AACTTAACGTTA	GTGAGCTGAATG
210	13976	28	13765	GATTCTTGATCG	TGCACGTGCACC	CCAAGATTTCAG	GGAACAATGGGG	671	13710	1	13038	TGTGTTAACCAA	TTGCCGCTCCCG	ATGTTGGGGAAG	GCTTGACCGCGT
210	14218	9	14007	GATTCTTGATCG	TGCACGTGCACC	TGGGGGCTGTAG	CGCTCTCCTCTG	180	11956	1	11775	GGTCTCTCCACC	CTTTAACCATGT	CGGGCCCTGTCA	TGAACCAACTTT
210	14390	6	14179	GATTCTTGATCG	TGCACGTGCACC	ATTTGTCGTCCG	CGTCCCGGCTCC	869	13656	1	12786	CCGACTCCACAC	TCCTTCCCGCCC	CAACCGTTTTAG	CTGTCTTTTTGC
210	14386	2	14175	GATTCTTGATCG	TGCACGTGCACC	ACGCATTTGTCG	CCGGCGTCCCGG	181	14650	1	14468	GTCTCTCCACCC	TTTAACCATGTC	TGCCGCGGGCTT	CATCCGATTGCG
210	14383	2	14172	GATTCTTGATCG	TGCACGTGCACC	ACCACGCATTTG	CGTCCGGCGTCC	169	13122	1	12952	CACTGCTTTACG	TCTCTCCACCCC	TACCAACACCAG	TCGACGGCGGCA
210	14344	2	14133	GATTCTTGATCG	TGCACGTGCACC	AAAGTGCCGCAG	CTTTCATCCGAT	179	13139	1	12959	CGGTCTCTCCAC	CCTTTAACCATG	CGGCGGCAATTG	TTTCACCTGGAA
210	14245	2	14034	GATTCTTGATCG	TGCACGTGCACC	GGGTCTATTCAG	CATTGAAACCTG	191	14355	1	14163	CCCTTTAACCAT	TCTGGGATACTT	TGGCGTTTTCCA	TACCTACACGCC
210	14521	1	14310	GATTCTTGATCG	TGCACGTGCACC	AACGGCAGACAG	AGAATAAAAAGA	1073	14351	1	13277	CCAATTTGGCTA	CAAACCAAGCAT	CTTTTGGCGTTT	CCATTACCTACA
210	14507	1	14296	GATTCTTGATCG	TGCACGTGCACC	ATATGCCAAATA	CAACGGCAGACA	3211	14196	1	10984	GGCATCTCCAAA	GGAAAAAGAAGC	AAAGGGGGTAAG	TTGAGGTCGAAG
210	14495	1	14284	GATTCTTGATCG	TGCACGTGCACC	GAACCTTGTTAA	TATGCCAAATAA	169	14257	1	14087	CACTGCTTTACG	TCTCTCCACCCC	GTTCCGCGGCAA	CCCTTTAACCAG
210	14418	1	14207	GATTCTTGATCG	TGCACGTGCACC	ACGGTCAACGGC	CACTGGTGCCCG	178	11954	1	11775	ACGGTCTCTCCA	CCCTTTAACCAT	CCCGGGCCCTGT	ATTGAACCAACT
210	14413	1	14202	GATTCTTGATCG	TGCACGTGCACC	CCACTACGGTCA	CGGCACACTGGT	1066	14346	1	13279	ATGCTAACCAAT	TGGCTATCAAAC	AGGTGCTTTTGG	GTTTTCCATTAC
210	14408	1	14197	GATTCTTGATCG	TGCACGTGCACC	CGGCTCCACTAC	GTCAACGGCACA	191	14679	2	14487	CCCTTTAACCAT	TCTGGGATACTT	ATGATAACCACG	ATTTGTCGTCCG
210	14407	1	14196	GATTCTTGATCG	TGCACGTGCACC	CCGGCTCCACTA	GGTCAACGGCAC	2195	14671	1	12475	GGACACCTCCTT	GATTGGAATGTT	TGCGGCAAATGA	AACCACGCATTT
210	14406	1	14195	GATTCTTGATCG	TGCACGTGCACC	CCCGGCTCCACT	CGGTCAACGGCA	179	14027	2	13847	CGGTCTCTCCAC	CCTTTAACCATG	TGTCTTGAGTAG	ATTTACGCAGTC
210	14403	1	14192	GATTCTTGATCG	TGCACGTGCACC	CGTCCCGGCTCC	CTACGGTCAACG	180	14672	1	14491	GGTCTCTCCACC	CTTTAACCATGT	GCGGCAAATGAT	ACCACGCATTTG
210	14402	1	14191	GATTCTTGATCG	TGCACGTGCACC	GCGTCCCGGCTC	ACTACGGTCAAC	1140	14150	1	13009	GGTCTTCGAGCA	TGACCGACACAC	CACTAAGGGCAG	CTCTATCGTTGG
210	14395	1	14184	GATTCTTGATCG	TGCACGTGCACC	TCGTCCGGCGTC	CGGCTCCACTAC	631	13626	1	12994	CCCTGCATGTGA	TGACAAACCTTT	ATTTCATGACAC	TGAGACCATGAG
210	14391	1	14180	GATTCTTGATCG	TGCACGTGCACC	TTTGTCGTCCGG	GTCCCGGCTCCA	2373	14117	1	11743	CAAGGTGACGAG	TTCATCACCGTG	CTCTTGTACCAG	TATACCAACTTC
210	14387	1	14176	GATTCTTGATCG	TGCACGTGCACC	CGCATTTGTCGT	CGGCGTCCCGGC	1048	15008	1	13959	AGTACAAAGAAA	TCGCCATGCTAA	CTTTACCCCTAG	GAGCGGCAATTG
210	14233	1	14022	GATTCTTGATCG	TGCACGTGCACC	CTCTCCTCTGGG	GGTCTATTCAGC	191	13549	1	13357	CCCTTTAACCAT	TCTGGGATACTT	CAACTTTACCAG	TACGTCCAACAT
210	13278	1	13067	GATTCTTGATCG	TGCACGTGCACC	GAGCTCACCCAG	GATCCTTAGTGA	185	14258	1	14072	CTCCACCCCTTT	ACCATGTCTGGG	TTCCGCGGCAAC	CCTTTAACCAGA
210	13247	1	13036	GATTCTTGATCG	TGCACGTGCACC	TAACTTTACCAG	TATGTCCAACAT	1059	13645	1	12585	ATTCGCCATGCT	ACCAATTTGGCT	CATGAGGTGGGC	ACCGTTTTAGCC
199	14218	1	14018	ACCATGTCTGGG	TTCTTGATCGGT	TGGGGGCTGTAG	CGCTCTCCTCTG	191	14117	1	13925	CCCTTTAACCAT	TCTGGGATACTT	CTCTTGTACCAG	TATACCAACTTC
199	13247	1	13047	ACCATGTCTGGG	TTCTTGATCGGT	TAACTTTACCAG	TATGTCCAACAT	2220	14459	1	12238	GTGCTTCCTGGG	TTGAGGCGGCGA	TTTACCTTCGGG	ACATGACATTCG
198	13976	2	13777	AACCATGTCTGG	ATTCTTGATCGG	CCAAGATTTCAG	GGAACAATGGGG	169	11947	1	11777	CACTGCTTTACG	TCTCTCCACCCC	ATTTTCCCCCGG	CCCTGTCATTGA
198	14218	1	14019	AACCATGTCTGG	ATTCTTGATCGG	TGGGGGCTGTAG	CGCTCTCCTCTG	1460	14150	1	12689	TAACAAGGCTGA	CATCTCAAGCGC	CACTAAGGGCAG	CTCTATCGTTGG
198	13773	1	13574	AACCATGTCTGG	ATTCTTGATCGG	CTTCACCATTAG	TTGGCGAAAAAT	148	14761	1	14612	AACACCTTGCTT	CGGAGTTGCACT	GTTGGGTGGCAG	AAAGCTGTTAAG
196	13976	1	13779	TTAACCATGTCT	GGATTCTTGATC	CCAAGATTTCAG	GGAACAATGGGG	1277	12773	1	11495	TGAGCCCAATAC	TCACCACTGGCT	GGTATGCCCGCT	TGCCCAACCCGG
195	14494	4	14298	TTTAACCATGTC	GGGATTCTTGAT	TGAACCTTGTTA	ATATGCCAAATA	2070	13969	1	11898	CAGAATAAAACC	ACCGGGCTACTC	TCCTTGACACAG	TGGTTTGGCCAC
194	14379	1	14184	CTTTAACCATGT	TGGGATTCTTGA	GATAACCACGCA	TTGTCGTCCGGC	114	14747	1	14632	CAGCCCTCTTCA	GGGGATTAGGGG	TTGAAAAGCCTC	TGTTGGGTGGCA
192	14373	382	14180	CCCTTTAACCAT	TCTGGGATTCTT	GCAAGTGATAAC	ACGCATTTGTCG	672	14342	1	13669	GTGTTAACCAAC	TGCCGCTCCCGC	CAGAAGGTGCTT	TGGCGTTTTCCA
192	14375	361	14182	CCCTTTAACCAT	TCTGGGATTCTT	AAGTGATAACCA	GCATTTGTCGTC	1037	14538	1	13500	ACCGGAAGTTCA	TACAAAGAAATT	TTCTTTGGGGAG	GTACTCAGCCAT
192	13969	285	13776	CCCTTTAACCAT	TCTGGGATTCTT	CCTGTAACCAAG	TTTCAGCGGAAC	2191	13845	1	11653	CTGCGGACACCT	CTTTGATTGGAA	ACGTTATGTGAG	TGAATGGCACAG
192	13354	124	13161	CCCTTTAACCAT	TCTGGGATTCTT	CGACCGTTTTAG	CTGTCTTTTTGC	3009	14129	1	11119	TTCCCCCTAGCA	CATCGCAGAACA	ATATACCAACTT	CTTCTGGACACT
192	14366	103	14173	CCCTTTAACCAT	TCTGGGATTCTT	GATAACGGCAAG	GATAACCACGCA	1641	1691	1	49	CTCAGGCTCCCT	CGGCCTTGGACA	AGTACGTGCTTA	ACTGGAGGGTGA
192	14245	98	14052	CCCTTTAACCAT	TCTGGGATTCTT	GGGTCTATTCAG	CATTGAAACCTG	1074	14538	1	13463	CAATTTGGCTAT	AAACCAAGCATG	TTCTTTGGGGAG	GTACTCAGCCAT
192	12225	88	12032	CCCTTTAACCAT	TCTGGGATTCTT	ATGTAACCATAG	ATATAACAGTAC	1087	14434	1	13346	AAACCAAGCATG	TGTCCCTGGCAA	CCTTTTGATCTT	CTGAATTGTGCT
192	14374	84	14181	CCCTTTAACCAT	TCTGGGATTCTT	CAAGTGATAACC	CGCATTTGTCGT	191	11964	1	11772	CCCTTTAACCAT	TCTGGGATACTT	GTCATTGAACCA	CTTTAGGCCTGA
192	14489	68	14296	CCCTTTAACCAT	TCTGGGATTCTT	AGTGGTGAACCT	GTTAAATATGCC	179	11953	1	11773	CGGTCTCTCCAC	CCTTTAACCATG	CCCCGGGCCCTG	CATTGAACCAAC
192	14488	56	14295	CCCTTTAACCAT	TCTGGGATTCTT	GAGTGGTGAACC	TGTTAAATATGC	2194	14370	1	12175	CGGACACCTCCT	TGATTGGAATGT	CCTACACGCCAG	GATGATATATGC
192	14372	49	14179	CCCTTTAACCAT	TCTGGGATTCTT	GGCAAGTGATAA	CACGCATTTGTC	159	14646	1	14486	TCCGGAGTTGCA	TGCTTTACGGTC	AAAGTGCCGCGG	CTTTCATCCGAT
192	14490	44	14297	CCCTTTAACCAT	TCTGGGATTCTT	GTGGTGAACCTT	TTAAATATGCCA	191	14357	2	14165	CCCTTTAACCAT	TCTGGGATACTT	GCGTTTTCCATT	CCTACACGCCAG
192	14381	38	14188	CCCTTTAACCAT	TCTGGGATTCTT	TAACCACGCATT	GTCGTCCGGCGT	2191	13818	2	11626	CTGCGGACACCT	CTTTGATTGGAA	TCTCATATTCAG	TGATTTATAACT
192	13976	30	13783	CCCTTTAACCAT	TCTGGGATTCTT	CCAAGATTTCAG	GGAACAATGGGG	2183	14038	1	11854	GCCGAGCGCTGC	GACACCTCCTTT	GCATTTACGCAG	CTGTGCTCTGGC
192	14379	28	14186	CCCTTTAACCAT	TCTGGGATTCTT	GATAACCACGCA	TTGTCGTCCGGC	134	14507	1	14372	AGGGGTCTGTCC	TAACACCTTGCT	GTCGCGCTCACT	TGGGAGCAGTAG
192	14378	25	14185	CCCTTTAACCAT	TCTGGGATTCTT	TGATAACCACGC	TTTGTCGTCCGG	849	14141	1	13291	GAGTTGAAGTTG	TTGCGAACCGAC	CCTTCTGGACAC	AAGGGCAGACTC
192	14380	24	14187	CCCTTTAACCAT	TCTGGGATTCTT	ATAACCACGCAT	TGTCGTCCGGCG	1768	13549	1	11780	AATGTGTTCAGG	TTGTTGTGAGCA	CAACTTTACCAG	TACGTCCAACAT
192	14377	23	14184	CCCTTTAACCAT	TCTGGGATTCTT	GTGATAACCACG	ATTTGTCGTCCG	178	14777	1	14598	ACGGTCTCTCCA	CCCTTTAACCAT	GCTGTTAAGCAG	GAGTGGTAAACC
192	14376	23	14183	CCCTTTAACCAT	TCTGGGATTCTT	AGTGATAACCAC	CATTTGTCGTCC	2194	13818	3	11623	CGGACACCTCCT	TGATTGGAATGT	TCTCATATTCAG	TGATTTATAACT
192	13247	20	13054	CCCTTTAACCAT	TCTGGGATTCTT	TAACTTTACCAG	TATGTCCAACAT	176	11953	1	11776	TTACGGTCTCTC	ACCCCTTTAACC	CCCCGGGCCCTG	CATTGAACCAAC
192	13965	17	13772	CCCTTTAACCAT	TCTGGGATTCTT	AACCCCTGTAAC	AAGATTTCAGCG	140	14679	1	14538	CTGTCCCTAACA	CTTGCTTCCGGA	ATGATAACCACG	ATTTGTCGTCCG
192	13650	17	13457	CCCTTTAACCAT	TCTGGGATTCTT	CCTCACCACTAG	CATTTTCTTGAC	2195	12915	1	10719	GGACACCTCCTT	GATTGGAATGTT	AGCGAAGGCCAC	TGACCAGTGTTT
192	13240	14	13047	CCCTTTAACCAT	TCTGGGATTCTT	TGTGTGTTAACT	TACCAGCTATGT	2198	14038	1	11839	CACCTCCTTTGA	TGGAATGTTGTG	GCATTTACGCAG	CTGTGCTCTGGC
192	14487	13	14294	CCCTTTAACCAT	TCTGGGATTCTT	GGAGTGGTGAAC	TTGTTAAATATG	768	14494	1	13725	GCCGTCATGTAT	TGGCCGGAGGAA	GAGCACAAATAG	GTCGCGCTCACT
192	14276	12	14083	CCCTTTAACCAT	TCTGGGATTCTT	CATCACCTCCAG	TGCCGGTTGTGC	153	11930	2	11776	CTTGCTTCCGGA	TTGCACTGCTTT	CACCAGCATGAG	TTTCATTTTCCC
192	12621	12	12428	CCCTTTAACCAT	TCTGGGATTCTT	TCACTTGACCAG	GTCTATGCTTGG	3220	14093	1	10872	AAAAGGAAAAAG	AGCATGCCTCAG	GAAGAACTGCAT	TCCTGGCGCTAC
192	14492	11	14299	CCCTTTAACCAT	TCTGGGATTCTT	GGTGAACCTTGT	AAATATGCCAAA	1100	14402	1	13301	TGTCCCTGGCAA	TATCTACAGCGG	GTAAGTCGCGGC	GACTGCTAGGGC
192	14371	10	14178	CCCTTTAACCAT	TCTGGGATTCTT	CGGCAAGTGATA	CCACGCATTTGT	120	10632	1	10511	TCTTCAGGGGGA	TAGGGGTCTGTC	AGACATGCTATC	TCGTGTATGACC
192	14208	8	14015	CCCTTTAACCAT	TCTGGGATTCTT	GCACTTACCATG	GGGCTGTAGTCG	1057	13941	1	12883	AAATTCGCCATG	TAACCAATTTGG	TCCTATGGGGCA	TCACCACCAGCC
192	14706	7	14513	CCCTTTAACCAT	TCTGGGATTCTT	CTTTACCCCTAG	GAGCGACAATTG	3028	14107	1	11078	AGAACATGGGCA	CCTGGAGGCGGG	CCTGGCGCTACT	TTGTACCAGATA
192	14479	7	14286	CCCTTTAACCAT	TCTGGGATTCTT	TTAAACGAGGAG	GGTGAACCTTGT	1611	14145	1	12533	GACGAGGATCTT	TGAACACCATCC	CTGGACACTAAG	GCAGACTCTATC
192	14382	7	14189	CCCTTTAACCAT	TCTGGGATTCTT	AACCACGCATTT	TCGTCCGGCGTC	2091	14165	1	12073	ACTCCGGAAGAG	TCGCGGCAAAGA	CTATCGTTGGCG	TCGCCCGTCATT
192	14054	7	13861	CCCTTTAACCAT	TCTGGGATTCTT	GGCGTTTTCCAT	ACCTACACGCCA	181	11954	1	11772	GTCTCTCCACCC	TTTAACCATGTC	CCCGGGCCCTGT	ATTGAACCAACT
192	13964	7	13771	CCCTTTAACCAT	TCTGGGATTCTT	CAACCCCTGTAA	CAAGATTTCAGC	3595	14670	2	11074	GAGGACCGGTCT	TGACCAACCTGC	TTGCGGCAAATG	TAACCACGCATT
192	13773	7	13580	CCCTTTAACCAT	TCTGGGATTCTT	CTTCACCATTAG	TTGGCGAAAAAT	169	11946	1	11776	CACTGCTTTACG	TCTCTCCACCCC	CATTTTCCCCCG	GCCCTGTCATTG
192	14494	5	14301	CCCTTTAACCAT	TCTGGGATTCTT	TGAACCTTGTTA	ATATGCCAAATA	191	14362	1	14170	CCCTTTAACCAT	TCTGGGATACTT	TTCCATTACCTA	ACGCCAGTGATG
192	14384	5	14191	CCCTTTAACCAT	TCTGGGATTCTT	CCACGCATTTGT	GTCCGGCGTCCC	169	13139	1	12969	CACTGCTTTACG	TCTCTCCACCCC	CGGCGGCAATTG	TTTCACCTGGAA
192	14383	5	14190	CCCTTTAACCAT	TCTGGGATTCTT	ACCACGCATTTG	CGTCCGGCGTCC	191	12527	11	12335	CCCTTTAACCAT	TCTGGGATACTT	ATGTAACCATAG	GTATAATAGTAC
192	14055	5	13862	CCCTTTAACCAT	TCTGGGATTCTT	GCGTTTTCCATC	CCTACACGCCAA	2193	13876	1	11682	GCGGACACCTCC	TTGATTGGAATG	TGGCACAAAAAT	TGACTGGGCAGT
192	12843	5	12650	CCCTTTAACCAT	TCTGGGATTCTT	CAATTGGTTTCA	CTGGAATGGCTG	177	14668	2	14490	TACGGTCTCTCC	CCCCTTTAACCA	GATTGCGGCAAA	GATAACCACGCA
192	14272	4	14079	CCCTTTAACCAT	TCTGGGATTCTT	GATTCATCACCT	CAGATGCCGGTT	660	14344	2	13683	GGAGCAACTCAT	TGTTAACCAACT	GAAGGTGCTTTT	GCGTTTTCCATT
192	11669	4	11476	CCCTTTAACCAT	TCTGGGATTCTT	AACCAACTTTAG	CTTGAACTGAGA	4260	13697	1	9436	GCTGGAGCTTAT	TGCTTTCTCAAG	TGAATGTTCAAG	ATGTTGGGGAAG
192	14486	4	14293	CCCTTTAACCAT	TCTGGGATTCTT	AGGAGTGGTGAA	CTTGTTAAATAT	177	14781	2	14603	TACGGTCTCTCC	CCCCTTTAACCA	TTAAGCAGGGAG	GGTAAACCTTGT
192	14385	3	14192	CCCTTTAACCAT	TCTGGGATTCTT	CACGCATTTGTC	TCCGGCGTCCCG	177	14671	2	14493	TACGGTCTCTCC	CCCCTTTAACCA	TGCGGCAAATGA	AACCACGCATTT
192	14370	3	14177	CCCTTTAACCAT	TCTGGGATTCTT	ACGGCAAGTGAT	ACCACGCATTTG	191	14682	5	14490	CCCTTTAACCAT	TCTGGGATACTT	ATAACCACGCAT	TGTCGTCCGGCG
192	14261	3	14068	CCCTTTAACCAT	TCTGGGATTCTT	TGAAACCTGGAG	TTCATCACCTCC	1037	13628	1	12590	ACCGGAAGTTCA	TACAAAGAAATT	TTCATGACACCT	AGACCATGAGGT
192	14209	3	14016	CCCTTTAACCAT	TCTGGGATTCTT	CACTTACCATGG	GGCTGTAGTCGC	181	11956	3	11774	GTCTCTCCACCC	TTTAACCATGTC	CGGGCCCTGTCA	TGAACCAACTTT
192	14053	3	13860	CCCTTTAACCAT	TCTGGGATTCTT	TGGCGTTTTCCA	CACCTACACGCC	2904	13697	1	10792	GGGTCGGCACCA	TTCCTGCACCGC	TGAATGTTCAAG	ATGTTGGGGAAG
192	13962	3	13769	CCCTTTAACCAT	TCTGGGATTCTT	GGCAACCCCTGT	ACCAAGATTTCA	145	11924	2	11778	CCTAACACCTTG	TTCCGGAGTTGC	TAATGCCACCAG	ATGAGGTTTCAT
192	13580	3	13387	CCCTTTAACCAT	TCTGGGATTCTT	ATAAATTTAACT	GGCTGTAGAGAC	182	14671	3	14488	TCTCTCCACCCC	TTAACCATGTCT	TGCGGCAAATGA	AACCACGCATTT
192	13526	3	13333	CCCTTTAACCAT	TCTGGGATTCTT	AGTTGATTTATA	CCTAACGATATG	179	14346	1	14166	CGGTCTCTCCAC	CCTTTAACCATG	AGGTGCTTTTGG	GTTTTCCATTAC
192	13239	3	13046	CCCTTTAACCAT	TCTGGGATTCTT	GTGTGTGTTAAC	TTACCAGCTATG	182	13142	1	12959	TCTCTCCACCCC	TTAACCATGTCT	CGGCAATTGGTT	CACCTGGAATGG
192	11662	3	11469	CCCTTTAACCAT	TCTGGGATTCTT	GTCATTGAACCA	CTTTAGGCTTGA	175	14346	1	14170	TTTACGGTCTCT	CACCCCTTTAAC	AGGTGCTTTTGG	GTTTTCCATTAC
192	11660	3	11467	CCCTTTAACCAT	TCTGGGATTCTT	CCGTCATTGAAC	AACTTTAGGCTT	1056	14079	1	13022	GAAATTCGCCAT	CTAACCAATTTG	GTCATTAGGCTT	CGAAGAACTGCA
192	11284	3	11091	CCCTTTAACCAT	TCTGGGATTCTT	CCCATTAACTCT	CGGTGTATTTGG	181	14670	5	14488	GTCTCTCCACCC	TTTAACCATGTC	TTGCGGCAAATG	TAACCACGCATT
192	14496	2	14303	CCCTTTAACCAT	TCTGGGATTCTT	AACCTTGTTAAA	ATGCCAAATAAC	1410	14674	1	13263	TCGTCCGCTCAT	AAACCCGGCAGG	GGCAAATGATAA	CACGCATTTGTC
192	14344	2	14151	CCCTTTAACCAT	TCTGGGATTCTT	AAAGTGCCGCAG	CTTTCATCCGAT	751	13037	1	12285	ATGACATTGGTC	TGGCGCCGTCAT	GCACCAATTCAT	TGCGCTGTTCAC
192	14270	2	14077	CCCTTTAACCAT	TCTGGGATTCTT	GAGATTCATCAC	TCCAGATGCCGG	183	13656	1	13472	CTCTCCACCCCT	TAACCATGTCTG	CAACCGTTTTAG	CTGTCTTTTTGC
192	14269	2	14076	CCCTTTAACCAT	TCTGGGATTCTT	GGAGATTCATCA	CTCCAGATGCCG	1066	14517	1	13450	ATGCTAACCAAT	TGGCTATCAAAC	CTATGGGAGCAG	AGTTGCACTTCT
192	14129	2	13936	CCCTTTAACCAT	TCTGGGATTCTT	GCACCTCCTCAT	TTCCTGAATTGT	1064	14301	1	13236	CCATGCTAACCA	TTTGGCTATCAA	GGTCGTCTCTAG	CGACTTCTGCAA
192	14051	2	13858	CCCTTTAACCAT	TCTGGGATTCTT	ATTGGCGTTTTC	ATCACCTACACG	174	14668	1	14493	CTTTACGGTCTC	CCACCCCTTTAA	GATTGCGGCAAA	GATAACCACGCA
192	13963	2	13770	CCCTTTAACCAT	TCTGGGATTCTT	GCAACCCCTGTA	CCAAGATTTCAG	181	11953	1	11771	GTCTCTCCACCC	TTTAACCATGTC	CCCCGGGCCCTG	CATTGAACCAAC
192	13961	2	13768	CCCTTTAACCAT	TCTGGGATTCTT	CGGCAACCCCTG	AACCAAGATTTC	1058	14553	1	13494	AATTCGCCATGC	AACCAATTTGGC	ACTCAGCCATAG	AACCTGGAAATT
192	13534	3	13341	CCCTTTAACCAT	TCTGGGATTCTT	TATAACCTAACG	TATGTGAGCTGA	675	14672	1	13996	TTAACCAACTTG	CGCTCCCGCAGA	GCGGCAAATGAT	ACCACGCATTTG
192	13533	2	13340	CCCTTTAACCAT	TCTGGGATTCTT	TTATAACCTAAC	ATATGTGAGCTG	1067	13850	1	12782	TGCTAACCAATT	GGCTATCAAACC	ATGTGAGCTGAA	GGCACAGATTGG
192	13530	2	13337	CCCTTTAACCAT	TCTGGGATTCTT	GATTTATAACCT	ACGATATGTGAG	185	14676	1	14490	CTCCACCCCTTT	ACCATGTCTGGG	CAAATGATAACC	CGCATTTGTCGT
192	13529	2	13336	CCCTTTAACCAT	TCTGGGATTCTT	TGATTTATAACC	AACGATATGTGA	169	14336	1	14166	CACTGCTTTACG	TCTCTCCACCCC	GCTCCACAGAAG	TGCTTTTGGCGT
192	12921	2	12728	CCCTTTAACCAT	TCTGGGATTCTT	TTCGCCTGTAAG	CATGTTTCAGTT	1747	15203	1	13455	CCCCTACTTTGC	CCCCCTTGAATG	CCTCAGTGTTAG	ATTGGGAGAATG
192	12774	2	12581	CCCTTTAACCAT	TCTGGGATTCTT	CACCTTGCCCAG	CACGACAACATT	3547	14085	1	10537	GAGACACTGACG	GCTGCTTGACCG	AGGCTTGCGAAG	ACTGCATGTCCT
192	12220	2	12027	CCCTTTAACCAT	TCTGGGATTCTT	GTCAAATGTAAC	ATAGAATATAAC	1759	15020	3	13260	TCCCCCTTGAAT	TGTTCAGGGTTG	TGAGCGGCAATT	TGTCTGTCGTCG
192	11283	2	11090	CCCTTTAACCAT	TCTGGGATTCTT	TCCCATTAACTC	ACGGTGTATTTG	191	14547	1	14355	CCCTTTAACCAT	TCTGGGATACTT	GAGTGTACTCAG	CATAGAAACCTG
192	10094	2	9901	CCCTTTAACCAT	TCTGGGATTCTT	CTATTCAACCAG	TTACAGAGACAA	2365	13475	1	11109	ACCCTGCACAAG	TGACGAGGTTCA	TATGCTTCCGAG	TGAGTGAAAAGG
192	9806	1	9613	CCCTTTAACCAT	TCTGGGATTCTT	ACGTCCCGGCAG	CACAACGCTGCA	142	13122	1	12979	GTCCCTAACACC	TGCTTCCGGAGT	TACCAACACCAG	TCGACGGCGGCA
192	718	1	525	CCCTTTAACCAT	TCTGGGATTCTT	CTTTTGTCCCTT	GATTGTGCCATG	2250	14150	1	11899	ACAACCGAACAA	CTCACGTCAACT	CACTAAGGGCAG	CTCTATCGTTGG
192	6474	1	6281	CCCTTTAACCAT	TCTGGGATTCTT	ATTTTAAGTGCT	TGTTTCTGCGTC	2178	13805	1	11626	TCCCCGCCGAGC	CTGCGGACACCT	CAACAACAACAG	TCTCATATTCAG
192	5765	1	5572	CCCTTTAACCAT	TCTGGGATTCTT	AAAATTGGCAAC	ACATAATTAAAG	1010	14442	1	13431	CTGGTGGCGCTT	TTTGACTCGCTC	TCTTTCTGAATT	TGCTTTTACCTT
192	4612	1	4419	CCCTTTAACCAT	TCTGGGATTCTT	TTTTGTGACCTC	GTTGGCGCCTGT	185	14671	1	14485	CTCCACCCCTTT	ACCATGTCTGGG	TGCGGCAAATGA	AACCACGCATTT
192	14995	1	14802	CCCTTTAACCAT	TCTGGGATTCTT	GTAACATTTAAT	GGCGAAAACCAT	191	14270	324	14078	CCCTTTAACCAT	TCTGGGATACTT	CCCTTTAACCAG	GTTTCAGCGGAA
192	14688	1	14495	CCCTTTAACCAT	TCTGGGATTCTT	AGATGACGTCAG	CATCACTTTACC	857	14301	1	13443	GTTGGTTGCGAA	CGACTCCACACC	GGTCGTCTCTAG	CGACTTCTGCAA
192	14501	1	14308	CCCTTTAACCAT	TCTGGGATTCTT	TGTTAAATATGC	AAATAACAACGG	177	11953	1	11775	TACGGTCTCTCC	CCCCTTTAACCA	CCCCGGGCCCTG	CATTGAACCAAC
192	14497	1	14304	CCCTTTAACCAT	TCTGGGATTCTT	ACCTTGTTAAAT	TGCCAAATAACA	157	14766	1	14608	CTTCCGGAGTTG	ACTGCTTTACGG	GTGGCAGAAAAG	TGTTAAGCAGGG
192	14495	1	14302	CCCTTTAACCAT	TCTGGGATTCTT	GAACCTTGTTAA	TATGCCAAATAA	126	13104	1	12977	GGGGGATTAGGG	TCTGTCCCTAAC	GCCGTATTTCAG	CCTACTACCAAC
192	14493	1	14300	CCCTTTAACCAT	TCTGGGATTCTT	GTGAACCTTGTT	AATATGCCAAAT	191	12814	1	12622	CCCTTTAACCAT	TCTGGGATACTT	TCCTTGAACCCG	CAAGTCTTTTTG
192	14485	1	14292	CCCTTTAACCAT	TCTGGGATTCTT	GAGGAGTGGTGA	CCTTGTTAAATA	191	14796	1	14604	CCCTTTAACCAT	TCTGGGATACTT	TAAACCTTGTTA	ATATGCCAAATA
192	14386	1	14193	CCCTTTAACCAT	TCTGGGATTCTT	ACGCATTTGTCG	CCGGCGTCCCGG	2869	13841	1	10971	CGCGACGTGTCC	CAAGCTGATGAA	CTTAACGTTATG	GAGCTGAATGGC
192	14207	1	14014	CCCTTTAACCAT	TCTGGGATTCTT	TGCACTTACCAT	GGGGCTGTAGTC	182	14670	4	14487	TCTCTCCACCCC	TTAACCATGTCT	TTGCGGCAAATG	TAACCACGCATT
192	14205	1	14012	CCCTTTAACCAT	TCTGGGATTCTT	GTTGCACTTACC	TGGGGGCTGTAG	950	13208	1	12257	CATGCGGGTTGA	TACCAATACGGC	GTGGTTTCTCAG	CGTTCGCCTGCA
192	14199	1	14006	CCCTTTAACCAT	TCTGGGATTCTT	AACAAGGTTGCA	TTACCATGGGGG	4544	13656	1	9111	TGTGGTCGCTCA	CCTTATGATCCC	CAACCGTTTTAG	CTGTCTTTTTGC
192	14183	1	13990	CCCTTTAACCAT	TCTGGGATTCTT	TCATTTTCAAAG	ACAAACAAGGTT	182	13143	1	12960	TCTCTCCACCCC	TTAACCATGTCT	GGCAATTGGTTT	ACCTGGAATGGC
192	14057	1	13864	CCCTTTAACCAT	TCTGGGATTCTT	GTTTTCCATCAC	TACACGCCAATA	182	14672	6	14489	TCTCTCCACCCC	TTAACCATGTCT	GCGGCAAATGAT	ACCACGCATTTG
192	14056	1	13863	CCCTTTAACCAT	TCTGGGATTCTT	CGTTTTCCATCA	CTACACGCCAAT	185	14790	1	14604	CTCCACCCCTTT	ACCATGTCTGGG	GAGTGGTAAACC	TGTTAAATATGC
192	14052	1	13859	CCCTTTAACCAT	TCTGGGATTCTT	TTGGCGTTTTCC	TCACCTACACGC	6327	15101	1	8773	TGGTCTGCACAA	TCCTGATGATCA	GATAAGTTACAC	GTGGAGTTTAGT
192	14048	1	13855	CCCTTTAACCAT	TCTGGGATTCTT	GCTATTGGCGTT	TCCATCACCTAC	173	10551	1	10377	GCTTTACGGTCT	TCCACCCCTTTA	ACATTTGATGTG	TTACACTGCATT
192	13967	1	13774	CCCTTTAACCAT	TCTGGGATTCTT	CCCCTGTAACCA	GATTTCAGCGGA	182	14785	1	14602	TCTCTCCACCCC	TTAACCATGTCT	GCAGGGAGTGGT	AACCTTGTTAAA
192	13966	1	13773	CCCTTTAACCAT	TCTGGGATTCTT	ACCCCTGTAACC	AGATTTCAGCGG	8330	13805	1	5474	GCATTAAGAGAC	TCTCCAAGTATG	CAACAACAACAG	TCTCATATTCAG
192	13960	1	13767	CCCTTTAACCAT	TCTGGGATTCTT	GCGGCAACCCCT	TAACCAAGATTT	191	13952	1	13760	CCCTTTAACCAT	TCTGGGATACTT	ACTCACCACCAG	CATTTCCTTGAC
192	13959	1	13766	CCCTTTAACCAT	TCTGGGATTCTT	CGCGGCAACCCC	GTAACCAAGATT	2177	13805	1	11627	TTCCCCGCCGAG	GCTGCGGACACC	CAACAACAACAG	TCTCATATTCAG
192	13955	1	13762	CCCTTTAACCAT	TCTGGGATTCTT	GTTCCGCGGCAA	CCCTGTAACCAA	3213	14828	1	11614	CATCTCCAAAAG	AAAAAGAAGCAT	CAAGCAGCAAAA	AAAAAGAAGGGG
192	13769	1	13576	CCCTTTAACCAT	TCTGGGATTCTT	TTTGCTTCACCA	TAGGTTGGCGAA	1066	14520	1	13453	ATGCTAACCAAT	TGGCTATCAAAC	TGGGAGCAGTAG	TGCACTTCTTTG
192	13658	1	13465	CCCTTTAACCAT	TCTGGGATTCTT	CTAGCCATTTTC	TGACACGGTCGG	1072	12747	1	11674	ACCAATTTGGCT	TCAAACCAAGCA	TCTTTTGAACTC	TGGTGAATTACA
192	13589	1	13396	CCCTTTAACCAT	TCTGGGATTCTT	ACTGGGCTGTAG	GACTTTCGTTAT	1740	13829	1	12088	GGGATGTCCCCT	CTTTGCTCCCCC	GTTGATTTATAA	TTAACGTTATGT
192	13581	1	13388	CCCTTTAACCAT	TCTGGGATTCTT	TAAATTTAACTG	GCTGTAGAGACT	1140	12923	1	11782	GGTCTTCGAGCA	TGACCGACACAC	CCACTTGACCAG	GTTTACGCCTGG
192	13579	1	13386	CCCTTTAACCAT	TCTGGGATTCTT	GATAAATTTAAC	GGGCTGTAGAGA	1062	14333	1	13270	CGCCATGCTAAC	AATTTGGCTATC	ACAGCTCCACAG	AGGTGCTTTTGG
192	13573	1	13380	CCCTTTAACCAT	TCTGGGATTCTT	CTGAATGATAAA	TTAACTGGGCTG	700	12244	1	11543	GGCCCAAACCTG	GGACTTTTGCCC	GTGGACATTCCC	CCTGGGGCGTCA
192	13543	1	13350	CCCTTTAACCAT	TCTGGGATTCTT	ACGATATGTGAG	TGAATGGCACAG	209	14390	1	14180	GATACTTGATCG	TGCACGTGTACC	TATGCTCTAAAG	TAAGTCGCGGCC
192	13528	1	13335	CCCTTTAACCAT	TCTGGGATTCTT	TTGATTTATAAC	TAACGATATGTG	2767	2839	1	71	ATGTCCCTAACG	TTCGGAAGAAAC	CCTATGAGTGAG	CCGTACTTATGC
192	13362	1	13169	CCCTTTAACCAT	TCTGGGATTCTT	TTAGCCTGTCTT	TTGCCATCCTGT	6258	13656	1	7397	ATTCTCCCAGCT	TCCTGGTCCGGA	CAACCGTTTTAG	CTGTCTTTTTGC
192	13349	1	13156	CCCTTTAACCAT	TCTGGGATTCTT	GTGGGCGACCGT	TTAGCCTGTCTT	543	13424	1	12880	GTTCTAAAGACT	TACAAGTTTATG	GAAAATTATCTA	ATTCTTCTGATC
192	13242	1	13049	CCCTTTAACCAT	TCTGGGATTCTT	TGTGTTAACTTT	CCAGCTATGTCC	802	14553	1	13750	GGGCCCCTCGTG	TGGGAATGAAGT	ACTCAGCCATAG	AACCTGGAAATT
192	13241	1	13048	CCCTTTAACCAT	TCTGGGATTCTT	GTGTGTTAACTT	ACCAGCTATGTC	3181	14192	1	11010	CCATCATCGACT	TGGCGGGCCTTG	GGAGAAAGGGGG	AAGGTTGAGGTC
192	13235	1	13042	CCCTTTAACCAT	TCTGGGATTCTT	GGCTGTGTGTGT	AACTTTACCAGC	133	12481	1	12347	TAGGGGTCTGTC	CTAACACCTTGC	GCTTCCCGGCTA	CCATGCTGCACA
192	12876	1	12683	CCCTTTAACCAT	TCTGGGATTCTT	CCTTTCCTCTTG	TTGGTTTTGAAC	13839	15212	1	1372	ACTTAACGTTAT	TGAGCTGAATGG	TAGAATTGGGAG	ATGTGTGGTGAA
192	12847	1	12654	CCCTTTAACCAT	TCTGGGATTCTT	TGGTTTCACCTG	AATGGCTGCGCC	2833	13845	1	11011	TGACACCTATGA	TGAGCCCGTACT	ACGTTATGTGAG	TGAATGGCACAG
192	12846	1	12653	CCCTTTAACCAT	TCTGGGATTCTT	TTGGTTTCACCT	GAATGGCTGCGC	182	11956	6	11773	TCTCTCCACCCC	TTAACCATGTCT	CGGGCCCTGTCA	TGAACCAACTTT
192	12845	1	12652	CCCTTTAACCAT	TCTGGGATTCTT	ATTGGTTTCACC	GGAATGGCTGCG	191	14678	1	14486	CCCTTTAACCAT	TCTGGGATACTT	AATGATAACCAC	CATTTGTCGTCC
192	12844	1	12651	CCCTTTAACCAT	TCTGGGATTCTT	AATTGGTTTCAC	TGGAATGGCTGC	153	10993	1	10839	CTTGCTTCCGGA	TTGCACTGCTTT	AAAGGTGGCCAG	TCGGCTGGTAGC
192	12841	1	12648	CCCTTTAACCAT	TCTGGGATTCTT	GGCAATTGGTTT	ACCTGGAATGGC	1037	14520	1	13482	ACCGGAAGTTCA	TACAAAGAAATT	TGGGAGCAGTAG	TGCACTTCTTTG
192	12837	1	12644	CCCTTTAACCAT	TCTGGGATTCTT	CGGAGGCAATTG	TTTCACCTGGAA	1611	13138	1	11526	GACGAGGATCTT	TGAACACCATCC	ACGGCGGCAATT	GTTTCACCTGGA
192	12735	1	12542	CCCTTTAACCAT	TCTGGGATTCTT	GGGTCAACTCAT	TGTGCCGTCCAC	2195	14056	1	11860	GGACACCTCCTT	GATTGGAATGTT	CTCTGGCTGCGC	GATTTGCTTTGT
192	12734	1	12541	CCCTTTAACCAT	TCTGGGATTCTT	GGGGTCAACTCA	TTGTGCCGTCCA	2286	14085	1	11798	CTGGTCCCTCCC	TGACTCAAGAGC	AGGCTTGCGAAG	ACTGCATGTCCT
192	12442	1	12249	CCCTTTAACCAT	TCTGGGATTCTT	TTTTCCTTCGAG	TCATGGTGAATT	181	13549	1	13367	GTCTCTCCACCC	TTTAACCATGTC	CAACTTTACCAG	TACGTCCAACAT
192	1235	1	1042	CCCTTTAACCAT	TCTGGGATTCTT	GAATGTGACCAT	CTGGATTTGAGG	2208	13828	1	11619	GATTGGAATGTT	TGCTTCCTGGGG	AGTTGATTTATA	CTTAACGTTATG
192	12235	1	12042	CCCTTTAACCAT	TCTGGGATTCTT	AGAATATAACAG	ACCTCAGGTCAG	1100	13697	2	12596	TGTCCCTGGCAA	TATCTACAGCGG	TGAATGTTCAAG	ATGTTGGGGAAG
192	11285	1	11092	CCCTTTAACCAT	TCTGGGATTCTT	CCATTAACTCTA	GGTGTATTTGGA	3562	14270	1	10707	TGCTTGACCGGG	TCCCTCGGCACC	CCCTTTAACCAG	GTTTCAGCGGAA
192	11282	1	11089	CCCTTTAACCAT	TCTGGGATTCTT	TTCCCATTAACT	TACGGTGTATTT	3014	14145	1	11130	CCTAGCACCATC	CAGAACATGGGC	CTGGACACTAAG	GCAGACTCTATC
192	11102	1	10909	CCCTTTAACCAT	TCTGGGATTCTT	TGTATCTCCCAG	TCTCGAAGCTTA	1067	14671	1	13603	TGCTAACCAATT	GGCTATCAAACC	TGCGGCAAATGA	AACCACGCATTT
192	10227	1	10034	CCCTTTAACCAT	TCTGGGATTCTT	CATTGATTCCAG	CAAGGCGCCACA	2177	14412	1	12234	TTCCCCGCCGAG	GCTGCGGACACC	GCCGACTGCTAG	GCTTCTGCACCT
192	10214	1	10021	CCCTTTAACCAT	TCTGGGATTCTT	ATGGCGCTATCA	CATTGATTCCAG	1067	13656	2	12588	TGCTAACCAATT	GGCTATCAAACC	CAACCGTTTTAG	CTGTCTTTTTGC
188	13354	329	13165	CCACCCCTTTAA	CATGTCTGGGAT	CGACCGTTTTAG	CTGTCTTTTTGC	981	14520	1	13538	CCCGCTGACACT	TCCCTGAAGGAA	TGGGAGCAGTAG	TGCACTTCTTTG
188	14373	24	14184	CCACCCCTTTAA	CATGTCTGGGAT	GCAAGTGATAAC	ACGCATTTGTCG	1062	12128	1	11065	CGCCATGCTAAC	AATTTGGCTATC	TTGGCTGGTGGT	TTATGCATCAGA
188	14245	5	14056	CCACCCCTTTAA	CATGTCTGGGAT	GGGTCTATTCAG	CATTGAAACCTG	1073	13656	1	12582	CCAATTTGGCTA	CAAACCAAGCAT	CAACCGTTTTAG	CTGTCTTTTTGC
188	13650	3	13461	CCACCCCTTTAA	CATGTCTGGGAT	CCTCACCACTAG	CATTTTCTTGAC	1383	13684	1	12300	GCGACTACTATG	TCGCTCATCACG	CCTACTGGCAAT	TGAATGTTCAAG
188	14484	1	14295	CCACCCCTTTAA	CATGTCTGGGAT	CGAGGAGTGGTG	ACCTTGTTAAAT	209	12537	1	12327	GATACTTGATCG	TGCACGTGTACC	AGTGTATAATAG	ACTTTGGATCAG
188	12654	1	12465	CCACCCCTTTAA	CATGTCTGGGAT	TTTGTCTTTTAG	TACACGGCACAG	181	14673	1	14491	GTCTCTCCACCC	TTTAACCATGTC	CGGCAAATGATA	CCACGCATTTGT
187	13354	15	13166	TCCACCCCTTTA	CCATGTCTGGGA	CGACCGTTTTAG	CTGTCTTTTTGC	1065	14520	1	13454	CATGCTAACCAA	TTGGCTATCAAA	TGGGAGCAGTAG	TGCACTTCTTTG
187	14245	11	14057	TCCACCCCTTTA	CCATGTCTGGGA	GGGTCTATTCAG	CATTGAAACCTG	1071	14348	1	13276	AACCAATTTGGC	ATCAAACCAAGC	GTGCTTTTGGCG	TTTCCATTACCT
187	14366	10	14178	TCCACCCCTTTA	CCATGTCTGGGA	GATAACGGCAAG	GATAACCACGCA	177	14666	1	14488	TACGGTCTCTCC	CCCCTTTAACCA	CCGATTGCGGCA	ATGATAACCACG
187	14373	3	14185	TCCACCCCTTTA	CCATGTCTGGGA	GCAAGTGATAAC	ACGCATTTGTCG	135	13104	1	12968	GGGGTCTGTCCC	AACACCTTGCTT	GCCGTATTTCAG	CCTACTACCAAC
187	13961	2	13773	TCCACCCCTTTA	CCATGTCTGGGA	CGGCAACCCCTG	AACCAAGATTTC	177	14346	1	14168	TACGGTCTCTCC	CCCCTTTAACCA	AGGTGCTTTTGG	GTTTTCCATTAC
187	14487	1	14299	TCCACCCCTTTA	CCATGTCTGGGA	GGAGTGGTGAAC	TTGTTAAATATG	191	14791	1	14599	CCCTTTAACCAT	TCTGGGATACTT	AGTGGTAAACCT	GTTAAATATGCC
187	14370	1	14182	TCCACCCCTTTA	CCATGTCTGGGA	ACGGCAAGTGAT	ACCACGCATTTG	121	14743	1	14621	CTTCAGGGGGAT	AGGGGTCTGTCC	CGGGTTGAAAAG	CTCGTGTTGGGT
187	14208	1	14020	TCCACCCCTTTA	CCATGTCTGGGA	GCACTTACCATG	GGGCTGTAGTCG	182	13185	1	13002	TCTCTCCACCCC	TTAACCATGTCT	TCTTGGTTGGTT	TAAATGTTTCGT
187	12865	1	12677	TCCACCCCTTTA	CCATGTCTGGGA	CTGCGCCCTTTC	TTTCCTCTTGGT	173	10687	1	10513	GCTTTACGGTCT	TCCACCCCTTTA	TCCCCGCGAAAG	CACGCCCGTCAA
187	12225	1	12037	TCCACCCCTTTA	CCATGTCTGGGA	ATGTAACCATAG	ATATAACAGTAC	182	13631	1	13448	TCTCTCCACCCC	TTAACCATGTCT	ATGACACCTGAG	CCATGAGGTGGG
187	11281	1	11093	TCCACCCCTTTA	CCATGTCTGGGA	GTTCCCATTAAC	CTACGGTGTATT	217	11989	1	11771	ATCGGTGCACGT	TACCCCCAATGC	ATTGAAATGAAA	GGGGTCTATGCA
186	12843	17	12656	CTCCACCCCTTT	ACCATGTCTGGG	CAATTGGTTTCA	CTGGAATGGCTG	1645	13656	1	12010	GGCTCCCTGCGG	CTTGGACAGGAA	CAACCGTTTTAG	CTGTCTTTTTGC
186	14373	7	14186	CTCCACCCCTTT	ACCATGTCTGGG	GCAAGTGATAAC	ACGCATTTGTCG	2256	14678	2	12421	GAACAACCTCAC	TCAACTCATGCT	AATGATAACCAC	CATTTGTCGTCC
186	13354	7	13167	CTCCACCCCTTT	ACCATGTCTGGG	CGACCGTTTTAG	CTGTCTTTTTGC	2191	14422	1	12230	CTGCGGACACCT	CTTTGATTGGAA	AGGGCTTCTGCA	CTTTTGATCTTT
186	14488	5	14301	CTCCACCCCTTT	ACCATGTCTGGG	GAGTGGTGAACC	TGTTAAATATGC	183	14671	6	14487	CTCTCCACCCCT	TAACCATGTCTG	TGCGGCAAATGA	AACCACGCATTT
186	14374	4	14187	CTCCACCCCTTT	ACCATGTCTGGG	CAAGTGATAACC	CGCATTTGTCGT	2250	14672	1	12421	ACAACCGAACAA	CTCACGTCAACT	GCGGCAAATGAT	ACCACGCATTTG
186	14245	3	14058	CTCCACCCCTTT	ACCATGTCTGGG	GGGTCTATTCAG	CATTGAAACCTG	675	13656	1	12980	TTAACCAACTTG	CGCTCCCGCAGA	CAACCGTTTTAG	CTGTCTTTTTGC
186	14366	2	14179	CTCCACCCCTTT	ACCATGTCTGGG	GATAACGGCAAG	GATAACCACGCA	1065	14425	2	13359	CATGCTAACCAA	TTGGCTATCAAA	GCTTCTGCACCT	TTGATCTTTCTG
186	13965	2	13778	CTCCACCCCTTT	ACCATGTCTGGG	AACCCCTGTAAC	AAGATTTCAGCG	133	13104	1	12970	TAGGGGTCTGTC	CTAACACCTTGC	GCCGTATTTCAG	CCTACTACCAAC
186	13815	2	13628	CTCCACCCCTTT	ACCATGTCTGGG	CTCATGCACCAG	TACACCAATTTT	191	13656	13	13464	CCCTTTAACCAT	TCTGGGATACTT	CAACCGTTTTAG	CTGTCTTTTTGC
186	14487	1	14300	CTCCACCCCTTT	ACCATGTCTGGG	GGAGTGGTGAAC	TTGTTAAATATG	1056	13487	1	12430	GAAATTCGCCAT	CTAACCAATTTG	ATGAGTGAAAAG	GATTCAAAGTGG
186	13961	1	13774	CTCCACCCCTTT	ACCATGTCTGGG	CGGCAACCCCTG	AACCAAGATTTC	2163	13818	1	11654	AAACTTGAGAGG	TTTCCCCGCCGA	TCTCATATTCAG	TGATTTATAACT
186	13957	1	13770	CTCCACCCCTTT	ACCATGTCTGGG	TCCGCGGCAACC	CTGTAACCAAGA	181	14781	1	14599	GTCTCTCCACCC	TTTAACCATGTC	TTAAGCAGGGAG	GGTAAACCTTGT
186	13650	1	13463	CTCCACCCCTTT	ACCATGTCTGGG	CCTCACCACTAG	CATTTTCTTGAC	181	14672	2	14490	GTCTCTCCACCC	TTTAACCATGTC	GCGGCAAATGAT	ACCACGCATTTG
186	12866	1	12679	CTCCACCCCTTT	ACCATGTCTGGG	TGCGCCCTTTCC	TTCCTCTTGGTT	1069	14060	1	12990	CTAACCAATTTG	CTATCAAACCAA	GGCTGCGCTGAT	TGCTTTGTCATT
186	12842	1	12655	CTCCACCCCTTT	ACCATGTCTGGG	GCAATTGGTTTC	CCTGGAATGGCT	147	13112	1	12964	TAACACCTTGCT	CCGGAGTTGCAC	TCAGACCTACTA	CAACACCAGGTC
186	12435	1	12248	CTCCACCCCTTT	ACCATGTCTGGG	GGGCAATTTTTC	TTCGAGCTCATG	180	11954	2	11773	GGTCTCTCCACC	CTTTAACCATGT	CCCGGGCCCTGT	ATTGAACCAACT
186	12225	1	12038	CTCCACCCCTTT	ACCATGTCTGGG	ATGTAACCATAG	ATATAACAGTAC	1087	14456	1	13368	AAACCAAGCATG	TGTCCCTGGCAA	GCTTTTACCTTC	GGTACATGACAT
186	11283	1	11096	CTCCACCCCTTT	ACCATGTCTGGG	TCCCATTAACTC	ACGGTGTATTTG	191	12550	1	12358	CCCTTTAACCAT	TCTGGGATACTT	ACTTTGGATCAG	TGTTTGCCATTT
186	10360	1	10173	CTCCACCCCTTT	ACCATGTCTGGG	AAGCAACTGCAG	GCCTATTTGATC	191	1065	1	873	CCCTTTAACCAT	TCTGGGATACTT	CCATGCTAACCA	TTTGGCTATCAA
185	14366	9	14180	TCTCCACCCCTT	AACCATGTCTGG	GATAACGGCAAG	GATAACCACGCA	177	14664	1	14486	TACGGTCTCTCC	CCCCTTTAACCA	ATCCGATTGCGG	AAATGATAACCA
185	13354	5	13168	TCTCCACCCCTT	AACCATGTCTGG	CGACCGTTTTAG	CTGTCTTTTTGC	187	13656	193	13468	CCACCCCTTTAA	CATGTCTGGGAT	CAACCGTTTTAG	CTGTCTTTTTGC
185	12843	5	12657	TCTCCACCCCTT	AACCATGTCTGG	CAATTGGTTTCA	CTGGAATGGCTG	1051	14336	1	13284	ACAAAGAAATTC	CCATGCTAACCA	GCTCCACAGAAG	TGCTTTTGGCGT
185	14373	4	14187	TCTCCACCCCTT	AACCATGTCTGG	GCAAGTGATAAC	ACGCATTTGTCG	2208	14684	1	12475	GATTGGAATGTT	TGCTTCCTGGGG	AACCACGCATTT	TCGTCCGGCGTC
185	14374	3	14188	TCTCCACCCCTT	AACCATGTCTGG	CAAGTGATAACC	CGCATTTGTCGT	191	13893	1	13701	CCCTTTAACCAT	TCTGGGATACTT	TGGGCAGTGGAG	CTTTTGTCATCT
185	13815	2	13629	TCTCCACCCCTT	AACCATGTCTGG	CTCATGCACCAG	TACACCAATTTT	1068	13888	1	12819	GCTAACCAATTT	GCTATCAAACCA	TTGACTGGGCAG	GGAGACTTTTGT
185	14640	1	14454	TCTCCACCCCTT	AACCATGTCTGG	GAATAAGAGTAG	AACCCGGAGAAG	180	14270	1	14089	GGTCTCTCCACC	CTTTAACCATGT	CCCTTTAACCAG	GTTTCAGCGGAA
185	14488	1	14302	TCTCCACCCCTT	AACCATGTCTGG	GAGTGGTGAACC	TGTTAAATATGC	3595	15212	1	11616	GAGGACCGGTCT	TGACCAACCTGC	TAGAATTGGGAG	ATGTGTGGTGAA
185	14484	1	14298	TCTCCACCCCTT	AACCATGTCTGG	CGAGGAGTGGTG	ACCTTGTTAAAT	799	14336	1	13536	CTTGGGCCCCTC	TGGTGGGAATGA	GCTCCACAGAAG	TGCTTTTGGCGT
185	14479	1	14293	TCTCCACCCCTT	AACCATGTCTGG	TTAAACGAGGAG	GGTGAACCTTGT	12709	14301	1	1591	GTTCTGTTTTTG	TTTCCGCTGGTT	GGTCGTCTCTAG	CGACTTCTGCAA
185	14407	1	14221	TCTCCACCCCTT	AACCATGTCTGG	CCGGCTCCACTA	GGTCAACGGCAC	160	14638	1	14477	CCGGAGTTGCAC	GCTTTACGGTCT	CCACGTCGAAAG	GCCGCGGGCTTT
185	14372	1	14186	TCTCCACCCCTT	AACCATGTCTGG	GGCAAGTGATAA	CACGCATTTGTC	2208	14435	1	12226	GATTGGAATGTT	TGCTTCCTGGGG	CTTTTGATCTTT	TGAATTGTGCTT
185	14261	1	14075	TCTCCACCCCTT	AACCATGTCTGG	TGAAACCTGGAG	TTCATCACCTCC	1049	13637	1	12587	GTACAAAGAAAT	CGCCATGCTAAC	CCTGAGACCATG	GGTGGGCAACCG
185	14245	1	14059	TCTCCACCCCTT	AACCATGTCTGG	GGGTCTATTCAG	CATTGAAACCTG
185	13958	1	13772	TCTCCACCCCTT	AACCATGTCTGG	CCGCGGCAACCC	TGTAACCAAGAT
185	13650	1	13464	TCTCCACCCCTT	AACCATGTCTGG	CCTCACCACTAG	CATTTTCTTGAC
185	13234	1	13048	TCTCCACCCCTT	AACCATGTCTGG	TGGCTGTGTGTG	TAACTTTACCAG
185	12866	1	12680	TCTCCACCCCTT	AACCATGTCTGG	TGCGCCCTTTCC	TTCCTCTTGGTT
185	12842	1	12656	TCTCCACCCCTT	AACCATGTCTGG	GCAATTGGTTTC	CCTGGAATGGCT
184	14366	42	14181	CTCTCCACCCCT	TAACCATGTCTG	GATAACGGCAAG	GATAACCACGCA
184	14371	25	14186	CTCTCCACCCCT	TAACCATGTCTG	CGGCAAGTGATA	CCACGCATTTGT
184	14479	11	14294	CTCTCCACCCCT	TAACCATGTCTG	TTAAACGAGGAG	GGTGAACCTTGT
184	13961	8	13776	CTCTCCACCCCT	TAACCATGTCTG	CGGCAACCCCTG	AACCAAGATTTC
184	13354	5	13169	CTCTCCACCCCT	TAACCATGTCTG	CGACCGTTTTAG	CTGTCTTTTTGC
184	14245	4	14060	CTCTCCACCCCT	TAACCATGTCTG	GGGTCTATTCAG	CATTGAAACCTG
184	14374	3	14189	CTCTCCACCCCT	TAACCATGTCTG	CAAGTGATAACC	CGCATTTGTCGT
184	14484	2	14299	CTCTCCACCCCT	TAACCATGTCTG	CGAGGAGTGGTG	ACCTTGTTAAAT
184	14372	2	14187	CTCTCCACCCCT	TAACCATGTCTG	GGCAAGTGATAA	CACGCATTTGTC
184	14046	2	13861	CTCTCCACCCCT	TAACCATGTCTG	GTGCTATTGGCG	TTTCCATCACCT
184	12838	2	12653	CTCTCCACCCCT	TAACCATGTCTG	GGAGGCAATTGG	TTCACCTGGAAT
184	14373	1	14188	CTCTCCACCCCT	TAACCATGTCTG	GCAAGTGATAAC	ACGCATTTGTCG
184	13964	1	13779	CTCTCCACCCCT	TAACCATGTCTG	CAACCCCTGTAA	CAAGATTTCAGC
184	13963	1	13778	CTCTCCACCCCT	TAACCATGTCTG	GCAACCCCTGTA	CCAAGATTTCAG
184	13953	1	13768	CTCTCCACCCCT	TAACCATGTCTG	TGGTTCCGCGGC	ACCCCTGTAACC
184	13672	1	13487	CTCTCCACCCCT	TAACCATGTCTG	GACACGGTCGGC	TGATCACTGTGT
184	13516	1	13331	CTCTCCACCCCT	TAACCATGTCTG	TCCCATTTACAG	TGATTTATAACC
184	13443	1	13258	CTCTCCACCCCT	TAACCATGTCTG	GCAATTGCCTTC	TTGTGGTATATC
184	12842	1	12657	CTCTCCACCCCT	TAACCATGTCTG	GCAATTGGTTTC	CCTGGAATGGCT
184	12726	1	12541	CTCTCCACCCCT	TAACCATGTCTG	TGATATCCGGGG	CAACTCATTTGT
183	14366	1056	14182	TCTCTCCACCCC	TTAACCATGTCT	GATAACGGCAAG	GATAACCACGCA
183	13516	98	13332	TCTCTCCACCCC	TTAACCATGTCT	TCCCATTTACAG	TGATTTATAACC
183	14479	88	14295	TCTCTCCACCCC	TTAACCATGTCT	TTAAACGAGGAG	GGTGAACCTTGT
183	14370	13	14186	TCTCTCCACCCC	TTAACCATGTCT	ACGGCAAGTGAT	ACCACGCATTTG
183	11654	12	11470	TCTCTCCACCCC	TTAACCATGTCT	CGGGTCCCGTCA	TGAACCAACTTT
183	14371	11	14187	TCTCTCCACCCC	TTAACCATGTCT	CGGCAAGTGATA	CCACGCATTTGT
183	12838	10	12654	TCTCTCCACCCC	TTAACCATGTCT	GGAGGCAATTGG	TTCACCTGGAAT
183	13962	9	13778	TCTCTCCACCCC	TTAACCATGTCT	GGCAACCCCTGT	ACCAAGATTTCA
183	12837	8	12653	TCTCTCCACCCC	TTAACCATGTCT	CGGAGGCAATTG	TTTCACCTGGAA
183	14344	5	14160	TCTCTCCACCCC	TTAACCATGTCT	AAAGTGCCGCAG	CTTTCATCCGAT
183	14046	5	13862	TCTCTCCACCCC	TTAACCATGTCT	GTGCTATTGGCG	TTTCCATCACCT
183	14261	3	14077	TCTCTCCACCCC	TTAACCATGTCT	TGAAACCTGGAG	TTCATCACCTCC
183	13763	3	13579	TCTCTCCACCCC	TTAACCATGTCT	CATTGGTTTGCT	CACCATTAGGTT
183	12840	3	12656	TCTCTCCACCCC	TTAACCATGTCT	AGGCAATTGGTT	CACCTGGAATGG
183	12839	3	12655	TCTCTCCACCCC	TTAACCATGTCT	GAGGCAATTGGT	TCACCTGGAATG
183	13960	3	13776	TCTCTCCACCCC	TTAACCATGTCT	GCGGCAACCCCT	TAACCAAGATTT
183	13954	2	13770	TCTCTCCACCCC	TTAACCATGTCT	GGTTCCGCGGCA	CCCCTGTAACCA
183	13650	2	13466	TCTCTCCACCCC	TTAACCATGTCT	CCTCACCACTAG	CATTTTCTTGAC
183	13354	2	13170	TCTCTCCACCCC	TTAACCATGTCT	CGACCGTTTTAG	CTGTCTTTTTGC
183	13233	2	13049	TCTCTCCACCCC	TTAACCATGTCT	GTGGCTGTGTGT	TTAACTTTACCA
183	9790	1	9606	TCTCTCCACCCC	TTAACCATGTCT	GGAACGTGTCGG	TTAACGTCCCGG
183	14410	1	14226	TCTCTCCACCCC	TTAACCATGTCT	GCTCCACTACGG	CAACGGCACACT
183	14174	1	13990	TCTCTCCACCCC	TTAACCATGTCT	GACATTTGTTCA	TTTCAAAGTACA
183	14172	1	13988	TCTCTCCACCCC	TTAACCATGTCT	ATGACATTTGTT	ATTTTCAAAGTA
183	14166	1	13982	TCTCTCCACCCC	TTAACCATGTCT	GGGTACATGACA	TTGTTCATTTTC
183	14145	1	13961	TCTCTCCACCCC	TTAACCATGTCT	CTGAATTGTGCT	TCACTTTTGGGT
183	14043	1	13859	TCTCTCCACCCC	TTAACCATGTCT	AAGGTGCTATTG	CGTTTTCCATCA
183	13955	1	13771	TCTCTCCACCCC	TTAACCATGTCT	GTTCCGCGGCAA	CCCTGTAACCAA
183	13911	1	13727	TCTCTCCACCCC	TTAACCATGTCT	TGCGGGGGGTCA	TTAATCGACCTC
183	13764	1	13580	TCTCTCCACCCC	TTAACCATGTCT	ATTGGTTTGCTT	ACCATTAGGTTG
183	13599	1	13415	TCTCTCCACCCC	TTAACCATGTCT	AGAGACTTTCGT	ATCTTCCCTGTG
183	13524	1	13340	TCTCTCCACCCC	TTAACCATGTCT	ACAGTTGATTTA	AACCTAACGATA
183	13422	1	13238	TCTCTCCACCCC	TTAACCATGTCT	CTTGACCGCGGG	TACTACTCGCAA
183	13232	1	13048	TCTCTCCACCCC	TTAACCATGTCT	TGTGGCTGTGTG	GTTAACTTTACC
183	13231	1	13047	TCTCTCCACCCC	TTAACCATGTCT	TTGTGGCTGTGT	TGTTAACTTTAC
183	12994	1	12810	TCTCTCCACCCC	TTAACCATGTCT	TTGTCCTCCAAG	CATCAACTGTCT
183	12841	1	12657	TCTCTCCACCCC	TTAACCATGTCT	GGCAATTGGTTT	ACCTGGAATGGC
183	12725	1	12541	TCTCTCCACCCC	TTAACCATGTCT	TTGATATCCGGG	TCAACTCATTTG
183	12667	1	12483	TCTCTCCACCCC	TTAACCATGTCT	TACACGGCACAG	TCCACCCTGAAA
183	12348	1	12164	TCTCTCCACCCC	TTAACCATGTCT	CCTCTGTTGCAG	TTCTTGCACCTT
183	11278	1	11094	TCTCTCCACCCC	TTAACCATGTCT	CGAGTTCCCATT	ACTCTACGGTGT
183	11276	1	11092	TCTCTCCACCCC	TTAACCATGTCT	TCCGAGTTCCCA	TAACTCTACGGT
183	10208	1	10024	TCTCTCCACCCC	TTAACCATGTCT	GAGAGGATGGCG	TATCACCATTGA
182	14581	1	14398	GTCTCTCCACCC	TTTAACCATGTC	ATGTTGGGTAAG	TTATCGCCCAAC
182	14479	73	14296	GTCTCTCCACCC	TTTAACCATGTC	TTAAACGAGGAG	GGTGAACCTTGT
182	14464	1	14281	GTCTCTCCACCC	TTTAACCATGTC	GTGGCAGAAGAG	TGTTAAACGAGG
182	14372	1	14189	GTCTCTCCACCC	TTTAACCATGTC	GGCAAGTGATAA	CACGCATTTGTC
182	14371	20	14188	GTCTCTCCACCC	TTTAACCATGTC	CGGCAAGTGATA	CCACGCATTTGT
182	14370	11	14187	GTCTCTCCACCC	TTTAACCATGTC	ACGGCAAGTGAT	ACCACGCATTTG
182	14369	2	14186	GTCTCTCCACCC	TTTAACCATGTC	AACGGCAAGTGA	AACCACGCATTT
182	14366	1259	14183	GTCTCTCCACCC	TTTAACCATGTC	GATAACGGCAAG	GATAACCACGCA
182	14344	2	14161	GTCTCTCCACCC	TTTAACCATGTC	AAAGTGCCGCAG	CTTTCATCCGAT
182	14261	6	14078	GTCTCTCCACCC	TTTAACCATGTC	TGAAACCTGGAG	TTCATCACCTCC
182	14245	2	14062	GTCTCTCCACCC	TTTAACCATGTC	GGGTCTATTCAG	CATTGAAACCTG
182	14197	1	14014	GTCTCTCCACCC	TTTAACCATGTC	CAAACAAGGTTG	ACTTACCATGGG
182	14193	1	14010	GTCTCTCCACCC	TTTAACCATGTC	AGTACAAACAAG	TTGCACTTACCA
182	14175	2	13992	GTCTCTCCACCC	TTTAACCATGTC	ACATTTGTTCAT	TTCAAAGTACAA
182	14174	2	13991	GTCTCTCCACCC	TTTAACCATGTC	GACATTTGTTCA	TTTCAAAGTACA
182	14172	1	13989	GTCTCTCCACCC	TTTAACCATGTC	ATGACATTTGTT	ATTTTCAAAGTA
182	14146	1	13963	GTCTCTCCACCC	TTTAACCATGTC	TGAATTGTGCTT	CACTTTTGGGTA
182	14128	1	13945	GTCTCTCCACCC	TTTAACCATGTC	TGCACCTCCTCA	TTTCCTGAATTG
182	14048	2	13865	GTCTCTCCACCC	TTTAACCATGTC	GCTATTGGCGTT	TCCATCACCTAC
182	14044	9	13861	GTCTCTCCACCC	TTTAACCATGTC	AGGTGCTATTGG	GTTTTCCATCAC
182	13962	1	13779	GTCTCTCCACCC	TTTAACCATGTC	GGCAACCCCTGT	ACCAAGATTTCA
182	13961	15	13778	GTCTCTCCACCC	TTTAACCATGTC	CGGCAACCCCTG	AACCAAGATTTC
182	13960	2	13777	GTCTCTCCACCC	TTTAACCATGTC	GCGGCAACCCCT	TAACCAAGATTT
182	13955	1	13772	GTCTCTCCACCC	TTTAACCATGTC	GTTCCGCGGCAA	CCCTGTAACCAA
182	13915	1	13732	GTCTCTCCACCC	TTTAACCATGTC	GGGGGTCATTTA	TCGACCTCAAGA
182	13764	1	13581	GTCTCTCCACCC	TTTAACCATGTC	ATTGGTTTGCTT	ACCATTAGGTTG
182	13763	1	13580	GTCTCTCCACCC	TTTAACCATGTC	CATTGGTTTGCT	CACCATTAGGTT
182	13757	1	13574	GTCTCTCCACCC	TTTAACCATGTC	TGGCTGCATTGG	TTGCTTCACCAT
182	13643	1	13460	GTCTCTCCACCC	TTTAACCATGTC	ACGGCGCCCTCA	CACTAGCCATTT
182	13600	3	13417	GTCTCTCCACCC	TTTAACCATGTC	GAGACTTTCGTT	TCTTCCCTGTGT
182	13589	1	13406	GTCTCTCCACCC	TTTAACCATGTC	ACTGGGCTGTAG	GACTTTCGTTAT
182	13574	1	13391	GTCTCTCCACCC	TTTAACCATGTC	TGAATGATAAAT	TAACTGGGCTGT
182	13525	2	13342	GTCTCTCCACCC	TTTAACCATGTC	CAGTTGATTTAT	ACCTAACGATAT
182	13516	80	13333	GTCTCTCCACCC	TTTAACCATGTC	TCCCATTTACAG	TGATTTATAACC
182	13410	1	13227	GTCTCTCCACCC	TTTAACCATGTC	GTTGGGGAAATG	TTGACCGCGGGT
182	13354	2	13171	GTCTCTCCACCC	TTTAACCATGTC	CGACCGTTTTAG	CTGTCTTTTTGC
182	13235	2	13052	GTCTCTCCACCC	TTTAACCATGTC	GGCTGTGTGTGT	AACTTTACCAGC
182	13233	1	13050	GTCTCTCCACCC	TTTAACCATGTC	GTGGCTGTGTGT	TTAACTTTACCA
182	12841	1	12658	GTCTCTCCACCC	TTTAACCATGTC	GGCAATTGGTTT	ACCTGGAATGGC
182	12840	4	12657	GTCTCTCCACCC	TTTAACCATGTC	AGGCAATTGGTT	CACCTGGAATGG
182	12839	3	12656	GTCTCTCCACCC	TTTAACCATGTC	GAGGCAATTGGT	TCACCTGGAATG
182	12838	8	12655	GTCTCTCCACCC	TTTAACCATGTC	GGAGGCAATTGG	TTCACCTGGAAT
182	12706	1	12523	GTCTCTCCACCC	TTTAACCATGTC	AATGTGAGCAAG	TTTATGTTGATA
182	12423	2	12240	GTCTCTCCACCC	TTTAACCATGTC	TCCGCTGGTTAG	GGCAATTTTTCC
182	11761	1	11578	GTCTCTCCACCC	TTTAACCATGTC	TTCTTGGTTTCT	TTGTTGATATCA
182	11755	1	11572	GTCTCTCCACCC	TTTAACCATGTC	ACGGAGTTCTTG	TTTCTATTGTTG
182	11655	1	11472	GTCTCTCCACCC	TTTAACCATGTC	GGGTCCCGTCAT	GAACCAACTTTA
182	11654	9	11471	GTCTCTCCACCC	TTTAACCATGTC	CGGGTCCCGTCA	TGAACCAACTTT
182	11652	4	11469	GTCTCTCCACCC	TTTAACCATGTC	CCCGGGTCCCGT	ATTGAACCAACT
182	11651	3	11468	GTCTCTCCACCC	TTTAACCATGTC	CCCCGGGTCCCG	CATTGAACCAAC
182	10370	1	10187	GTCTCTCCACCC	TTTAACCATGTC	AGAGCCTATTTG	TCTTCCTGCAAA
182	10148	1	9965	GTCTCTCCACCC	TTTAACCATGTC	TGACGTACGTGG	TAAACCCGTCAA
182	9789	1	9606	GTCTCTCCACCC	TTTAACCATGTC	GGGAACGTGTCG	TTTAACGTCCCG
181	14366	229	14184	GGTCTCTCCACC	CTTTAACCATGT	GATAACGGCAAG	GATAACCACGCA
181	14479	13	14297	GGTCTCTCCACC	CTTTAACCATGT	TTAAACGAGGAG	GGTGAACCTTGT
181	14344	4	14162	GGTCTCTCCACC	CTTTAACCATGT	AAAGTGCCGCAG	CTTTCATCCGAT
181	14261	4	14079	GGTCTCTCCACC	CTTTAACCATGT	TGAAACCTGGAG	TTCATCACCTCC
181	14245	4	14063	GGTCTCTCCACC	CTTTAACCATGT	GGGTCTATTCAG	CATTGAAACCTG
181	13516	4	13334	GGTCTCTCCACC	CTTTAACCATGT	TCCCATTTACAG	TGATTTATAACC
181	14164	3	13982	GGTCTCTCCACC	CTTTAACCATGT	TTGGGTACATGA	ATTTGTTCATTT
181	13764	3	13582	GGTCTCTCCACC	CTTTAACCATGT	ATTGGTTTGCTT	ACCATTAGGTTG
181	14044	2	13862	GGTCTCTCCACC	CTTTAACCATGT	AGGTGCTATTGG	GTTTTCCATCAC
181	13955	2	13773	GGTCTCTCCACC	CTTTAACCATGT	GTTCCGCGGCAA	CCCTGTAACCAA
181	13954	2	13772	GGTCTCTCCACC	CTTTAACCATGT	GGTTCCGCGGCA	CCCCTGTAACCA
181	13761	2	13579	GGTCTCTCCACC	CTTTAACCATGT	TGCATTGGTTTG	TTCACCATTAGG
181	13671	2	13489	GGTCTCTCCACC	CTTTAACCATGT	TGACACGGTCGG	TTGATCACTGTG
181	13354	2	13172	GGTCTCTCCACC	CTTTAACCATGT	CGACCGTTTTAG	CTGTCTTTTTGC
181	13348	2	13166	GGTCTCTCCACC	CTTTAACCATGT	GGTGGGCGACCG	TTTAGCCTGTCT
181	11652	2	11470	GGTCTCTCCACC	CTTTAACCATGT	CCCGGGTCCCGT	ATTGAACCAACT
181	14762	1	14580	GGTCTCTCCACC	CTTTAACCATGT	AAGGCGCTGGAA	TTGCACCCTGTC
181	14241	1	14059	GGTCTCTCCACC	CTTTAACCATGT	TGGGGGGTCTAT	CAGCCATTGAAA
181	14203	1	14021	GGTCTCTCCACC	CTTTAACCATGT	AGGTTGCACTTA	CATGGGGGCTGT
181	14172	1	13990	GGTCTCTCCACC	CTTTAACCATGT	ATGACATTTGTT	ATTTTCAAAGTA
181	13962	1	13780	GGTCTCTCCACC	CTTTAACCATGT	GGCAACCCCTGT	ACCAAGATTTCA
181	13961	1	13779	GGTCTCTCCACC	CTTTAACCATGT	CGGCAACCCCTG	AACCAAGATTTC
181	13576	1	13394	GGTCTCTCCACC	CTTTAACCATGT	AATGATAAATTT	ACTGGGCTGTAG
181	13500	1	13318	GGTCTCTCCACC	CTTTAACCATGT	CCACGACAACAG	GGCTCCCATTTA
181	13410	1	13228	GGTCTCTCCACC	CTTTAACCATGT	GTTGGGGAAATG	TTGACCGCGGGT
181	13409	1	13227	GGTCTCTCCACC	CTTTAACCATGT	TGTTGGGGAAAT	CTTGACCGCGGG
181	13232	1	13050	GGTCTCTCCACC	CTTTAACCATGT	TGTGGCTGTGTG	GTTAACTTTACC
181	12839	1	12657	GGTCTCTCCACC	CTTTAACCATGT	GAGGCAATTGGT	TCACCTGGAATG
181	12348	1	12166	GGTCTCTCCACC	CTTTAACCATGT	CCTCTGTTGCAG	TTCTTGCACCTT
181	12225	1	12043	GGTCTCTCCACC	CTTTAACCATGT	ATGTAACCATAG	ATATAACAGTAC
181	1125	1	943	GGTCTCTCCACC	CTTTAACCATGT	GAAGACTGCAAA	TAACGGTCTCCG
181	10208	1	10026	GGTCTCTCCACC	CTTTAACCATGT	GAGAGGATGGCG	TATCACCATTGA
180	14366	27	14185	CGGTCTCTCCAC	CCTTTAACCATG	GATAACGGCAAG	GATAACCACGCA
180	11270	10	11089	CGGTCTCTCCAC	CCTTTAACCATG	CGTACATCCGAG	TCCCATTAACTC
180	14479	9	14298	CGGTCTCTCCAC	CCTTTAACCATG	TTAAACGAGGAG	GGTGAACCTTGT
180	13354	5	13173	CGGTCTCTCCAC	CCTTTAACCATG	CGACCGTTTTAG	CTGTCTTTTTGC
180	14344	2	14163	CGGTCTCTCCAC	CCTTTAACCATG	AAAGTGCCGCAG	CTTTCATCCGAT
180	14245	2	14064	CGGTCTCTCCAC	CCTTTAACCATG	GGGTCTATTCAG	CATTGAAACCTG
180	13954	2	13773	CGGTCTCTCCAC	CCTTTAACCATG	GGTTCCGCGGCA	CCCCTGTAACCA
180	12841	2	12660	CGGTCTCTCCAC	CCTTTAACCATG	GGCAATTGGTTT	ACCTGGAATGGC
180	14370	1	14189	CGGTCTCTCCAC	CCTTTAACCATG	ACGGCAAGTGAT	ACCACGCATTTG
180	14202	1	14021	CGGTCTCTCCAC	CCTTTAACCATG	AAGGTTGCACTT	CCATGGGGGCTG
180	14197	1	14016	CGGTCTCTCCAC	CCTTTAACCATG	CAAACAAGGTTG	ACTTACCATGGG
180	14064	1	13883	CGGTCTCTCCAC	CCTTTAACCATG	ATCACCTACACG	CAATAATGATAT
180	13961	1	13780	CGGTCTCTCCAC	CCTTTAACCATG	CGGCAACCCCTG	AACCAAGATTTC
180	13955	1	13774	CGGTCTCTCCAC	CCTTTAACCATG	GTTCCGCGGCAA	CCCTGTAACCAA
180	13815	1	13634	CGGTCTCTCCAC	CCTTTAACCATG	CTCATGCACCAG	TACACCAATTTT
180	13576	1	13395	CGGTCTCTCCAC	CCTTTAACCATG	AATGATAAATTT	ACTGGGCTGTAG
180	13575	1	13394	CGGTCTCTCCAC	CCTTTAACCATG	GAATGATAAATT	AACTGGGCTGTA
180	13526	1	13345	CGGTCTCTCCAC	CCTTTAACCATG	AGTTGATTTATA	CCTAACGATATG
180	13516	1	13335	CGGTCTCTCCAC	CCTTTAACCATG	TCCCATTTACAG	TGATTTATAACC
180	12348	1	12167	CGGTCTCTCCAC	CCTTTAACCATG	CCTCTGTTGCAG	TTCTTGCACCTT
179	14366	81	14186	ACGGTCTCTCCA	CCCTTTAACCAT	GATAACGGCAAG	GATAACCACGCA
179	13956	22	13776	ACGGTCTCTCCA	CCCTTTAACCAT	TTCCGCGGCAAC	CCTGTAACCAAG
179	14479	8	14299	ACGGTCTCTCCA	CCCTTTAACCAT	TTAAACGAGGAG	GGTGAACCTTGT
179	13959	6	13779	ACGGTCTCTCCA	CCCTTTAACCAT	CGCGGCAACCCC	GTAACCAAGATT
179	13516	4	13336	ACGGTCTCTCCA	CCCTTTAACCAT	TCCCATTTACAG	TGATTTATAACC
179	12838	4	12658	ACGGTCTCTCCA	CCCTTTAACCAT	GGAGGCAATTGG	TTCACCTGGAAT
179	14370	2	14190	ACGGTCTCTCCA	CCCTTTAACCAT	ACGGCAAGTGAT	ACCACGCATTTG
179	14344	2	14164	ACGGTCTCTCCA	CCCTTTAACCAT	AAAGTGCCGCAG	CTTTCATCCGAT
179	14374	1	14194	ACGGTCTCTCCA	CCCTTTAACCAT	CAAGTGATAACC	CGCATTTGTCGT
179	14373	1	14193	ACGGTCTCTCCA	CCCTTTAACCAT	GCAAGTGATAAC	ACGCATTTGTCG
179	14218	1	14038	ACGGTCTCTCCA	CCCTTTAACCAT	TGGGGGCTGTAG	CGCTCTCCTCTG
179	13961	1	13781	ACGGTCTCTCCA	CCCTTTAACCAT	CGGCAACCCCTG	AACCAAGATTTC
179	13957	1	13777	ACGGTCTCTCCA	CCCTTTAACCAT	TCCGCGGCAACC	CTGTAACCAAGA
179	13762	1	13582	ACGGTCTCTCCA	CCCTTTAACCAT	GCATTGGTTTGC	TCACCATTAGGT
179	13650	1	13470	ACGGTCTCTCCA	CCCTTTAACCAT	CCTCACCACTAG	CATTTTCTTGAC
179	13602	1	13422	ACGGTCTCTCCA	CCCTTTAACCAT	GACTTTCGTTAT	TTCCCTGTGTTG
179	13575	1	13395	ACGGTCTCTCCA	CCCTTTAACCAT	GAATGATAAATT	AACTGGGCTGTA
179	13354	1	13174	ACGGTCTCTCCA	CCCTTTAACCAT	CGACCGTTTTAG	CTGTCTTTTTGC
179	12667	1	12487	ACGGTCTCTCCA	CCCTTTAACCAT	TACACGGCACAG	TCCACCCTGAAA
179	12641	1	12461	ACGGTCTCTCCA	CCCTTTAACCAT	CTTGGTTGGCGT	TTTGTCTTTTAG
179	11270	1	11090	ACGGTCTCTCCA	CCCTTTAACCAT	CGTACATCCGAG	TCCCATTAACTC
179	1126	1	946	ACGGTCTCTCCA	CCCTTTAACCAT	AAGACTGCAAAT	AACGGTCTCCGA
178	14366	197	14187	TACGGTCTCTCC	CCCCTTTAACCA	GATAACGGCAAG	GATAACCACGCA
178	13516	19	13337	TACGGTCTCTCC	CCCCTTTAACCA	TCCCATTTACAG	TGATTTATAACC
178	14479	17	14300	TACGGTCTCTCC	CCCCTTTAACCA	TTAAACGAGGAG	GGTGAACCTTGT
178	13954	14	13775	TACGGTCTCTCC	CCCCTTTAACCA	GGTTCCGCGGCA	CCCCTGTAACCA
178	14371	4	14192	TACGGTCTCTCC	CCCCTTTAACCA	CGGCAAGTGATA	CCACGCATTTGT
178	14688	3	14509	TACGGTCTCTCC	CCCCTTTAACCA	AGATGACGTCAG	CATCACTTTACC
178	14370	3	14191	TACGGTCTCTCC	CCCCTTTAACCA	ACGGCAAGTGAT	ACCACGCATTTG
178	14240	2	14061	TACGGTCTCTCC	CCCCTTTAACCA	CTGGGGGGTCTA	TCAGCCATTGAA
178	13288	2	13109	TACGGTCTCTCC	CCCCTTTAACCA	AGCGATCCTTAG	GATTGACCATGT
178	12838	2	12659	TACGGTCTCTCC	CCCCTTTAACCA	GGAGGCAATTGG	TTCACCTGGAAT
178	12667	2	12488	TACGGTCTCTCC	CCCCTTTAACCA	TACACGGCACAG	TCCACCCTGAAA
178	11655	1	11476	TACGGTCTCTCC	CCCCTTTAACCA	GGGTCCCGTCAT	GAACCAACTTTA
178	14484	1	14305	TACGGTCTCTCC	CCCCTTTAACCA	CGAGGAGTGGTG	ACCTTGTTAAAT
178	14368	1	14189	TACGGTCTCTCC	CCCCTTTAACCA	TAACGGCAAGTG	TAACCACGCATT
178	14236	1	14057	TACGGTCTCTCC	CCCCTTTAACCA	TCCTCTGGGGGG	CTATTCAGCCAT
178	14164	1	13985	TACGGTCTCTCC	CCCCTTTAACCA	TTGGGTACATGA	ATTTGTTCATTT
178	14043	1	13864	TACGGTCTCTCC	CCCCTTTAACCA	AAGGTGCTATTG	CGTTTTCCATCA
178	13960	1	13781	TACGGTCTCTCC	CCCCTTTAACCA	GCGGCAACCCCT	TAACCAAGATTT
178	13955	1	13776	TACGGTCTCTCC	CCCCTTTAACCA	GTTCCGCGGCAA	CCCTGTAACCAA
178	13951	1	13772	TACGGTCTCTCC	CCCCTTTAACCA	GATGGTTCCGCG	CAACCCCTGTAA
178	13671	1	13492	TACGGTCTCTCC	CCCCTTTAACCA	TGACACGGTCGG	TTGATCACTGTG
178	13576	1	13397	TACGGTCTCTCC	CCCCTTTAACCA	AATGATAAATTT	ACTGGGCTGTAG
178	13572	1	13393	TACGGTCTCTCC	CCCCTTTAACCA	GCTGAATGATAA	TTTAACTGGGCT
178	13350	1	13171	TACGGTCTCTCC	CCCCTTTAACCA	TGGGCGACCGTT	TAGCCTGTCTTT
178	13349	1	13170	TACGGTCTCTCC	CCCCTTTAACCA	GTGGGCGACCGT	TTAGCCTGTCTT
178	13348	1	13169	TACGGTCTCTCC	CCCCTTTAACCA	GGTGGGCGACCG	TTTAGCCTGTCT
178	13233	1	13054	TACGGTCTCTCC	CCCCTTTAACCA	GTGGCTGTGTGT	TTAACTTTACCA
178	12235	1	12056	TACGGTCTCTCC	CCCCTTTAACCA	AGAATATAACAG	ACCTCAGGTCAG
178	12207	1	12028	TACGGTCTCTCC	CCCCTTTAACCA	TGCGCATGACAG	GTCAAATGTAAC
178	11270	1	11091	TACGGTCTCTCC	CCCCTTTAACCA	CGTACATCCGAG	TCCCATTAACTC
177	14366	23	14188	TTACGGTCTCTC	ACCCCTTTAACC	GATAACGGCAAG	GATAACCACGCA
177	13516	13	13338	TTACGGTCTCTC	ACCCCTTTAACC	TCCCATTTACAG	TGATTTATAACC
177	13954	13	13776	TTACGGTCTCTC	ACCCCTTTAACC	GGTTCCGCGGCA	CCCCTGTAACCA
177	14479	4	14301	TTACGGTCTCTC	ACCCCTTTAACC	TTAAACGAGGAG	GGTGAACCTTGT
177	14245	2	14067	TTACGGTCTCTC	ACCCCTTTAACC	GGGTCTATTCAG	CATTGAAACCTG
177	14193	2	14015	TTACGGTCTCTC	ACCCCTTTAACC	AGTACAAACAAG	TTGCACTTACCA
177	11270	2	11092	TTACGGTCTCTC	ACCCCTTTAACC	CGTACATCCGAG	TCCCATTAACTC
177	14688	1	14510	TTACGGTCTCTC	ACCCCTTTAACC	AGATGACGTCAG	CATCACTTTACC
177	14407	1	14229	TTACGGTCTCTC	ACCCCTTTAACC	CCGGCTCCACTA	GGTCAACGGCAC
177	14370	1	14192	TTACGGTCTCTC	ACCCCTTTAACC	ACGGCAAGTGAT	ACCACGCATTTG
177	14261	1	14083	TTACGGTCTCTC	ACCCCTTTAACC	TGAAACCTGGAG	TTCATCACCTCC
177	13955	1	13777	TTACGGTCTCTC	ACCCCTTTAACC	GTTCCGCGGCAA	CCCTGTAACCAA
177	13946	1	13768	TTACGGTCTCTC	ACCCCTTTAACC	TGCTTGATGGTT	CGCGGCAACCCC
177	13354	1	13176	TTACGGTCTCTC	ACCCCTTTAACC	CGACCGTTTTAG	CTGTCTTTTTGC
177	13345	1	13167	TTACGGTCTCTC	ACCCCTTTAACC	TGCGGTGGGCGA	CGTTTTAGCCTG
177	12839	1	12661	TTACGGTCTCTC	ACCCCTTTAACC	GAGGCAATTGGT	TCACCTGGAATG
177	12757	1	12579	TTACGGTCTCTC	ACCCCTTTAACC	CACGATGGACAG	ACGTCACCTTGC
177	12348	1	12170	TTACGGTCTCTC	ACCCCTTTAACC	CCTCTGTTGCAG	TTCTTGCACCTT
176	14366	14	14189	TTTACGGTCTCT	CACCCCTTTAAC	GATAACGGCAAG	GATAACCACGCA
176	13955	8	13778	TTTACGGTCTCT	CACCCCTTTAAC	GTTCCGCGGCAA	CCCTGTAACCAA
176	13516	3	13339	TTTACGGTCTCT	CACCCCTTTAAC	TCCCATTTACAG	TGATTTATAACC
176	13956	2	13779	TTTACGGTCTCT	CACCCCTTTAAC	TTCCGCGGCAAC	CCTGTAACCAAG
176	14378	1	14201	TTTACGGTCTCT	CACCCCTTTAAC	TGATAACCACGC	TTTGTCGTCCGG
176	14371	1	14194	TTTACGGTCTCT	CACCCCTTTAAC	CGGCAAGTGATA	CCACGCATTTGT
176	14093	1	13916	TTTACGGTCTCT	CACCCCTTTAAC	CCTGAAGGTAAG	CGCGGTCGACTG
176	13954	1	13777	TTTACGGTCTCT	CACCCCTTTAAC	GGTTCCGCGGCA	CCCCTGTAACCA
176	13952	1	13775	TTTACGGTCTCT	CACCCCTTTAAC	ATGGTTCCGCGG	AACCCCTGTAAC
176	13650	1	13473	TTTACGGTCTCT	CACCCCTTTAAC	CCTCACCACTAG	CATTTTCTTGAC
176	13354	1	13177	TTTACGGTCTCT	CACCCCTTTAAC	CGACCGTTTTAG	CTGTCTTTTTGC
176	13234	1	13057	TTTACGGTCTCT	CACCCCTTTAAC	TGGCTGTGTGTG	TAACTTTACCAG
176	12667	1	12490	TTTACGGTCTCT	CACCCCTTTAAC	TACACGGCACAG	TCCACCCTGAAA
175	13952	28	13776	CTTTACGGTCTC	CCACCCCTTTAA	ATGGTTCCGCGG	AACCCCTGTAAC
175	13955	11	13779	CTTTACGGTCTC	CCACCCCTTTAA	GTTCCGCGGCAA	CCCTGTAACCAA
175	14366	10	14190	CTTTACGGTCTC	CCACCCCTTTAA	GATAACGGCAAG	GATAACCACGCA
175	13516	7	13340	CTTTACGGTCTC	CCACCCCTTTAA	TCCCATTTACAG	TGATTTATAACC
175	14193	6	14017	CTTTACGGTCTC	CCACCCCTTTAA	AGTACAAACAAG	TTGCACTTACCA
175	11270	5	11094	CTTTACGGTCTC	CCACCCCTTTAA	CGTACATCCGAG	TCCCATTAACTC
175	13954	4	13778	CTTTACGGTCTC	CCACCCCTTTAA	GGTTCCGCGGCA	CCCCTGTAACCA
175	14688	2	14512	CTTTACGGTCTC	CCACCCCTTTAA	AGATGACGTCAG	CATCACTTTACC
175	14371	1	14195	CTTTACGGTCTC	CCACCCCTTTAA	CGGCAAGTGATA	CCACGCATTTGT
175	13949	1	13773	CTTTACGGTCTC	CCACCCCTTTAA	TTGATGGTTCCG	GGCAACCCCTGT
175	13945	1	13769	CTTTACGGTCTC	CCACCCCTTTAA	GTGCTTGATGGT	CCGCGGCAACCC
175	13761	1	13585	CTTTACGGTCTC	CCACCCCTTTAA	TGCATTGGTTTG	TTCACCATTAGG
175	13758	1	13582	CTTTACGGTCTC	CCACCCCTTTAA	GGCTGCATTGGT	TGCTTCACCATT
175	13589	1	13413	CTTTACGGTCTC	CCACCCCTTTAA	ACTGGGCTGTAG	GACTTTCGTTAT
175	13349	1	13173	CTTTACGGTCTC	CCACCCCTTTAA	GTGGGCGACCGT	TTAGCCTGTCTT
175	13232	1	13056	CTTTACGGTCTC	CCACCCCTTTAA	TGTGGCTGTGTG	GTTAACTTTACC
175	12841	1	12665	CTTTACGGTCTC	CCACCCCTTTAA	GGCAATTGGTTT	ACCTGGAATGGC
175	12348	1	12172	CTTTACGGTCTC	CCACCCCTTTAA	CCTCTGTTGCAG	TTCTTGCACCTT
174	13952	40	13777	GCTTTACGGTCT	TCCACCCCTTTA	ATGGTTCCGCGG	AACCCCTGTAAC
174	14366	8	14191	GCTTTACGGTCT	TCCACCCCTTTA	GATAACGGCAAG	GATAACCACGCA
174	14688	6	14513	GCTTTACGGTCT	TCCACCCCTTTA	AGATGACGTCAG	CATCACTTTACC
174	13956	6	13781	GCTTTACGGTCT	TCCACCCCTTTA	TTCCGCGGCAAC	CCTGTAACCAAG
174	13955	2	13780	GCTTTACGGTCT	TCCACCCCTTTA	GTTCCGCGGCAA	CCCTGTAACCAA
174	13954	2	13779	GCTTTACGGTCT	TCCACCCCTTTA	GGTTCCGCGGCA	CCCCTGTAACCA
174	13516	2	13341	GCTTTACGGTCT	TCCACCCCTTTA	TCCCATTTACAG	TGATTTATAACC
174	12906	2	12731	GCTTTACGGTCT	TCCACCCCTTTA	ATGGTTCCTCAG	CGTTCGCCTGTA
174	14372	1	14197	GCTTTACGGTCT	TCCACCCCTTTA	GGCAAGTGATAA	CACGCATTTGTC
174	14344	1	14169	GCTTTACGGTCT	TCCACCCCTTTA	AAAGTGCCGCAG	CTTTCATCCGAT
174	14218	1	14043	GCTTTACGGTCT	TCCACCCCTTTA	TGGGGGCTGTAG	CGCTCTCCTCTG
174	14121	1	13946	GCTTTACGGTCT	TCCACCCCTTTA	GGGCTCTTGCAC	TCCTCATTTTCC
174	13959	1	13784	GCTTTACGGTCT	TCCACCCCTTTA	CGCGGCAACCCC	GTAACCAAGATT
174	13958	1	13783	GCTTTACGGTCT	TCCACCCCTTTA	CCGCGGCAACCC	TGTAACCAAGAT
174	13650	1	13475	GCTTTACGGTCT	TCCACCCCTTTA	CCTCACCACTAG	CATTTTCTTGAC
174	13500	1	13325	GCTTTACGGTCT	TCCACCCCTTTA	CCACGACAACAG	GGCTCCCATTTA
174	12667	1	12492	GCTTTACGGTCT	TCCACCCCTTTA	TACACGGCACAG	TCCACCCTGAAA
173	14688	3	14514	TGCTTTACGGTC	CTCCACCCCTTT	AGATGACGTCAG	CATCACTTTACC
173	13516	3	13342	TGCTTTACGGTC	CTCCACCCCTTT	TCCCATTTACAG	TGATTTATAACC
173	14366	1	14192	TGCTTTACGGTC	CTCCACCCCTTT	GATAACGGCAAG	GATAACCACGCA
173	14218	1	14044	TGCTTTACGGTC	CTCCACCCCTTT	TGGGGGCTGTAG	CGCTCTCCTCTG
173	13954	1	13780	TGCTTTACGGTC	CTCCACCCCTTT	GGTTCCGCGGCA	CCCCTGTAACCA
172	14366	3	14193	CTGCTTTACGGT	TCTCCACCCCTT	GATAACGGCAAG	GATAACCACGCA
172	13516	3	13343	CTGCTTTACGGT	TCTCCACCCCTT	TCCCATTTACAG	TGATTTATAACC
171	13945	1	13773	ACTGCTTTACGG	CTCTCCACCCCT	GTGCTTGATGGT	CCGCGGCAACCC
170	14366	30	14195	CACTGCTTTACG	TCTCTCCACCCC	GATAACGGCAAG	GATAACCACGCA
170	13950	18	13779	CACTGCTTTACG	TCTCTCCACCCC	TGATGGTTCCGC	GCAACCCCTGTA
170	14193	15	14022	CACTGCTTTACG	TCTCTCCACCCC	AGTACAAACAAG	TTGCACTTACCA
170	13516	15	13345	CACTGCTTTACG	TCTCTCCACCCC	TCCCATTTACAG	TGATTTATAACC
170	14034	6	13863	CACTGCTTTACG	TCTCTCCACCCC	GCAGCACAAAAG	TGCTATTGGCGT
170	14479	5	14308	CACTGCTTTACG	TCTCTCCACCCC	TTAAACGAGGAG	GGTGAACCTTGT
170	13951	5	13780	CACTGCTTTACG	TCTCTCCACCCC	GATGGTTCCGCG	CAACCCCTGTAA
170	14344	4	14173	CACTGCTTTACG	TCTCTCCACCCC	AAAGTGCCGCAG	CTTTCATCCGAT
170	11270	4	11099	CACTGCTTTACG	TCTCTCCACCCC	CGTACATCCGAG	TCCCATTAACTC
170	14688	3	14517	CACTGCTTTACG	TCTCTCCACCCC	AGATGACGTCAG	CATCACTTTACC
170	14218	3	14047	CACTGCTTTACG	TCTCTCCACCCC	TGGGGGCTGTAG	CGCTCTCCTCTG
170	12207	3	12036	CACTGCTTTACG	TCTCTCCACCCC	TGCGCATGACAG	GTCAAATGTAAC
170	11645	3	11474	CACTGCTTTACG	TCTCTCCACCCC	ATTTTCCCCCGG	TCCCGTCATTGA
170	13344	2	13173	CACTGCTTTACG	TCTCTCCACCCC	ATGCGGTGGGCG	CCGTTTTAGCCT
170	14371	1	14200	CACTGCTTTACG	TCTCTCCACCCC	CGGCAAGTGATA	CCACGCATTTGT
170	14359	1	14188	CACTGCTTTACG	TCTCTCCACCCC	TTCATCCGATAA	GGCAAGTGATAA
170	14276	1	14105	CACTGCTTTACG	TCTCTCCACCCC	CATCACCTCCAG	TGCCGGTTGTGC
170	14245	1	14074	CACTGCTTTACG	TCTCTCCACCCC	GGGTCTATTCAG	CATTGAAACCTG
170	13956	1	13785	CACTGCTTTACG	TCTCTCCACCCC	TTCCGCGGCAAC	CCTGTAACCAAG
170	13949	1	13778	CACTGCTTTACG	TCTCTCCACCCC	TTGATGGTTCCG	GGCAACCCCTGT
170	13943	1	13772	CACTGCTTTACG	TCTCTCCACCCC	TTGTGCTTGATG	TTCCGCGGCAAC
170	13650	1	13479	CACTGCTTTACG	TCTCTCCACCCC	CCTCACCACTAG	CATTTTCTTGAC
170	13631	1	13460	CACTGCTTTACG	TCTCTCCACCCC	ATATTGTCTCTT	CGGCGCCCTCAC
170	13602	1	13431	CACTGCTTTACG	TCTCTCCACCCC	GACTTTCGTTAT	TTCCCTGTGTTG
170	13589	1	13418	CACTGCTTTACG	TCTCTCCACCCC	ACTGGGCTGTAG	GACTTTCGTTAT
170	13572	1	13401	CACTGCTTTACG	TCTCTCCACCCC	GCTGAATGATAA	TTTAACTGGGCT
170	13354	1	13183	CACTGCTTTACG	TCTCTCCACCCC	CGACCGTTTTAG	CTGTCTTTTTGC
170	13347	1	13176	CACTGCTTTACG	TCTCTCCACCCC	CGGTGGGCGACC	TTTTAGCCTGTC
170	12906	1	12735	CACTGCTTTACG	TCTCTCCACCCC	ATGGTTCCTCAG	CGTTCGCCTGTA
170	12820	1	12649	CACTGCTTTACG	TCTCTCCACCCC	TATCAACATCAG	TCGACGGAGGCA
170	11628	1	11457	CACTGCTTTACG	TCTCTCCACCCC	TACCAGCTTGAG	TTTCATTTTCCC
167	13948	2	13780	TTGCACTGCTTT	CGGTCTCTCCAC	CTTGATGGTTCC	CGGCAACCCCTG
167	14485	1	14317	TTGCACTGCTTT	CGGTCTCTCCAC	GAGGAGTGGTGA	CCTTGTTAAATA
167	14358	1	14190	TTGCACTGCTTT	CGGTCTCTCCAC	TTTCATCCGATA	CGGCAAGTGATA
162	14193	1	14030	CGGAGTTGCACT	CTTTACGGTCTC	AGTACAAACAAG	TTGCACTTACCA
159	13516	1	13356	TTCCGGAGTTGC	CTGCTTTACGGT	TCCCATTTACAG	TGATTTATAACC
157	14344	2	14186	GTTTCCGGAGTT	CACTGCTTTACG	AAAGTGCCGCAG	CTTTCATCCGAT
156	14366	1	14209	TGTTTCCGGAGT	GCACTGCTTTAC	GATAACGGCAAG	GATAACCACGCA
154	14344	2	14189	CTTGTTTCCGGA	TTGCACTGCTTT	AAAGTGCCGCAG	CTTTCATCCGAT
154	14126	1	13971	CTTGTTTCCGGA	TTGCACTGCTTT	CTTGCACCTCCT	ATTTTCCTGAAT
154	13516	1	13361	CTTGTTTCCGGA	TTGCACTGCTTT	TCCCATTTACAG	TGATTTATAACC
151	13436	1	13284	CACCTTGTTTCC	GAGTTGCACTGC	ACTACTCGCAAT	GCCTTCTTTGTG
145	14344	3	14198	CCCTGACACCTT	TTTCCGGAGTTG	AAAGTGCCGCAG	CTTTCATCCGAT
145	14459	1	14313	CCCTGACACCTT	TTTCCGGAGTTG	GTTGGGTGGCAG	AGAGCTGTTAAA
145	13927	1	13781	CCCTGACACCTT	TTTCCGGAGTTG	ATCGACCTCAAG	GAGTTGTGCTTG
131	14361	1	14229	GTTTAGGGATTT	TCCCTGACACCT	CATCCGATAACG	CAAGTGATAACC
131	14344	1	14212	GTTTAGGGATTT	TCCCTGACACCT	AAAGTGCCGCAG	CTTTCATCCGAT
52	13976	1	13923	TGTCGGGAGCTG	GACTACTGGCAC	CCAAGATTTCAG	GGAACAATGGGG
35	13354	1	13318	TGCCACGACATT	GTACTGTCGGGA	CGACCGTTTTAG	CTGTCTTTTTGC
23	13969	1	13945	GTGTTGGCTCTA	GCCACGACATTT	CCTGTAACCAAG	TTTCAGCGGAAC
23	13354	1	13330	GTGTTGGCTCTA	GCCACGACATTT	CGACCGTTTTAG	CTGTCTTTTTGC

## Sheet: S3(XM-2020 DRS, TRSL-dependent)
Online Resource 3 This table extends the information for the recombination events dependent on TRS-L in XM-2020 DRS data
UTR'5_junction	UTR'3_junction	Gap_len	Resultseqing	Count	Start_positions	productsize	Translation	CDS	Before_5p	After_5p	Before_3p	After_3p	B-TRS_motif	B-TRS_site	Type	ORF_merge	Pattern
192	14995	14802	AACCAA|TGAAGC	1	15005	12	MRPKLKKKKKK	ATGCGGCCGAAATTAAAAAAAAAAAAAAAAAAAAA	CTCTCCACCCCTTTAACCAT	GTCTGGGATTCTTGATCGGT	GCATGGGGGTAACATTTAAT	TGGCGAAAACCATGCGGCCG	TTAATT	14990		3'UTR	TRS-L-noncanonical
181	14762	14580	CTTACC|CTTGCA	1	14864	6	MMSWHS	ATGATGAGCTGGCATTCTTGA	TGCTTTACGGTCTCTCCACC	CCTTTAACCATGTCTGGGAT	CTTTAATCAAGGCGCTGGAA	CTTGCACCCTGTCAGACTCA	TTACCC	14696	ORF14864-14882	3'UTR	TRS-L-noncanonical
192	14706	14513	ACCCCT|AGTGAG	5	14864	6	MMSWHS	ATGATGAGCTGGCATTCTTGA	CTCTCCACCCCTTTAACCAT	GTCTGGGATTCTTGATCGGT	AGACATCACTTTACCCCTAG	TGAGCGACAATTGTGTCTGT	TTACCC	14696	ORF14864-14882	3'UTR	TRS-L-noncanonical
192	14706	14513	CCCTAG|TGAGCG	2	14864	6	MMSWHS	ATGATGAGCTGGCATTCTTGA	CTCTCCACCCCTTTAACCAT	GTCTGGGATTCTTGATCGGT	AGACATCACTTTACCCCTAG	TGAGCGACAATTGTGTCTGT	TTACCC	14696	ORF14864-14882	3'UTR	TRS-L-noncanonical
170	14688	14517	TTTACG|TACCCC	3	14864	6	MMSWHS	ATGATGAGCTGGCATTCTTGA	CGGAGTTGCACTGCTTTACG	TCTCTCCACCCCTTAACCAT	GCGACTGAAGATGACGTCAG	ACATCACTTTACCCCTAGTG	TTACCC	14696	ORF14864-14882	3'UTR	TRS-L-noncanonical
173	14688	14514	ACGGTC|TACCCC	3	14864	6	MMSWHS	ATGATGAGCTGGCATTCTTGA	AGTTGCACTGCTTTACGGTC	TCTCTCCACCCCTTAACCAT	GCGACTGAAGATGACGTCAG	ACATCACTTTACCCCTAGTG	TTACCC	14696	ORF14864-14882	3'UTR	TRS-L-noncanonical
174	14688	14513	TCTCTC|TACCCC	6	14864	6	MMSWHS	ATGATGAGCTGGCATTCTTGA	GTTGCACTGCTTTACGGTCT	TCTCTCCACCCCTTAACCAT	GCGACTGAAGATGACGTCAG	ACATCACTTTACCCCTAGTG	TTACCC	14696	ORF14864-14882	3'UTR	TRS-L-noncanonical
175	14688	14512	GGTCTC|CTTTTC	2	14864	6	MMSWHS	ATGATGAGCTGGCATTCTTGA	TTGCACTGCTTTACGGTCTC	TCCACCCCTTTAACCATGTC	GCGACTGAAGATGACGTCAG	ACATCACTTTACCCCTAGTG	TTACCC	14696	ORF14864-14882	3'UTR	TRS-L-noncanonical
177	14688	14510	ACCCCT|TACCCC	1	14864	6	MMSWHS	ATGATGAGCTGGCATTCTTGA	GCACTGCTTTACGGTCTCTC	CACCCCTTTAACCATGTCTG	GCGACTGAAGATGACGTCAG	ACATCACTTTACCCCTAGTG	TTACCC	14696	ORF14864-14882	3'UTR	TRS-L-noncanonical
178	14688	14509	ACCCTT|TACCCC	2	14864	6	MMSWHS	ATGATGAGCTGGCATTCTTGA	CACTGCTTTACGGTCTCTCC	ACCCCTTTAACCATGTCTGG	GCGACTGAAGATGACGTCAG	ACATCACTTTACCCCTAGTG	TTACCC	14696	ORF14864-14882	3'UTR	TRS-L-noncanonical
178	14688	14509	CTTTCC|TCCTCC	1	14864	6	MMSWHS	ATGATGAGCTGGCATTCTTGA	CACTGCTTTACGGTCTCTCC	ACCCCTTTAACCATGTCTGG	GCGACTGAAGATGACGTCAG	ACATCACTTTACCCCTAGTG	TTACCC	14696	ORF14864-14882	3'UTR	TRS-L-noncanonical
192	14688	14495	TCACCT|CCACAC	1	14864	6	MMSWHS	ATGATGAGCTGGCATTCTTGA	CTCTCCACCCCTTTAACCAT	GTCTGGGATTCTTGATCGGT	GCGACTGAAGATGACGTCAG	ACATCACTTTACCCCTAGTG	TTACCC	14696	ORF14864-14882	3'UTR	TRS-L-noncanonical
185	14640	14454	CCCCTG|AAACCC	3	14677	37	MTSDITLPLVSDNCVCRQSGPPLIKALELAPCQTQGD	ATGACGTCAGACATCACTTTACCCCTAGTGAGCGACAATTGTGTCTGTCGTCAATCCGGACCGCCTTTAATCAAGGCGCTGGAACTTGCACCCTGTCAGACTCAGGGAGATTAA	TTACGGTCTCTCCACCCCTT	TAACCATGTCTGGGATTCTT	GGAAAGAAGAATAAGAGTAG	AAACCCGGAGAAGCCCCATT	GAAACC	14629	Annot_cds	ORF7a	TRS-L-canonical
182	14581	14398	CCACCC|ATTATC	2	14677	37	MTSDITLPLVSDNCVCRQSGPPLIKALELAPCQTQGD	ATGACGTCAGACATCACTTTACCCCTAGTGAGCGACAATTGTGTCTGTCGTCAATCCGGACCGCCTTTAATCAAGGCGCTGGAACTTGCACCCTGTCAGACTCAGGGAGATTAA	GCTTTACGGTCTCTCCACCC	CTTTAACCATGTCTGGGATT	TGTGCCAGATGTTGGGTAAG	ATTATCGCCCAACAGAGCCA	ATTATC	14581	Annot_cds	ORF7a	TRS-L-canonical
192	14497	14304	GTCAAT|ATGCCA	1	14496	123	MPNNNGRQQNKKKGDGQPVNQLCQMLGKIIAQQSQSRGRGPGKKNKSRNPEKPHFPLATEDDVRHHFTPSERQLCLSSIRTAFNQGAGTCTLSDSGRLSYAVEFSLPTHHTVRLIRVTTSPSA	ATGGCCAGCCAGTCAATCAGCTGTGCCAGATGTTGGGTAAGATTATCGCCCAACAGAGCCAGTCCAGAGGCAGGGGACCGGGAAAGAAGAATAAGAGTAGAAACCCGGAGAAGCCCCATTTCCCTCTAG	CTCTCCACCCCTTTAACCAT	GTCTGGGATTCTTGATCGGT	AGTGGTGAACCTTGTTAAAT	ATGCCAAATAACAACGGCAG	TGAACC	14482	Annot_cds	ORF7	TRS-L-canonical
192	14496	14303	TTCTGT|TGCATG	1	14496	123	MPNNNGRQQNKKKGDGQPVNQLCQMLGKIIAQQSQSRGRGPGKKNKSRNPEKPHFPLATEDDVRHHFTPSERQLCLSSIRTAFNQGAGTCTLSDSGRLSYAVEFSLPTHHTVRLIRVTTSPSA	ATGCCAAATAACAACGGCAGACAGCAGAATAAAAAGAAGGGGGATGGCCAGCCAGTCAATCAGCTGTGCCAGATGTTGGGTAAGATTATCGCCCAACAGAGCCAGTCCAGAGGCAGGGGACCGGGAAAGAAGAATAAGAGTAGAAACCCGGAGAAGCCCCATTTCCCTCTAGCGACTGAAGATGACGTCAGACATCACTTTACCCCTAGTGAGCGACAATTGTGTCTGTCGTCAATCCGGACCGCCTTTAATCAAGGCGCTGGAACTTGCACCCTGTCAGACTCAGGGAGATTAAGTTACGCTGTGGAGTTTAGTTTGCCTACTCATCATACCGTGCGCCTGATTCGCGTCACAACGTCACCCTCAGCATGA	CTCTCCACCCCTTTAACCAT	GTCTGGGATTCTTGATCGGT	GAGTGGTGAACCTTGTTAAA	TATGCCAAATAACAACGGCA	TGAACC	14482	Annot_cds	ORF7	TRS-L-canonical
192	14496	14303	ATCTGT|TGCATG	1	14496	123	MPNNNGRQQNKKKGDGQPVNQLCQMLGKIIAQQSQSRGRGPGKKNKSRNPEKPHFPLATEDDVRHHFTPSERQLCLSSIRTAFNQGAGTCTLSDSGRLSYAVEFSLPTHHTVRLIRVTTSPSA	ATGCCAAATAACAACGGCAGACAGCAGAATAAAAAGAAGGGGGATGGCCAGCCAGTCAATCAGCTGTGCCAGATGTTGGGTAAGATTATCGCCCAACAGAGCCAGTCCAGAGGCAGGGGACCGGGAAAGAAGAATAAGAGTAGAAACCCGGAGAAGCCCCATTTCCCTCTAGCGACTGAAGATGACGTCAGACATCACTTTACCCCTAGTGAGCGACAATTGTGTCTGTCGTCAATCCGGACCGCCTTTAATCAAGGCGCTGGAACTTGCACCCTGTCAGACTCAGGGAGATTAAGTTACGCTGTGGAGTTTAGTTTGCCTACTCATCATACCGTGCGCCTGATTCGCGTCACAACGTCACCCTCAGCATGA	CTCTCCACCCCTTTAACCAT	GTCTGGGATTCTTGATCGGT	GAGTGGTGAACCTTGTTAAA	TATGCCAAATAACAACGGCA	TGAACC	14482	Annot_cds	ORF7	TRS-L-canonical
192	14495	14302	CTCAAT|AAATGC	1	14496	123	MPNNNGRQQNKKKGDGQPVNQLCQMLGKIIAQQSQSRGRGPGKKNKSRNPEKPHFPLATEDDVRHHFTPSERQLCLSSIRTAFNQGAGTCTLSDSGRLSYAVEFSLPTHHTVRLIRVTTSPSA	ATGCCAAATAACAACGGCAGACAGCAGAATAAAAAGAAGGGGGATGGCCAGCCAGTCAATCAGCTGTGCCAGATGTTGGGTAAGATTATCGCCCAACAGAGCCAGTCCAGAGGCAGGGGACCGGGAAAGAAGAATAAGAGTAGAAACCCGGAGAAGCCCCATTTCCCTCTAGCGACTGAAGATGACGTCAGACATCACTTTACCCCTAGTGAGCGACAATTGTGTCTGTCGTCAATCCGGACCGCCTTTAATCAAGGCGCTGGAACTTGCACCCTGTCAGACTCAGGGAGATTAAGTTACGCTGTGGAGTTTAGTTTGCCTACTCATCATACCGTGCGCCTGATTCGCGTCACAACGTCACCCTCAGCATGA	CTCTCCACCCCTTTAACCAT	GTCTGGGATTCTTGATCGGT	GGAGTGGTGAACCTTGTTAA	ATATGCCAAATAACAACGGC	TGAACC	14482	Annot_cds	ORF7	TRS-L-canonical
192	14494	14301	CAATCT|AATATG	1	14496	123	MPNNNGRQQNKKKGDGQPVNQLCQMLGKIIAQQSQSRGRGPGKKNKSRNPEKPHFPLATEDDVRHHFTPSERQLCLSSIRTAFNQGAGTCTLSDSGRLSYAVEFSLPTHHTVRLIRVTTSPSA	ATGCCAAATAACAACGGCAGACAGCAGAATAAAAAGAAGGGGGATGGCCAGCCAGTCAATCAGCTGTGCCAGATGTTGGGTAAGATTATCGCCCAACAGAGCCAGTCCAGAGGCAGGGGACCGGGAAAGAAGAATAAGAGTAGAAACCCGGAGAAGCCCCATTTCCCTCTAGCGACTGAAGATGACGTCAGACATCACTTTACCCCTAGTGAGCGACAATTGTGTCTGTCGTCAATCCGGACCGCCTTTAATCAAGGCGCTGGAACTTGCACCCTGTCAGACTCAGGGAGATTAAGTTACGCTGTGGAGTTTAGTTTGCCTACTCATCATACCGTGCGCCTGATTCGCGTCACAACGTCACCCTCAGCATGA	CTCTCCACCCCTTTAACCAT	GTCTGGGATTCTTGATCGGT	AGGAGTGGTGAACCTTGTTA	AATATGCCAAATAACAACGG	TGAACC	14482	Annot_cds	ORF7	TRS-L-canonical
192	14494	14301	CTCAAT|AATATG	1	14496	123	MPNNNGRQQNKKKGDGQPVNQLCQMLGKIIAQQSQSRGRGPGKKNKSRNPEKPHFPLATEDDVRHHFTPSERQLCLSSIRTAFNQGAGTCTLSDSGRLSYAVEFSLPTHHTVRLIRVTTSPSA	ATGCCAAATAACAACGGCAGACAGCAGAATAAAAAGAAGGGGGATGGCCAGCCAGTCAATCAGCTGTGCCAGATGTTGGGTAAGATTATCGCCCAACAGAGCCAGTCCAGAGGCAGGGGACCGGGAAAGAAGAATAAGAGTAGAAACCCGGAGAAGCCCCATTTCCCTCTAGCGACTGAAGATGACGTCAGACATCACTTTACCCCTAGTGAGCGACAATTGTGTCTGTCGTCAATCCGGACCGCCTTTAATCAAGGCGCTGGAACTTGCACCCTGTCAGACTCAGGGAGATTAAGTTACGCTGTGGAGTTTAGTTTGCCTACTCATCATACCGTGCGCCTGATTCGCGTCACAACGTCACCCTCAGCATGA	CTCTCCACCCCTTTAACCAT	GTCTGGGATTCTTGATCGGT	AGGAGTGGTGAACCTTGTTA	AATATGCCAAATAACAACGG	TGAACC	14482	Annot_cds	ORF7	TRS-L-canonical
192	14494	14301	AACCAC|AATCAA	1	14496	123	MPNNNGRQQNKKKGDGQPVNQLCQMLGKIIAQQSQSRGRGPGKKNKSRNPEKPHFPLATEDDVRHHFTPSERQLCLSSIRTAFNQGAGTCTLSDSGRLSYAVEFSLPTHHTVRLIRVTTSPSA	ATGCCAAATAACAACGGCAGACAGCAGAATAAAAAGAAGGGGGATGGCCAGCCAGTCAATCAGCTGTGCCAGATGTTGGGTAAGATTATCGCCCAACAGAGCCAGTCCAGAGGCAGGGGACCGGGAAAGAAGAATAAGAGTAGAAACCCGGAGAAGCCCCATTTCCCTCTAGCGACTGAAGATGACGTCAGACATCACTTTACCCCTAGTGAGCGACAATTGTGTCTGTCGTCAATCCGGACCGCCTTTAATCAAGGCGCTGGAACTTGCACCCTGTCAGACTCAGGGAGATTAAGTTACGCTGTGGAGTTTAGTTTGCCTACTCATCATACCGTGCGCCTGATTCGCGTCACAACGTCACCCTCAGCATGA	CTCTCCACCCCTTTAACCAT	GTCTGGGATTCTTGATCGGT	AGGAGTGGTGAACCTTGTTA	AATATGCCAAATAACAACGG	TGAACC	14482	Annot_cds	ORF7	TRS-L-canonical
192	14494	14301	CTGCAT|AATATG	1	14496	123	MPNNNGRQQNKKKGDGQPVNQLCQMLGKIIAQQSQSRGRGPGKKNKSRNPEKPHFPLATEDDVRHHFTPSERQLCLSSIRTAFNQGAGTCTLSDSGRLSYAVEFSLPTHHTVRLIRVTTSPSA	ATGCCAAATAACAACGGCAGACAGCAGAATAAAAAGAAGGGGGATGGCCAGCCAGTCAATCAGCTGTGCCAGATGTTGGGTAAGATTATCGCCCAACAGAGCCAGTCCAGAGGCAGGGGACCGGGAAAGAAGAATAAGAGTAGAAACCCGGAGAAGCCCCATTTCCCTCTAGCGACTGAAGATGACGTCAGACATCACTTTACCCCTAGTGAGCGACAATTGTGTCTGTCGTCAATCCGGACCGCCTTTAATCAAGGCGCTGGAACTTGCACCCTGTCAGACTCAGGGAGATTAAGTTACGCTGTGGAGTTTAGTTTGCCTACTCATCATACCGTGCGCCTGATTCGCGTCACAACGTCACCCTCAGCATGA	CTCTCCACCCCTTTAACCAT	GTCTGGGATTCTTGATCGGT	AGGAGTGGTGAACCTTGTTA	AATATGCCAAATAACAACGG	TGAACC	14482	Annot_cds	ORF7	TRS-L-canonical
192	14494	14301	ACCGCT|AATATG	1	14496	123	MPNNNGRQQNKKKGDGQPVNQLCQMLGKIIAQQSQSRGRGPGKKNKSRNPEKPHFPLATEDDVRHHFTPSERQLCLSSIRTAFNQGAGTCTLSDSGRLSYAVEFSLPTHHTVRLIRVTTSPSA	ATGCCAAATAACAACGGCAGACAGCAGAATAAAAAGAAGGGGGATGGCCAGCCAGTCAATCAGCTGTGCCAGATGTTGGGTAAGATTATCGCCCAACAGAGCCAGTCCAGAGGCAGGGGACCGGGAAAGAAGAATAAGAGTAGAAACCCGGAGAAGCCCCATTTCCCTCTAGCGACTGAAGATGACGTCAGACATCACTTTACCCCTAGTGAGCGACAATTGTGTCTGTCGTCAATCCGGACCGCCTTTAATCAAGGCGCTGGAACTTGCACCCTGTCAGACTCAGGGAGATTAAGTTACGCTGTGGAGTTTAGTTTGCCTACTCATCATACCGTGCGCCTGATTCGCGTCACAACGTCACCCTCAGCATGA	CTCTCCACCCCTTTAACCAT	GTCTGGGATTCTTGATCGGT	AGGAGTGGTGAACCTTGTTA	AATATGCCAAATAACAACGG	TGAACC	14482	Annot_cds	ORF7	TRS-L-canonical
195	14494	14298	CTCGTC|AATATG	2	14496	123	MPNNNGRQQNKKKGDGQPVNQLCQMLGKIIAQQSQSRGRGPGKKNKSRNPEKPHFPLATEDDVRHHFTPSERQLCLSSIRTAFNQGAGTCTLSDSGRLSYAVEFSLPTHHTVRLIRVTTSPSA	ATGCCAAATAACAACGGCAGACAGCAGAATAAAAAGAAGGGGGATGGCCAGCCAGTCAATCAGCTGTGCCAGATGTTGGGTAAGATTATCGCCCAACAGAGCCAGTCCAGAGGCAGGGGACCGGGAAAGAAGAATAAGAGTAGAAACCCGGAGAAGCCCCATTTCCCTCTAGCGACTGAAGATGACGTCAGACATCACTTTACCCCTAGTGAGCGACAATTGTGTCTGTCGTCAATCCGGACCGCCTTTAATCAAGGCGCTGGAACTTGCACCCTGTCAGACTCAGGGAGATTAAGTTACGCTGTGGAGTTTAGTTTGCCTACTCATCATACCGTGCGCCTGATTCGCGTCACAACGTCACCCTCAGCATGA	TCCACCCCTTTAACCATGTC	TGGGATTCTTGATCGGTGCA	AGGAGTGGTGAACCTTGTTA	AATATGCCAAATAACAACGG	TGAACC	14482	Annot_cds	ORF7	TRS-L-canonical
195	14494	14298	CTTGTC|AATATG	2	14496	123	MPNNNGRQQNKKKGDGQPVNQLCQMLGKIIAQQSQSRGRGPGKKNKSRNPEKPHFPLATEDDVRHHFTPSERQLCLSSIRTAFNQGAGTCTLSDSGRLSYAVEFSLPTHHTVRLIRVTTSPSA	ATGCCAAATAACAACGGCAGACAGCAGAATAAAAAGAAGGGGGATGGCCAGCCAGTCAATCAGCTGTGCCAGATGTTGGGTAAGATTATCGCCCAACAGAGCCAGTCCAGAGGCAGGGGACCGGGAAAGAAGAATAAGAGTAGAAACCCGGAGAAGCCCCATTTCCCTCTAGCGACTGAAGATGACGTCAGACATCACTTTACCCCTAGTGAGCGACAATTGTGTCTGTCGTCAATCCGGACCGCCTTTAATCAAGGCGCTGGAACTTGCACCCTGTCAGACTCAGGGAGATTAAGTTACGCTGTGGAGTTTAGTTTGCCTACTCATCATACCGTGCGCCTGATTCGCGTCACAACGTCACCCTCAGCATGA	TCCACCCCTTTAACCATGTC	TGGGATTCTTGATCGGTGCA	AGGAGTGGTGAACCTTGTTA	AATATGCCAAATAACAACGG	TGAACC	14482	Annot_cds	ORF7	TRS-L-canonical
192	14493	14300	ATCAAT|CAATAT	1	14496	123	MPNNNGRQQNKKKGDGQPVNQLCQMLGKIIAQQSQSRGRGPGKKNKSRNPEKPHFPLATEDDVRHHFTPSERQLCLSSIRTAFNQGAGTCTLSDSGRLSYAVEFSLPTHHTVRLIRVTTSPSA	ATGCCAAATAACAACGGCAGACAGCAGAATAAAAAGAAGGGGGATGGCCAGCCAGTCAATCAGCTGTGCCAGATGTTGGGTAAGATTATCGCCCAACAGAGCCAGTCCAGAGGCAGGGGACCGGGAAAGAAGAATAAGAGTAGAAACCCGGAGAAGCCCCATTTCCCTCTAGCGACTGAAGATGACGTCAGACATCACTTTACCCCTAGTGAGCGACAATTGTGTCTGTCGTCAATCCGGACCGCCTTTAATCAAGGCGCTGGAACTTGCACCCTGTCAGACTCAGGGAGATTAAGTTACGCTGTGGAGTTTAGTTTGCCTACTCATCATACCGTGCGCCTGATTCGCGTCACAACGTCACCCTCAGCATGA	CTCTCCACCCCTTTAACCAT	GTCTGGGATTCTTGATCGGT	GAGGAGTGGTGAACCTTGTT	AAATATGCCAAATAACAACG	TGAACC	14482	Annot_cds	ORF7	TRS-L-canonical
192	14492	14299	ACTCAA|TCAATA	3	14496	123	MPNNNGRQQNKKKGDGQPVNQLCQMLGKIIAQQSQSRGRGPGKKNKSRNPEKPHFPLATEDDVRHHFTPSERQLCLSSIRTAFNQGAGTCTLSDSGRLSYAVEFSLPTHHTVRLIRVTTSPSA	ATGCCAAATAACAACGGCAGACAGCAGAATAAAAAGAAGGGGGATGGCCAGCCAGTCAATCAGCTGTGCCAGATGTTGGGTAAGATTATCGCCCAACAGAGCCAGTCCAGAGGCAGGGGACCGGGAAAGAAGAATAAGAGTAGAAACCCGGAGAAGCCCCATTTCCCTCTAGCGACTGAAGATGACGTCAGACATCACTTTACCCCTAGTGAGCGACAATTGTGTCTGTCGTCAATCCGGACCGCCTTTAATCAAGGCGCTGGAACTTGCACCCTGTCAGACTCAGGGAGATTAAGTTACGCTGTGGAGTTTAGTTTGCCTACTCATCATACCGTGCGCCTGATTCGCGTCACAACGTCACCCTCAGCATGA	CTCTCCACCCCTTTAACCAT	GTCTGGGATTCTTGATCGGT	CGAGGAGTGGTGAACCTTGT	TAAATATGCCAAATAACAAC	TGAACC	14482	Annot_cds	ORF7	TRS-L-canonical
192	14492	14299	CTTCAA|TCAATA	3	14496	123	MPNNNGRQQNKKKGDGQPVNQLCQMLGKIIAQQSQSRGRGPGKKNKSRNPEKPHFPLATEDDVRHHFTPSERQLCLSSIRTAFNQGAGTCTLSDSGRLSYAVEFSLPTHHTVRLIRVTTSPSA	ATGCCAAATAACAACGGCAGACAGCAGAATAAAAAGAAGGGGGATGGCCAGCCAGTCAATCAGCTGTGCCAGATGTTGGGTAAGATTATCGCCCAACAGAGCCAGTCCAGAGGCAGGGGACCGGGAAAGAAGAATAAGAGTAGAAACCCGGAGAAGCCCCATTTCCCTCTAGCGACTGAAGATGACGTCAGACATCACTTTACCCCTAGTGAGCGACAATTGTGTCTGTCGTCAATCCGGACCGCCTTTAATCAAGGCGCTGGAACTTGCACCCTGTCAGACTCAGGGAGATTAAGTTACGCTGTGGAGTTTAGTTTGCCTACTCATCATACCGTGCGCCTGATTCGCGTCACAACGTCACCCTCAGCATGA	CTCTCCACCCCTTTAACCAT	GTCTGGGATTCTTGATCGGT	CGAGGAGTGGTGAACCTTGT	TAAATATGCCAAATAACAAC	TGAACC	14482	Annot_cds	ORF7	TRS-L-canonical
192	14492	14299	AACCGT|TAAATA	1	14496	123	MPNNNGRQQNKKKGDGQPVNQLCQMLGKIIAQQSQSRGRGPGKKNKSRNPEKPHFPLATEDDVRHHFTPSERQLCLSSIRTAFNQGAGTCTLSDSGRLSYAVEFSLPTHHTVRLIRVTTSPSA	ATGCCAAATAACAACGGCAGACAGCAGAATAAAAAGAAGGGGGATGGCCAGCCAGTCAATCAGCTGTGCCAGATGTTGGGTAAGATTATCGCCCAACAGAGCCAGTCCAGAGGCAGGGGACCGGGAAAGAAGAATAAGAGTAGAAACCCGGAGAAGCCCCATTTCCCTCTAGCGACTGAAGATGACGTCAGACATCACTTTACCCCTAGTGAGCGACAATTGTGTCTGTCGTCAATCCGGACCGCCTTTAATCAAGGCGCTGGAACTTGCACCCTGTCAGACTCAGGGAGATTAAGTTACGCTGTGGAGTTTAGTTTGCCTACTCATCATACCGTGCGCCTGATTCGCGTCACAACGTCACCCTCAGCATGA	CTCTCCACCCCTTTAACCAT	GTCTGGGATTCTTGATCGGT	CGAGGAGTGGTGAACCTTGT	TAAATATGCCAAATAACAAC	TGAACC	14482	Annot_cds	ORF7	TRS-L-canonical
192	14492	14299	ACTCAA|TAAATA	1	14496	123	MPNNNGRQQNKKKGDGQPVNQLCQMLGKIIAQQSQSRGRGPGKKNKSRNPEKPHFPLATEDDVRHHFTPSERQLCLSSIRTAFNQGAGTCTLSDSGRLSYAVEFSLPTHHTVRLIRVTTSPSA	ATGCCAAATAACAACGGCAGACAGCAGAATAAAAAGAAGGGGGATGGCCAGCCAGTCAATCAGCTGTGCCAGATGTTGGGTAAGATTATCGCCCAACAGAGCCAGTCCAGAGGCAGGGGACCGGGAAAGAAGAATAAGAGTAGAAACCCGGAGAAGCCCCATTTCCCTCTAGCGACTGAAGATGACGTCAGACATCACTTTACCCCTAGTGAGCGACAATTGTGTCTGTCGTCAATCCGGACCGCCTTTAATCAAGGCGCTGGAACTTGCACCCTGTCAGACTCAGGGAGATTAAGTTACGCTGTGGAGTTTAGTTTGCCTACTCATCATACCGTGCGCCTGATTCGCGTCACAACGTCACCCTCAGCATGA	CTCTCCACCCCTTTAACCAT	GTCTGGGATTCTTGATCGGT	CGAGGAGTGGTGAACCTTGT	TAAATATGCCAAATAACAAC	TGAACC	14482	Annot_cds	ORF7	TRS-L-canonical
192	14492	14299	AACCAA|TCAAAA	1	14496	123	MPNNNGRQQNKKKGDGQPVNQLCQMLGKIIAQQSQSRGRGPGKKNKSRNPEKPHFPLATEDDVRHHFTPSERQLCLSSIRTAFNQGAGTCTLSDSGRLSYAVEFSLPTHHTVRLIRVTTSPSA	ATGCCAAATAACAACGGCAGACAGCAGAATAAAAAGAAGGGGGATGGCCAGCCAGTCAATCAGCTGTGCCAGATGTTGGGTAAGATTATCGCCCAACAGAGCCAGTCCAGAGGCAGGGGACCGGGAAAGAAGAATAAGAGTAGAAACCCGGAGAAGCCCCATTTCCCTCTAGCGACTGAAGATGACGTCAGACATCACTTTACCCCTAGTGAGCGACAATTGTGTCTGTCGTCAATCCGGACCGCCTTTAATCAAGGCGCTGGAACTTGCACCCTGTCAGACTCAGGGAGATTAAGTTACGCTGTGGAGTTTAGTTTGCCTACTCATCATACCGTGCGCCTGATTCGCGTCACAACGTCACCCTCAGCATGA	CTCTCCACCCCTTTAACCAT	GTCTGGGATTCTTGATCGGT	CGAGGAGTGGTGAACCTTGT	TAAATATGCCAAATAACAAC	TGAACC	14482	Annot_cds	ORF7	TRS-L-canonical
192	14492	14299	AAACAT|CAAATA	1	14496	123	MPNNNGRQQNKKKGDGQPVNQLCQMLGKIIAQQSQSRGRGPGKKNKSRNPEKPHFPLATEDDVRHHFTPSERQLCLSSIRTAFNQGAGTCTLSDSGRLSYAVEFSLPTHHTVRLIRVTTSPSA	ATGCCAAATAACAACGGCAGACAGCAGAATAAAAAGAAGGGGGATGGCCAGCCAGTCAATCAGCTGTGCCAGATGTTGGGTAAGATTATCGCCCAACAGAGCCAGTCCAGAGGCAGGGGACCGGGAAAGAAGAATAAGAGTAGAAACCCGGAGAAGCCCCATTTCCCTCTAGCGACTGAAGATGACGTCAGACATCACTTTACCCCTAGTGAGCGACAATTGTGTCTGTCGTCAATCCGGACCGCCTTTAATCAAGGCGCTGGAACTTGCACCCTGTCAGACTCAGGGAGATTAAGTTACGCTGTGGAGTTTAGTTTGCCTACTCATCATACCGTGCGCCTGATTCGCGTCACAACGTCACCCTCAGCATGA	CTCTCCACCCCTTTAACCAT	GTCTGGGATTCTTGATCGGT	CGAGGAGTGGTGAACCTTGT	TAAATATGCCAAATAACAAC	TGAACC	14482	Annot_cds	ORF7	TRS-L-canonical
192	14492	14299	TTCAAT|TAAATA	1	14496	123	MPNNNGRQQNKKKGDGQPVNQLCQMLGKIIAQQSQSRGRGPGKKNKSRNPEKPHFPLATEDDVRHHFTPSERQLCLSSIRTAFNQGAGTCTLSDSGRLSYAVEFSLPTHHTVRLIRVTTSPSA	ATGCCAAATAACAACGGCAGACAGCAGAATAAAAAGAAGGGGGATGGCCAGCCAGTCAATCAGCTGTGCCAGATGTTGGGTAAGATTATCGCCCAACAGAGCCAGTCCAGAGGCAGGGGACCGGGAAAGAAGAATAAGAGTAGAAACCCGGAGAAGCCCCATTTCCCTCTAGCGACTGAAGATGACGTCAGACATCACTTTACCCCTAGTGAGCGACAATTGTGTCTGTCGTCAATCCGGACCGCCTTTAATCAAGGCGCTGGAACTTGCACCCTGTCAGACTCAGGGAGATTAAGTTACGCTGTGGAGTTTAGTTTGCCTACTCATCATACCGTGCGCCTGATTCGCGTCACAACGTCACCCTCAGCATGA	CTCTCCACCCCTTTAACCAT	GTCTGGGATTCTTGATCGGT	CGAGGAGTGGTGAACCTTGT	TAAATATGCCAAATAACAAC	TGAACC	14482	Annot_cds	ORF7	TRS-L-canonical
192	14490	14297	AACTCT|GTTAAA	31	14496	123	MPNNNGRQQNKKKGDGQPVNQLCQMLGKIIAQQSQSRGRGPGKKNKSRNPEKPHFPLATEDDVRHHFTPSERQLCLSSIRTAFNQGAGTCTLSDSGRLSYAVEFSLPTHHTVRLIRVTTSPSA	ATGCCAAATAACAACGGCAGACAGCAGAATAAAAAGAAGGGGGATGGCCAGCCAGTCAATCAGCTGTGCCAGATGTTGGGTAAGATTATCGCCCAACAGAGCCAGTCCAGAGGCAGGGGACCGGGAAAGAAGAATAAGAGTAGAAACCCGGAGAAGCCCCATTTCCCTCTAGCGACTGAAGATGACGTCAGACATCACTTTACCCCTAGTGAGCGACAATTGTGTCTGTCGTCAATCCGGACCGCCTTTAATCAAGGCGCTGGAACTTGCACCCTGTCAGACTCAGGGAGATTAAGTTACGCTGTGGAGTTTAGTTTGCCTACTCATCATACCGTGCGCCTGATTCGCGTCACAACGTCACCCTCAGCATGA	CTCTCCACCCCTTTAACCAT	GTCTGGGATTCTTGATCGGT	AACGAGGAGTGGTGAACCTT	GTTAAATATGCCAAATAACA	TGAACC	14482	Annot_cds	ORF7	TRS-L-canonical
192	14490	14297	ATCTCT|GTTAAA	5	14496	123	MPNNNGRQQNKKKGDGQPVNQLCQMLGKIIAQQSQSRGRGPGKKNKSRNPEKPHFPLATEDDVRHHFTPSERQLCLSSIRTAFNQGAGTCTLSDSGRLSYAVEFSLPTHHTVRLIRVTTSPSA	ATGCCAAATAACAACGGCAGACAGCAGAATAAAAAGAAGGGGGATGGCCAGCCAGTCAATCAGCTGTGCCAGATGTTGGGTAAGATTATCGCCCAACAGAGCCAGTCCAGAGGCAGGGGACCGGGAAAGAAGAATAAGAGTAGAAACCCGGAGAAGCCCCATTTCCCTCTAGCGACTGAAGATGACGTCAGACATCACTTTACCCCTAGTGAGCGACAATTGTGTCTGTCGTCAATCCGGACCGCCTTTAATCAAGGCGCTGGAACTTGCACCCTGTCAGACTCAGGGAGATTAAGTTACGCTGTGGAGTTTAGTTTGCCTACTCATCATACCGTGCGCCTGATTCGCGTCACAACGTCACCCTCAGCATGA	CTCTCCACCCCTTTAACCAT	GTCTGGGATTCTTGATCGGT	AACGAGGAGTGGTGAACCTT	GTTAAATATGCCAAATAACA	TGAACC	14482	Annot_cds	ORF7	TRS-L-canonical
192	14490	14297	TTATCT|GTTAAA	3	14496	123	MPNNNGRQQNKKKGDGQPVNQLCQMLGKIIAQQSQSRGRGPGKKNKSRNPEKPHFPLATEDDVRHHFTPSERQLCLSSIRTAFNQGAGTCTLSDSGRLSYAVEFSLPTHHTVRLIRVTTSPSA	ATGCCAAATAACAACGGCAGACAGCAGAATAAAAAGAAGGGGGATGGCCAGCCAGTCAATCAGCTGTGCCAGATGTTGGGTAAGATTATCGCCCAACAGAGCCAGTCCAGAGGCAGGGGACCGGGAAAGAAGAATAAGAGTAGAAACCCGGAGAAGCCCCATTTCCCTCTAGCGACTGAAGATGACGTCAGACATCACTTTACCCCTAGTGAGCGACAATTGTGTCTGTCGTCAATCCGGACCGCCTTTAATCAAGGCGCTGGAACTTGCACCCTGTCAGACTCAGGGAGATTAAGTTACGCTGTGGAGTTTAGTTTGCCTACTCATCATACCGTGCGCCTGATTCGCGTCACAACGTCACCCTCAGCATGA	CTCTCCACCCCTTTAACCAT	GTCTGGGATTCTTGATCGGT	AACGAGGAGTGGTGAACCTT	GTTAAATATGCCAAATAACA	TGAACC	14482	Annot_cds	ORF7	TRS-L-canonical
192	14490	14297	GATTCT|GTTAAA	3	14496	123	MPNNNGRQQNKKKGDGQPVNQLCQMLGKIIAQQSQSRGRGPGKKNKSRNPEKPHFPLATEDDVRHHFTPSERQLCLSSIRTAFNQGAGTCTLSDSGRLSYAVEFSLPTHHTVRLIRVTTSPSA	ATGCCAAATAACAACGGCAGACAGCAGAATAAAAAGAAGGGGGATGGCCAGCCAGTCAATCAGCTGTGCCAGATGTTGGGTAAGATTATCGCCCAACAGAGCCAGTCCAGAGGCAGGGGACCGGGAAAGAAGAATAAGAGTAGAAACCCGGAGAAGCCCCATTTCCCTCTAGCGACTGAAGATGACGTCAGACATCACTTTACCCCTAGTGAGCGACAATTGTGTCTGTCGTCAATCCGGACCGCCTTTAATCAAGGCGCTGGAACTTGCACCCTGTCAGACTCAGGGAGATTAAGTTACGCTGTGGAGTTTAGTTTGCCTACTCATCATACCGTGCGCCTGATTCGCGTCACAACGTCACCCTCAGCATGA	CTCTCCACCCCTTTAACCAT	GTCTGGGATTCTTGATCGGT	AACGAGGAGTGGTGAACCTT	GTTAAATATGCCAAATAACA	TGAACC	14482	Annot_cds	ORF7	TRS-L-canonical
192	14490	14297	TATTCT|GTTAAA	2	14496	123	MPNNNGRQQNKKKGDGQPVNQLCQMLGKIIAQQSQSRGRGPGKKNKSRNPEKPHFPLATEDDVRHHFTPSERQLCLSSIRTAFNQGAGTCTLSDSGRLSYAVEFSLPTHHTVRLIRVTTSPSA	ATGCCAAATAACAACGGCAGACAGCAGAATAAAAAGAAGGGGGATGGCCAGCCAGTCAATCAGCTGTGCCAGATGTTGGGTAAGATTATCGCCCAACAGAGCCAGTCCAGAGGCAGGGGACCGGGAAAGAAGAATAAGAGTAGAAACCCGGAGAAGCCCCATTTCCCTCTAGCGACTGAAGATGACGTCAGACATCACTTTACCCCTAGTGAGCGACAATTGTGTCTGTCGTCAATCCGGACCGCCTTTAATCAAGGCGCTGGAACTTGCACCCTGTCAGACTCAGGGAGATTAAGTTACGCTGTGGAGTTTAGTTTGCCTACTCATCATACCGTGCGCCTGATTCGCGTCACAACGTCACCCTCAGCATGA	CTCTCCACCCCTTTAACCAT	GTCTGGGATTCTTGATCGGT	AACGAGGAGTGGTGAACCTT	GTTAAATATGCCAAATAACA	TGAACC	14482	Annot_cds	ORF7	TRS-L-canonical
192	14489	14296	TAACCT|TGTTAA	41	14496	123	MPNNNGRQQNKKKGDGQPVNQLCQMLGKIIAQQSQSRGRGPGKKNKSRNPEKPHFPLATEDDVRHHFTPSERQLCLSSIRTAFNQGAGTCTLSDSGRLSYAVEFSLPTHHTVRLIRVTTSPSA	ATGCCAAATAACAACGGCAGACAGCAGAATAAAAAGAAGGGGGATGGCCAGCCAGTCAATCAGCTGTGCCAGATGTTGGGTAAGATTATCGCCCAACAGAGCCAGTCCAGAGGCAGGGGACCGGGAAAGAAGAATAAGAGTAGAAACCCGGAGAAGCCCCATTTCCCTCTAGCGACTGAAGATGACGTCAGACATCACTTTACCCCTAGTGAGCGACAATTGTGTCTGTCGTCAATCCGGACCGCCTTTAATCAAGGCGCTGGAACTTGCACCCTGTCAGACTCAGGGAGATTAAGTTACGCTGTGGAGTTTAGTTTGCCTACTCATCATACCGTGCGCCTGATTCGCGTCACAACGTCACCCTCAGCATGA	CTCTCCACCCCTTTAACCAT	GTCTGGGATTCTTGATCGGT	AAACGAGGAGTGGTGAACCT	TGTTAAATATGCCAAATAAC	TGAACC	14482	Annot_cds	ORF7	TRS-L-canonical
192	14489	14296	AACCAC|TGTTAA	9	14496	123	MPNNNGRQQNKKKGDGQPVNQLCQMLGKIIAQQSQSRGRGPGKKNKSRNPEKPHFPLATEDDVRHHFTPSERQLCLSSIRTAFNQGAGTCTLSDSGRLSYAVEFSLPTHHTVRLIRVTTSPSA	ATGCCAAATAACAACGGCAGACAGCAGAATAAAAAGAAGGGGGATGGCCAGCCAGTCAATCAGCTGTGCCAGATGTTGGGTAAGATTATCGCCCAACAGAGCCAGTCCAGAGGCAGGGGACCGGGAAAGAAGAATAAGAGTAGAAACCCGGAGAAGCCCCATTTCCCTCTAGCGACTGAAGATGACGTCAGACATCACTTTACCCCTAGTGAGCGACAATTGTGTCTGTCGTCAATCCGGACCGCCTTTAATCAAGGCGCTGGAACTTGCACCCTGTCAGACTCAGGGAGATTAAGTTACGCTGTGGAGTTTAGTTTGCCTACTCATCATACCGTGCGCCTGATTCGCGTCACAACGTCACCCTCAGCATGA	CTCTCCACCCCTTTAACCAT	GTCTGGGATTCTTGATCGGT	AAACGAGGAGTGGTGAACCT	TGTTAAATATGCCAAATAAC	TGAACC	14482	Annot_cds	ORF7	TRS-L-canonical
192	14489	14296	TTAACT|TGTTAA	3	14496	123	MPNNNGRQQNKKKGDGQPVNQLCQMLGKIIAQQSQSRGRGPGKKNKSRNPEKPHFPLATEDDVRHHFTPSERQLCLSSIRTAFNQGAGTCTLSDSGRLSYAVEFSLPTHHTVRLIRVTTSPSA	ATGCCAAATAACAACGGCAGACAGCAGAATAAAAAGAAGGGGGATGGCCAGCCAGTCAATCAGCTGTGCCAGATGTTGGGTAAGATTATCGCCCAACAGAGCCAGTCCAGAGGCAGGGGACCGGGAAAGAAGAATAAGAGTAGAAACCCGGAGAAGCCCCATTTCCCTCTAGCGACTGAAGATGACGTCAGACATCACTTTACCCCTAGTGAGCGACAATTGTGTCTGTCGTCAATCCGGACCGCCTTTAATCAAGGCGCTGGAACTTGCACCCTGTCAGACTCAGGGAGATTAAGTTACGCTGTGGAGTTTAGTTTGCCTACTCATCATACCGTGCGCCTGATTCGCGTCACAACGTCACCCTCAGCATGA	CTCTCCACCCCTTTAACCAT	GTCTGGGATTCTTGATCGGT	AAACGAGGAGTGGTGAACCT	TGTTAAATATGCCAAATAAC	TGAACC	14482	Annot_cds	ORF7	TRS-L-canonical
192	14489	14296	TATCAC|TGTTAA	2	14496	123	MPNNNGRQQNKKKGDGQPVNQLCQMLGKIIAQQSQSRGRGPGKKNKSRNPEKPHFPLATEDDVRHHFTPSERQLCLSSIRTAFNQGAGTCTLSDSGRLSYAVEFSLPTHHTVRLIRVTTSPSA	ATGCCAAATAACAACGGCAGACAGCAGAATAAAAAGAAGGGGGATGGCCAGCCAGTCAATCAGCTGTGCCAGATGTTGGGTAAGATTATCGCCCAACAGAGCCAGTCCAGAGGCAGGGGACCGGGAAAGAAGAATAAGAGTAGAAACCCGGAGAAGCCCCATTTCCCTCTAGCGACTGAAGATGACGTCAGACATCACTTTACCCCTAGTGAGCGACAATTGTGTCTGTCGTCAATCCGGACCGCCTTTAATCAAGGCGCTGGAACTTGCACCCTGTCAGACTCAGGGAGATTAAGTTACGCTGTGGAGTTTAGTTTGCCTACTCATCATACCGTGCGCCTGATTCGCGTCACAACGTCACCCTCAGCATGA	CTCTCCACCCCTTTAACCAT	GTCTGGGATTCTTGATCGGT	AAACGAGGAGTGGTGAACCT	TGTTAAATATGCCAAATAAC	TGAACC	14482	Annot_cds	ORF7	TRS-L-canonical
192	14489	14296	TAACAC|TGTTAA	2	14496	123	MPNNNGRQQNKKKGDGQPVNQLCQMLGKIIAQQSQSRGRGPGKKNKSRNPEKPHFPLATEDDVRHHFTPSERQLCLSSIRTAFNQGAGTCTLSDSGRLSYAVEFSLPTHHTVRLIRVTTSPSA	ATGCCAAATAACAACGGCAGACAGCAGAATAAAAAGAAGGGGGATGGCCAGCCAGTCAATCAGCTGTGCCAGATGTTGGGTAAGATTATCGCCCAACAGAGCCAGTCCAGAGGCAGGGGACCGGGAAAGAAGAATAAGAGTAGAAACCCGGAGAAGCCCCATTTCCCTCTAGCGACTGAAGATGACGTCAGACATCACTTTACCCCTAGTGAGCGACAATTGTGTCTGTCGTCAATCCGGACCGCCTTTAATCAAGGCGCTGGAACTTGCACCCTGTCAGACTCAGGGAGATTAAGTTACGCTGTGGAGTTTAGTTTGCCTACTCATCATACCGTGCGCCTGATTCGCGTCACAACGTCACCCTCAGCATGA	CTCTCCACCCCTTTAACCAT	GTCTGGGATTCTTGATCGGT	AAACGAGGAGTGGTGAACCT	TGTTAAATATGCCAAATAAC	TGAACC	14482	Annot_cds	ORF7	TRS-L-canonical
192	14489	14296	AACCAT|TGTTAA	2	14496	123	MPNNNGRQQNKKKGDGQPVNQLCQMLGKIIAQQSQSRGRGPGKKNKSRNPEKPHFPLATEDDVRHHFTPSERQLCLSSIRTAFNQGAGTCTLSDSGRLSYAVEFSLPTHHTVRLIRVTTSPSA	ATGCCAAATAACAACGGCAGACAGCAGAATAAAAAGAAGGGGGATGGCCAGCCAGTCAATCAGCTGTGCCAGATGTTGGGTAAGATTATCGCCCAACAGAGCCAGTCCAGAGGCAGGGGACCGGGAAAGAAGAATAAGAGTAGAAACCCGGAGAAGCCCCATTTCCCTCTAGCGACTGAAGATGACGTCAGACATCACTTTACCCCTAGTGAGCGACAATTGTGTCTGTCGTCAATCCGGACCGCCTTTAATCAAGGCGCTGGAACTTGCACCCTGTCAGACTCAGGGAGATTAAGTTACGCTGTGGAGTTTAGTTTGCCTACTCATCATACCGTGCGCCTGATTCGCGTCACAACGTCACCCTCAGCATGA	CTCTCCACCCCTTTAACCAT	GTCTGGGATTCTTGATCGGT	AAACGAGGAGTGGTGAACCT	TGTTAAATATGCCAAATAAC	TGAACC	14482	Annot_cds	ORF7	TRS-L-canonical
192	14489	14296	ACTCAT|TGTTAA	2	14496	123	MPNNNGRQQNKKKGDGQPVNQLCQMLGKIIAQQSQSRGRGPGKKNKSRNPEKPHFPLATEDDVRHHFTPSERQLCLSSIRTAFNQGAGTCTLSDSGRLSYAVEFSLPTHHTVRLIRVTTSPSA	ATGCCAAATAACAACGGCAGACAGCAGAATAAAAAGAAGGGGGATGGCCAGCCAGTCAATCAGCTGTGCCAGATGTTGGGTAAGATTATCGCCCAACAGAGCCAGTCCAGAGGCAGGGGACCGGGAAAGAAGAATAAGAGTAGAAACCCGGAGAAGCCCCATTTCCCTCTAGCGACTGAAGATGACGTCAGACATCACTTTACCCCTAGTGAGCGACAATTGTGTCTGTCGTCAATCCGGACCGCCTTTAATCAAGGCGCTGGAACTTGCACCCTGTCAGACTCAGGGAGATTAAGTTACGCTGTGGAGTTTAGTTTGCCTACTCATCATACCGTGCGCCTGATTCGCGTCACAACGTCACCCTCAGCATGA	CTCTCCACCCCTTTAACCAT	GTCTGGGATTCTTGATCGGT	AAACGAGGAGTGGTGAACCT	TGTTAAATATGCCAAATAAC	TGAACC	14482	Annot_cds	ORF7	TRS-L-canonical
192	14489	14296	AACCCT|TGTTTT	1	14496	123	MPNNNGRQQNKKKGDGQPVNQLCQMLGKIIAQQSQSRGRGPGKKNKSRNPEKPHFPLATEDDVRHHFTPSERQLCLSSIRTAFNQGAGTCTLSDSGRLSYAVEFSLPTHHTVRLIRVTTSPSA	ATGCCAAATAACAACGGCAGACAGCAGAATAAAAAGAAGGGGGATGGCCAGCCAGTCAATCAGCTGTGCCAGATGTTGGGTAAGATTATCGCCCAACAGAGCCAGTCCAGAGGCAGGGGACCGGGAAAGAAGAATAAGAGTAGAAACCCGGAGAAGCCCCATTTCCCTCTAGCGACTGAAGATGACGTCAGACATCACTTTACCCCTAGTGAGCGACAATTGTGTCTGTCGTCAATCCGGACCGCCTTTAATCAAGGCGCTGGAACTTGCACCCTGTCAGACTCAGGGAGATTAAGTTACGCTGTGGAGTTTAGTTTGCCTACTCATCATACCGTGCGCCTGATTCGCGTCACAACGTCACCCTCAGCATGA	CTCTCCACCCCTTTAACCAT	GTCTGGGATTCTTGATCGGT	AAACGAGGAGTGGTGAACCT	TGTTAAATATGCCAAATAAC	TGAACC	14482	Annot_cds	ORF7	TRS-L-canonical
192	14489	14296	TTAACT|TGTTCA	1	14496	123	MPNNNGRQQNKKKGDGQPVNQLCQMLGKIIAQQSQSRGRGPGKKNKSRNPEKPHFPLATEDDVRHHFTPSERQLCLSSIRTAFNQGAGTCTLSDSGRLSYAVEFSLPTHHTVRLIRVTTSPSA	ATGCCAAATAACAACGGCAGACAGCAGAATAAAAAGAAGGGGGATGGCCAGCCAGTCAATCAGCTGTGCCAGATGTTGGGTAAGATTATCGCCCAACAGAGCCAGTCCAGAGGCAGGGGACCGGGAAAGAAGAATAAGAGTAGAAACCCGGAGAAGCCCCATTTCCCTCTAGCGACTGAAGATGACGTCAGACATCACTTTACCCCTAGTGAGCGACAATTGTGTCTGTCGTCAATCCGGACCGCCTTTAATCAAGGCGCTGGAACTTGCACCCTGTCAGACTCAGGGAGATTAAGTTACGCTGTGGAGTTTAGTTTGCCTACTCATCATACCGTGCGCCTGATTCGCGTCACAACGTCACCCTCAGCATGA	CTCTCCACCCCTTTAACCAT	GTCTGGGATTCTTGATCGGT	AAACGAGGAGTGGTGAACCT	TGTTAAATATGCCAAATAAC	TGAACC	14482	Annot_cds	ORF7	TRS-L-canonical
192	14489	14296	ACTCAC|TGTTAA	1	14496	123	MPNNNGRQQNKKKGDGQPVNQLCQMLGKIIAQQSQSRGRGPGKKNKSRNPEKPHFPLATEDDVRHHFTPSERQLCLSSIRTAFNQGAGTCTLSDSGRLSYAVEFSLPTHHTVRLIRVTTSPSA	ATGCCAAATAACAACGGCAGACAGCAGAATAAAAAGAAGGGGGATGGCCAGCCAGTCAATCAGCTGTGCCAGATGTTGGGTAAGATTATCGCCCAACAGAGCCAGTCCAGAGGCAGGGGACCGGGAAAGAAGAATAAGAGTAGAAACCCGGAGAAGCCCCATTTCCCTCTAGCGACTGAAGATGACGTCAGACATCACTTTACCCCTAGTGAGCGACAATTGTGTCTGTCGTCAATCCGGACCGCCTTTAATCAAGGCGCTGGAACTTGCACCCTGTCAGACTCAGGGAGATTAAGTTACGCTGTGGAGTTTAGTTTGCCTACTCATCATACCGTGCGCCTGATTCGCGTCACAACGTCACCCTCAGCATGA	CTCTCCACCCCTTTAACCAT	GTCTGGGATTCTTGATCGGT	AAACGAGGAGTGGTGAACCT	TGTTAAATATGCCAAATAAC	TGAACC	14482	Annot_cds	ORF7	TRS-L-canonical
192	14489	14296	CATCAC|TGTTAA	1	14496	123	MPNNNGRQQNKKKGDGQPVNQLCQMLGKIIAQQSQSRGRGPGKKNKSRNPEKPHFPLATEDDVRHHFTPSERQLCLSSIRTAFNQGAGTCTLSDSGRLSYAVEFSLPTHHTVRLIRVTTSPSA	ATGCCAAATAACAACGGCAGACAGCAGAATAAAAAGAAGGGGGATGGCCAGCCAGTCAATCAGCTGTGCCAGATGTTGGGTAAGATTATCGCCCAACAGAGCCAGTCCAGAGGCAGGGGACCGGGAAAGAAGAATAAGAGTAGAAACCCGGAGAAGCCCCATTTCCCTCTAGCGACTGAAGATGACGTCAGACATCACTTTACCCCTAGTGAGCGACAATTGTGTCTGTCGTCAATCCGGACCGCCTTTAATCAAGGCGCTGGAACTTGCACCCTGTCAGACTCAGGGAGATTAAGTTACGCTGTGGAGTTTAGTTTGCCTACTCATCATACCGTGCGCCTGATTCGCGTCACAACGTCACCCTCAGCATGA	CTCTCCACCCCTTTAACCAT	GTCTGGGATTCTTGATCGGT	AAACGAGGAGTGGTGAACCT	TGTTAAATATGCCAAATAAC	TGAACC	14482	Annot_cds	ORF7	TRS-L-canonical
192	14489	14296	AACCCT|TGTTAA	1	14496	123	MPNNNGRQQNKKKGDGQPVNQLCQMLGKIIAQQSQSRGRGPGKKNKSRNPEKPHFPLATEDDVRHHFTPSERQLCLSSIRTAFNQGAGTCTLSDSGRLSYAVEFSLPTHHTVRLIRVTTSPSA	ATGCCAAATAACAACGGCAGACAGCAGAATAAAAAGAAGGGGGATGGCCAGCCAGTCAATCAGCTGTGCCAGATGTTGGGTAAGATTATCGCCCAACAGAGCCAGTCCAGAGGCAGGGGACCGGGAAAGAAGAATAAGAGTAGAAACCCGGAGAAGCCCCATTTCCCTCTAGCGACTGAAGATGACGTCAGACATCACTTTACCCCTAGTGAGCGACAATTGTGTCTGTCGTCAATCCGGACCGCCTTTAATCAAGGCGCTGGAACTTGCACCCTGTCAGACTCAGGGAGATTAAGTTACGCTGTGGAGTTTAGTTTGCCTACTCATCATACCGTGCGCCTGATTCGCGTCACAACGTCACCCTCAGCATGA	CTCTCCACCCCTTTAACCAT	GTCTGGGATTCTTGATCGGT	AAACGAGGAGTGGTGAACCT	TGTTAAATATGCCAAATAAC	TGAACC	14482	Annot_cds	ORF7	TRS-L-canonical
192	14489	14296	CAACCT|TGTTGC	1	14496	123	MPNNNGRQQNKKKGDGQPVNQLCQMLGKIIAQQSQSRGRGPGKKNKSRNPEKPHFPLATEDDVRHHFTPSERQLCLSSIRTAFNQGAGTCTLSDSGRLSYAVEFSLPTHHTVRLIRVTTSPSA	ATGCCAAATAACAACGGCAGACAGCAGAATAAAAAGAAGGGGGATGGCCAGCCAGTCAATCAGCTGTGCCAGATGTTGGGTAAGATTATCGCCCAACAGAGCCAGTCCAGAGGCAGGGGACCGGGAAAGAAGAATAAGAGTAGAAACCCGGAGAAGCCCCATTTCCCTCTAGCGACTGAAGATGACGTCAGACATCACTTTACCCCTAGTGAGCGACAATTGTGTCTGTCGTCAATCCGGACCGCCTTTAATCAAGGCGCTGGAACTTGCACCCTGTCAGACTCAGGGAGATTAAGTTACGCTGTGGAGTTTAGTTTGCCTACTCATCATACCGTGCGCCTGATTCGCGTCACAACGTCACCCTCAGCATGA	CTCTCCACCCCTTTAACCAT	GTCTGGGATTCTTGATCGGT	AAACGAGGAGTGGTGAACCT	TGTTAAATATGCCAAATAAC	TGAACC	14482	Annot_cds	ORF7	TRS-L-canonical
186	14488	14301	CTCATT|TTGTTA	4	14496	123	MPNNNGRQQNKKKGDGQPVNQLCQMLGKIIAQQSQSRGRGPGKKNKSRNPEKPHFPLATEDDVRHHFTPSERQLCLSSIRTAFNQGAGTCTLSDSGRLSYAVEFSLPTHHTVRLIRVTTSPSA	ATGCCAAATAACAACGGCAGACAGCAGAATAAAAAGAAGGGGGATGGCCAGCCAGTCAATCAGCTGTGCCAGATGTTGGGTAAGATTATCGCCCAACAGAGCCAGTCCAGAGGCAGGGGACCGGGAAAGAAGAATAAGAGTAGAAACCCGGAGAAGCCCCATTTCCCTCTAGCGACTGAAGATGACGTCAGACATCACTTTACCCCTAGTGAGCGACAATTGTGTCTGTCGTCAATCCGGACCGCCTTTAATCAAGGCGCTGGAACTTGCACCCTGTCAGACTCAGGGAGATTAAGTTACGCTGTGGAGTTTAGTTTGCCTACTCATCATACCGTGCGCCTGATTCGCGTCACAACGTCACCCTCAGCATGA	TACGGTCTCTCCACCCCTTT	AACCATGTCTGGGATTCTTG	TAAACGAGGAGTGGTGAACC	TTGTTAAATATGCCAAATAA	TGAACC	14482	Annot_cds	ORF7	TRS-L-canonical
186	14488	14301	CTCATT|CTGTTA	1	14496	123	MPNNNGRQQNKKKGDGQPVNQLCQMLGKIIAQQSQSRGRGPGKKNKSRNPEKPHFPLATEDDVRHHFTPSERQLCLSSIRTAFNQGAGTCTLSDSGRLSYAVEFSLPTHHTVRLIRVTTSPSA	ATGCCAAATAACAACGGCAGACAGCAGAATAAAAAGAAGGGGGATGGCCAGCCAGTCAATCAGCTGTGCCAGATGTTGGGTAAGATTATCGCCCAACAGAGCCAGTCCAGAGGCAGGGGACCGGGAAAGAAGAATAAGAGTAGAAACCCGGAGAAGCCCCATTTCCCTCTAGCGACTGAAGATGACGTCAGACATCACTTTACCCCTAGTGAGCGACAATTGTGTCTGTCGTCAATCCGGACCGCCTTTAATCAAGGCGCTGGAACTTGCACCCTGTCAGACTCAGGGAGATTAAGTTACGCTGTGGAGTTTAGTTTGCCTACTCATCATACCGTGCGCCTGATTCGCGTCACAACGTCACCCTCAGCATGA	TACGGTCTCTCCACCCCTTT	AACCATGTCTGGGATTCTTG	TAAACGAGGAGTGGTGAACC	TTGTTAAATATGCCAAATAA	TGAACC	14482	Annot_cds	ORF7	TRS-L-canonical
192	14488	14295	TAACCT|TTGTTA	22	14496	123	MPNNNGRQQNKKKGDGQPVNQLCQMLGKIIAQQSQSRGRGPGKKNKSRNPEKPHFPLATEDDVRHHFTPSERQLCLSSIRTAFNQGAGTCTLSDSGRLSYAVEFSLPTHHTVRLIRVTTSPSA	ATGCCAAATAACAACGGCAGACAGCAGAATAAAAAGAAGGGGGATGGCCAGCCAGTCAATCAGCTGTGCCAGATGTTGGGTAAGATTATCGCCCAACAGAGCCAGTCCAGAGGCAGGGGACCGGGAAAGAAGAATAAGAGTAGAAACCCGGAGAAGCCCCATTTCCCTCTAGCGACTGAAGATGACGTCAGACATCACTTTACCCCTAGTGAGCGACAATTGTGTCTGTCGTCAATCCGGACCGCCTTTAATCAAGGCGCTGGAACTTGCACCCTGTCAGACTCAGGGAGATTAAGTTACGCTGTGGAGTTTAGTTTGCCTACTCATCATACCGTGCGCCTGATTCGCGTCACAACGTCACCCTCAGCATGA	CTCTCCACCCCTTTAACCAT	GTCTGGGATTCTTGATCGGT	TAAACGAGGAGTGGTGAACC	TTGTTAAATATGCCAAATAA	TGAACC	14482	Annot_cds	ORF7	TRS-L-canonical
192	14488	14295	GAACCT|TTGTTA	16	14496	123	MPNNNGRQQNKKKGDGQPVNQLCQMLGKIIAQQSQSRGRGPGKKNKSRNPEKPHFPLATEDDVRHHFTPSERQLCLSSIRTAFNQGAGTCTLSDSGRLSYAVEFSLPTHHTVRLIRVTTSPSA	ATGCCAAATAACAACGGCAGACAGCAGAATAAAAAGAAGGGGGATGGCCAGCCAGTCAATCAGCTGTGCCAGATGTTGGGTAAGATTATCGCCCAACAGAGCCAGTCCAGAGGCAGGGGACCGGGAAAGAAGAATAAGAGTAGAAACCCGGAGAAGCCCCATTTCCCTCTAGCGACTGAAGATGACGTCAGACATCACTTTACCCCTAGTGAGCGACAATTGTGTCTGTCGTCAATCCGGACCGCCTTTAATCAAGGCGCTGGAACTTGCACCCTGTCAGACTCAGGGAGATTAAGTTACGCTGTGGAGTTTAGTTTGCCTACTCATCATACCGTGCGCCTGATTCGCGTCACAACGTCACCCTCAGCATGA	CTCTCCACCCCTTTAACCAT	GTCTGGGATTCTTGATCGGT	TAAACGAGGAGTGGTGAACC	TTGTTAAATATGCCAAATAA	TGAACC	14482	Annot_cds	ORF7	TRS-L-canonical
192	14488	14295	TTAACT|TCTGTT	2	14496	123	MPNNNGRQQNKKKGDGQPVNQLCQMLGKIIAQQSQSRGRGPGKKNKSRNPEKPHFPLATEDDVRHHFTPSERQLCLSSIRTAFNQGAGTCTLSDSGRLSYAVEFSLPTHHTVRLIRVTTSPSA	ATGCCAAATAACAACGGCAGACAGCAGAATAAAAAGAAGGGGGATGGCCAGCCAGTCAATCAGCTGTGCCAGATGTTGGGTAAGATTATCGCCCAACAGAGCCAGTCCAGAGGCAGGGGACCGGGAAAGAAGAATAAGAGTAGAAACCCGGAGAAGCCCCATTTCCCTCTAGCGACTGAAGATGACGTCAGACATCACTTTACCCCTAGTGAGCGACAATTGTGTCTGTCGTCAATCCGGACCGCCTTTAATCAAGGCGCTGGAACTTGCACCCTGTCAGACTCAGGGAGATTAAGTTACGCTGTGGAGTTTAGTTTGCCTACTCATCATACCGTGCGCCTGATTCGCGTCACAACGTCACCCTCAGCATGA	CTCTCCACCCCTTTAACCAT	GTCTGGGATTCTTGATCGGT	TAAACGAGGAGTGGTGAACC	TTGTTAAATATGCCAAATAA	TGAACC	14482	Annot_cds	ORF7	TRS-L-canonical
192	14488	14295	AACCTT|TTGTTA	2	14496	123	MPNNNGRQQNKKKGDGQPVNQLCQMLGKIIAQQSQSRGRGPGKKNKSRNPEKPHFPLATEDDVRHHFTPSERQLCLSSIRTAFNQGAGTCTLSDSGRLSYAVEFSLPTHHTVRLIRVTTSPSA	ATGCCAAATAACAACGGCAGACAGCAGAATAAAAAGAAGGGGGATGGCCAGCCAGTCAATCAGCTGTGCCAGATGTTGGGTAAGATTATCGCCCAACAGAGCCAGTCCAGAGGCAGGGGACCGGGAAAGAAGAATAAGAGTAGAAACCCGGAGAAGCCCCATTTCCCTCTAGCGACTGAAGATGACGTCAGACATCACTTTACCCCTAGTGAGCGACAATTGTGTCTGTCGTCAATCCGGACCGCCTTTAATCAAGGCGCTGGAACTTGCACCCTGTCAGACTCAGGGAGATTAAGTTACGCTGTGGAGTTTAGTTTGCCTACTCATCATACCGTGCGCCTGATTCGCGTCACAACGTCACCCTCAGCATGA	CTCTCCACCCCTTTAACCAT	GTCTGGGATTCTTGATCGGT	TAAACGAGGAGTGGTGAACC	TTGTTAAATATGCCAAATAA	TGAACC	14482	Annot_cds	ORF7	TRS-L-canonical
192	14488	14295	GAACAT|CTGTTA	1	14496	123	MPNNNGRQQNKKKGDGQPVNQLCQMLGKIIAQQSQSRGRGPGKKNKSRNPEKPHFPLATEDDVRHHFTPSERQLCLSSIRTAFNQGAGTCTLSDSGRLSYAVEFSLPTHHTVRLIRVTTSPSA	ATGCCAAATAACAACGGCAGACAGCAGAATAAAAAGAAGGGGGATGGCCAGCCAGTCAATCAGCTGTGCCAGATGTTGGGTAAGATTATCGCCCAACAGAGCCAGTCCAGAGGCAGGGGACCGGGAAAGAAGAATAAGAGTAGAAACCCGGAGAAGCCCCATTTCCCTCTAGCGACTGAAGATGACGTCAGACATCACTTTACCCCTAGTGAGCGACAATTGTGTCTGTCGTCAATCCGGACCGCCTTTAATCAAGGCGCTGGAACTTGCACCCTGTCAGACTCAGGGAGATTAAGTTACGCTGTGGAGTTTAGTTTGCCTACTCATCATACCGTGCGCCTGATTCGCGTCACAACGTCACCCTCAGCATGA	CTCTCCACCCCTTTAACCAT	GTCTGGGATTCTTGATCGGT	TAAACGAGGAGTGGTGAACC	TTGTTAAATATGCCAAATAA	TGAACC	14482	Annot_cds	ORF7	TRS-L-canonical
192	14488	14295	TATTCT|CTGTTA	1	14496	123	MPNNNGRQQNKKKGDGQPVNQLCQMLGKIIAQQSQSRGRGPGKKNKSRNPEKPHFPLATEDDVRHHFTPSERQLCLSSIRTAFNQGAGTCTLSDSGRLSYAVEFSLPTHHTVRLIRVTTSPSA	ATGCCAAATAACAACGGCAGACAGCAGAATAAAAAGAAGGGGGATGGCCAGCCAGTCAATCAGCTGTGCCAGATGTTGGGTAAGATTATCGCCCAACAGAGCCAGTCCAGAGGCAGGGGACCGGGAAAGAAGAATAAGAGTAGAAACCCGGAGAAGCCCCATTTCCCTCTAGCGACTGAAGATGACGTCAGACATCACTTTACCCCTAGTGAGCGACAATTGTGTCTGTCGTCAATCCGGACCGCCTTTAATCAAGGCGCTGGAACTTGCACCCTGTCAGACTCAGGGAGATTAAGTTACGCTGTGGAGTTTAGTTTGCCTACTCATCATACCGTGCGCCTGATTCGCGTCACAACGTCACCCTCAGCATGA	CTCTCCACCCCTTTAACCAT	GTCTGGGATTCTTGATCGGT	TAAACGAGGAGTGGTGAACC	TTGTTAAATATGCCAAATAA	TGAACC	14482	Annot_cds	ORF7	TRS-L-canonical
192	14488	14295	CTGACT|TTGTTA	1	14496	123	MPNNNGRQQNKKKGDGQPVNQLCQMLGKIIAQQSQSRGRGPGKKNKSRNPEKPHFPLATEDDVRHHFTPSERQLCLSSIRTAFNQGAGTCTLSDSGRLSYAVEFSLPTHHTVRLIRVTTSPSA	ATGCCAAATAACAACGGCAGACAGCAGAATAAAAAGAAGGGGGATGGCCAGCCAGTCAATCAGCTGTGCCAGATGTTGGGTAAGATTATCGCCCAACAGAGCCAGTCCAGAGGCAGGGGACCGGGAAAGAAGAATAAGAGTAGAAACCCGGAGAAGCCCCATTTCCCTCTAGCGACTGAAGATGACGTCAGACATCACTTTACCCCTAGTGAGCGACAATTGTGTCTGTCGTCAATCCGGACCGCCTTTAATCAAGGCGCTGGAACTTGCACCCTGTCAGACTCAGGGAGATTAAGTTACGCTGTGGAGTTTAGTTTGCCTACTCATCATACCGTGCGCCTGATTCGCGTCACAACGTCACCCTCAGCATGA	CTCTCCACCCCTTTAACCAT	GTCTGGGATTCTTGATCGGT	TAAACGAGGAGTGGTGAACC	TTGTTAAATATGCCAAATAA	TGAACC	14482	Annot_cds	ORF7	TRS-L-canonical
192	14488	14295	GTATCT|TTGTTA	1	14496	123	MPNNNGRQQNKKKGDGQPVNQLCQMLGKIIAQQSQSRGRGPGKKNKSRNPEKPHFPLATEDDVRHHFTPSERQLCLSSIRTAFNQGAGTCTLSDSGRLSYAVEFSLPTHHTVRLIRVTTSPSA	ATGCCAAATAACAACGGCAGACAGCAGAATAAAAAGAAGGGGGATGGCCAGCCAGTCAATCAGCTGTGCCAGATGTTGGGTAAGATTATCGCCCAACAGAGCCAGTCCAGAGGCAGGGGACCGGGAAAGAAGAATAAGAGTAGAAACCCGGAGAAGCCCCATTTCCCTCTAGCGACTGAAGATGACGTCAGACATCACTTTACCCCTAGTGAGCGACAATTGTGTCTGTCGTCAATCCGGACCGCCTTTAATCAAGGCGCTGGAACTTGCACCCTGTCAGACTCAGGGAGATTAAGTTACGCTGTGGAGTTTAGTTTGCCTACTCATCATACCGTGCGCCTGATTCGCGTCACAACGTCACCCTCAGCATGA	CTCTCCACCCCTTTAACCAT	GTCTGGGATTCTTGATCGGT	TAAACGAGGAGTGGTGAACC	TTGTTAAATATGCCAAATAA	TGAACC	14482	Annot_cds	ORF7	TRS-L-canonical
192	14488	14295	CCTCAT|TCTGTT	1	14496	123	MPNNNGRQQNKKKGDGQPVNQLCQMLGKIIAQQSQSRGRGPGKKNKSRNPEKPHFPLATEDDVRHHFTPSERQLCLSSIRTAFNQGAGTCTLSDSGRLSYAVEFSLPTHHTVRLIRVTTSPSA	ATGCCAAATAACAACGGCAGACAGCAGAATAAAAAGAAGGGGGATGGCCAGCCAGTCAATCAGCTGTGCCAGATGTTGGGTAAGATTATCGCCCAACAGAGCCAGTCCAGAGGCAGGGGACCGGGAAAGAAGAATAAGAGTAGAAACCCGGAGAAGCCCCATTTCCCTCTAGCGACTGAAGATGACGTCAGACATCACTTTACCCCTAGTGAGCGACAATTGTGTCTGTCGTCAATCCGGACCGCCTTTAATCAAGGCGCTGGAACTTGCACCCTGTCAGACTCAGGGAGATTAAGTTACGCTGTGGAGTTTAGTTTGCCTACTCATCATACCGTGCGCCTGATTCGCGTCACAACGTCACCCTCAGCATGA	CTCTCCACCCCTTTAACCAT	GTCTGGGATTCTTGATCGGT	TAAACGAGGAGTGGTGAACC	TTGTTAAATATGCCAAATAA	TGAACC	14482	Annot_cds	ORF7	TRS-L-canonical
192	14488	14295	TTATCT|TTGTTA	1	14496	123	MPNNNGRQQNKKKGDGQPVNQLCQMLGKIIAQQSQSRGRGPGKKNKSRNPEKPHFPLATEDDVRHHFTPSERQLCLSSIRTAFNQGAGTCTLSDSGRLSYAVEFSLPTHHTVRLIRVTTSPSA	ATGCCAAATAACAACGGCAGACAGCAGAATAAAAAGAAGGGGGATGGCCAGCCAGTCAATCAGCTGTGCCAGATGTTGGGTAAGATTATCGCCCAACAGAGCCAGTCCAGAGGCAGGGGACCGGGAAAGAAGAATAAGAGTAGAAACCCGGAGAAGCCCCATTTCCCTCTAGCGACTGAAGATGACGTCAGACATCACTTTACCCCTAGTGAGCGACAATTGTGTCTGTCGTCAATCCGGACCGCCTTTAATCAAGGCGCTGGAACTTGCACCCTGTCAGACTCAGGGAGATTAAGTTACGCTGTGGAGTTTAGTTTGCCTACTCATCATACCGTGCGCCTGATTCGCGTCACAACGTCACCCTCAGCATGA	CTCTCCACCCCTTTAACCAT	GTCTGGGATTCTTGATCGGT	TAAACGAGGAGTGGTGAACC	TTGTTAAATATGCCAAATAA	TGAACC	14482	Annot_cds	ORF7	TRS-L-canonical
192	14488	14295	CTTCAT|CTGTTA	1	14496	123	MPNNNGRQQNKKKGDGQPVNQLCQMLGKIIAQQSQSRGRGPGKKNKSRNPEKPHFPLATEDDVRHHFTPSERQLCLSSIRTAFNQGAGTCTLSDSGRLSYAVEFSLPTHHTVRLIRVTTSPSA	ATGCCAAATAACAACGGCAGACAGCAGAATAAAAAGAAGGGGGATGGCCAGCCAGTCAATCAGCTGTGCCAGATGTTGGGTAAGATTATCGCCCAACAGAGCCAGTCCAGAGGCAGGGGACCGGGAAAGAAGAATAAGAGTAGAAACCCGGAGAAGCCCCATTTCCCTCTAGCGACTGAAGATGACGTCAGACATCACTTTACCCCTAGTGAGCGACAATTGTGTCTGTCGTCAATCCGGACCGCCTTTAATCAAGGCGCTGGAACTTGCACCCTGTCAGACTCAGGGAGATTAAGTTACGCTGTGGAGTTTAGTTTGCCTACTCATCATACCGTGCGCCTGATTCGCGTCACAACGTCACCCTCAGCATGA	CTCTCCACCCCTTTAACCAT	GTCTGGGATTCTTGATCGGT	TAAACGAGGAGTGGTGAACC	TTGTTAAATATGCCAAATAA	TGAACC	14482	Annot_cds	ORF7	TRS-L-canonical
192	14488	14295	CAACCT|TTGTTA	1	14496	123	MPNNNGRQQNKKKGDGQPVNQLCQMLGKIIAQQSQSRGRGPGKKNKSRNPEKPHFPLATEDDVRHHFTPSERQLCLSSIRTAFNQGAGTCTLSDSGRLSYAVEFSLPTHHTVRLIRVTTSPSA	ATGCCAAATAACAACGGCAGACAGCAGAATAAAAAGAAGGGGGATGGCCAGCCAGTCAATCAGCTGTGCCAGATGTTGGGTAAGATTATCGCCCAACAGAGCCAGTCCAGAGGCAGGGGACCGGGAAAGAAGAATAAGAGTAGAAACCCGGAGAAGCCCCATTTCCCTCTAGCGACTGAAGATGACGTCAGACATCACTTTACCCCTAGTGAGCGACAATTGTGTCTGTCGTCAATCCGGACCGCCTTTAATCAAGGCGCTGGAACTTGCACCCTGTCAGACTCAGGGAGATTAAGTTACGCTGTGGAGTTTAGTTTGCCTACTCATCATACCGTGCGCCTGATTCGCGTCACAACGTCACCCTCAGCATGA	CTCTCCACCCCTTTAACCAT	GTCTGGGATTCTTGATCGGT	TAAACGAGGAGTGGTGAACC	TTGTTAAATATGCCAAATAA	TGAACC	14482	Annot_cds	ORF7	TRS-L-canonical
192	14488	14295	AACCTT|TCTGTT	1	14496	123	MPNNNGRQQNKKKGDGQPVNQLCQMLGKIIAQQSQSRGRGPGKKNKSRNPEKPHFPLATEDDVRHHFTPSERQLCLSSIRTAFNQGAGTCTLSDSGRLSYAVEFSLPTHHTVRLIRVTTSPSA	ATGCCAAATAACAACGGCAGACAGCAGAATAAAAAGAAGGGGGATGGCCAGCCAGTCAATCAGCTGTGCCAGATGTTGGGTAAGATTATCGCCCAACAGAGCCAGTCCAGAGGCAGGGGACCGGGAAAGAAGAATAAGAGTAGAAACCCGGAGAAGCCCCATTTCCCTCTAGCGACTGAAGATGACGTCAGACATCACTTTACCCCTAGTGAGCGACAATTGTGTCTGTCGTCAATCCGGACCGCCTTTAATCAAGGCGCTGGAACTTGCACCCTGTCAGACTCAGGGAGATTAAGTTACGCTGTGGAGTTTAGTTTGCCTACTCATCATACCGTGCGCCTGATTCGCGTCACAACGTCACCCTCAGCATGA	CTCTCCACCCCTTTAACCAT	GTCTGGGATTCTTGATCGGT	TAAACGAGGAGTGGTGAACC	TTGTTAAATATGCCAAATAA	TGAACC	14482	Annot_cds	ORF7	TRS-L-canonical
192	14488	14295	CTTCAT|TCTGTT	1	14496	123	MPNNNGRQQNKKKGDGQPVNQLCQMLGKIIAQQSQSRGRGPGKKNKSRNPEKPHFPLATEDDVRHHFTPSERQLCLSSIRTAFNQGAGTCTLSDSGRLSYAVEFSLPTHHTVRLIRVTTSPSA	ATGCCAAATAACAACGGCAGACAGCAGAATAAAAAGAAGGGGGATGGCCAGCCAGTCAATCAGCTGTGCCAGATGTTGGGTAAGATTATCGCCCAACAGAGCCAGTCCAGAGGCAGGGGACCGGGAAAGAAGAATAAGAGTAGAAACCCGGAGAAGCCCCATTTCCCTCTAGCGACTGAAGATGACGTCAGACATCACTTTACCCCTAGTGAGCGACAATTGTGTCTGTCGTCAATCCGGACCGCCTTTAATCAAGGCGCTGGAACTTGCACCCTGTCAGACTCAGGGAGATTAAGTTACGCTGTGGAGTTTAGTTTGCCTACTCATCATACCGTGCGCCTGATTCGCGTCACAACGTCACCCTCAGCATGA	CTCTCCACCCCTTTAACCAT	GTCTGGGATTCTTGATCGGT	TAAACGAGGAGTGGTGAACC	TTGTTAAATATGCCAAATAA	TGAACC	14482	Annot_cds	ORF7	TRS-L-canonical
192	14488	14295	AAACCT|CTGTTA	1	14496	123	MPNNNGRQQNKKKGDGQPVNQLCQMLGKIIAQQSQSRGRGPGKKNKSRNPEKPHFPLATEDDVRHHFTPSERQLCLSSIRTAFNQGAGTCTLSDSGRLSYAVEFSLPTHHTVRLIRVTTSPSA	ATGCCAAATAACAACGGCAGACAGCAGAATAAAAAGAAGGGGGATGGCCAGCCAGTCAATCAGCTGTGCCAGATGTTGGGTAAGATTATCGCCCAACAGAGCCAGTCCAGAGGCAGGGGACCGGGAAAGAAGAATAAGAGTAGAAACCCGGAGAAGCCCCATTTCCCTCTAGCGACTGAAGATGACGTCAGACATCACTTTACCCCTAGTGAGCGACAATTGTGTCTGTCGTCAATCCGGACCGCCTTTAATCAAGGCGCTGGAACTTGCACCCTGTCAGACTCAGGGAGATTAAGTTACGCTGTGGAGTTTAGTTTGCCTACTCATCATACCGTGCGCCTGATTCGCGTCACAACGTCACCCTCAGCATGA	CTCTCCACCCCTTTAACCAT	GTCTGGGATTCTTGATCGGT	TAAACGAGGAGTGGTGAACC	TTGTTAAATATGCCAAATAA	TGAACC	14482	Annot_cds	ORF7	TRS-L-canonical
192	14488	14295	CTAACT|TCTGTT	1	14496	123	MPNNNGRQQNKKKGDGQPVNQLCQMLGKIIAQQSQSRGRGPGKKNKSRNPEKPHFPLATEDDVRHHFTPSERQLCLSSIRTAFNQGAGTCTLSDSGRLSYAVEFSLPTHHTVRLIRVTTSPSA	ATGCCAAATAACAACGGCAGACAGCAGAATAAAAAGAAGGGGGATGGCCAGCCAGTCAATCAGCTGTGCCAGATGTTGGGTAAGATTATCGCCCAACAGAGCCAGTCCAGAGGCAGGGGACCGGGAAAGAAGAATAAGAGTAGAAACCCGGAGAAGCCCCATTTCCCTCTAGCGACTGAAGATGACGTCAGACATCACTTTACCCCTAGTGAGCGACAATTGTGTCTGTCGTCAATCCGGACCGCCTTTAATCAAGGCGCTGGAACTTGCACCCTGTCAGACTCAGGGAGATTAAGTTACGCTGTGGAGTTTAGTTTGCCTACTCATCATACCGTGCGCCTGATTCGCGTCACAACGTCACCCTCAGCATGA	CTCTCCACCCCTTTAACCAT	GTCTGGGATTCTTGATCGGT	TAAACGAGGAGTGGTGAACC	TTGTTAAATATGCCAAATAA	TGAACC	14482	Annot_cds	ORF7	TRS-L-canonical
192	14488	14295	AACCTT|CTGTTA	1	14496	123	MPNNNGRQQNKKKGDGQPVNQLCQMLGKIIAQQSQSRGRGPGKKNKSRNPEKPHFPLATEDDVRHHFTPSERQLCLSSIRTAFNQGAGTCTLSDSGRLSYAVEFSLPTHHTVRLIRVTTSPSA	ATGCCAAATAACAACGGCAGACAGCAGAATAAAAAGAAGGGGGATGGCCAGCCAGTCAATCAGCTGTGCCAGATGTTGGGTAAGATTATCGCCCAACAGAGCCAGTCCAGAGGCAGGGGACCGGGAAAGAAGAATAAGAGTAGAAACCCGGAGAAGCCCCATTTCCCTCTAGCGACTGAAGATGACGTCAGACATCACTTTACCCCTAGTGAGCGACAATTGTGTCTGTCGTCAATCCGGACCGCCTTTAATCAAGGCGCTGGAACTTGCACCCTGTCAGACTCAGGGAGATTAAGTTACGCTGTGGAGTTTAGTTTGCCTACTCATCATACCGTGCGCCTGATTCGCGTCACAACGTCACCCTCAGCATGA	CTCTCCACCCCTTTAACCAT	GTCTGGGATTCTTGATCGGT	TAAACGAGGAGTGGTGAACC	TTGTTAAATATGCCAAATAA	TGAACC	14482	Annot_cds	ORF7	TRS-L-canonical
192	14488	14295	CCTCAT|CTGTTA	1	14496	123	MPNNNGRQQNKKKGDGQPVNQLCQMLGKIIAQQSQSRGRGPGKKNKSRNPEKPHFPLATEDDVRHHFTPSERQLCLSSIRTAFNQGAGTCTLSDSGRLSYAVEFSLPTHHTVRLIRVTTSPSA	ATGCCAAATAACAACGGCAGACAGCAGAATAAAAAGAAGGGGGATGGCCAGCCAGTCAATCAGCTGTGCCAGATGTTGGGTAAGATTATCGCCCAACAGAGCCAGTCCAGAGGCAGGGGACCGGGAAAGAAGAATAAGAGTAGAAACCCGGAGAAGCCCCATTTCCCTCTAGCGACTGAAGATGACGTCAGACATCACTTTACCCCTAGTGAGCGACAATTGTGTCTGTCGTCAATCCGGACCGCCTTTAATCAAGGCGCTGGAACTTGCACCCTGTCAGACTCAGGGAGATTAAGTTACGCTGTGGAGTTTAGTTTGCCTACTCATCATACCGTGCGCCTGATTCGCGTCACAACGTCACCCTCAGCATGA	CTCTCCACCCCTTTAACCAT	GTCTGGGATTCTTGATCGGT	TAAACGAGGAGTGGTGAACC	TTGTTAAATATGCCAAATAA	TGAACC	14482	Annot_cds	ORF7	TRS-L-canonical
192	14488	14295	AACTAT|ATAATA	1	14496	123	MPNNNGRQQNKKKGDGQPVNQLCQMLGKIIAQQSQSRGRGPGKKNKSRNPEKPHFPLATEDDVRHHFTPSERQLCLSSIRTAFNQGAGTCTLSDSGRLSYAVEFSLPTHHTVRLIRVTTSPSA	ATGCCAAATAACAACGGCAGACAGCAGAATAAAAAGAAGGGGGATGGCCAGCCAGTCAATCAGCTGTGCCAGATGTTGGGTAAGATTATCGCCCAACAGAGCCAGTCCAGAGGCAGGGGACCGGGAAAGAAGAATAAGAGTAGAAACCCGGAGAAGCCCCATTTCCCTCTAGCGACTGAAGATGACGTCAGACATCACTTTACCCCTAGTGAGCGACAATTGTGTCTGTCGTCAATCCGGACCGCCTTTAATCAAGGCGCTGGAACTTGCACCCTGTCAGACTCAGGGAGATTAAGTTACGCTGTGGAGTTTAGTTTGCCTACTCATCATACCGTGCGCCTGATTCGCGTCACAACGTCACCCTCAGCATGA	CTCTCCACCCCTTTAACCAT	GTCTGGGATTCTTGATCGGT	TAAACGAGGAGTGGTGAACC	TTGTTAAATATGCCAAATAA	TGAACC	14482	Annot_cds	ORF7	TRS-L-canonical
186	14487	14300	CTCATT|CTCGTC	1	14496	123	MPNNNGRQQNKKKGDGQPVNQLCQMLGKIIAQQSQSRGRGPGKKNKSRNPEKPHFPLATEDDVRHHFTPSERQLCLSSIRTAFNQGAGTCTLSDSGRLSYAVEFSLPTHHTVRLIRVTTSPSA	ATGCCAAATAACAACGGCAGACAGCAGAATAAAAAGAAGGGGGATGGCCAGCCAGTCAATCAGCTGTGCCAGATGTTGGGTAAGATTATCGCCCAACAGAGCCAGTCCAGAGGCAGGGGACCGGGAAAGAAGAATAAGAGTAGAAACCCGGAGAAGCCCCATTTCCCTCTAGCGACTGAAGATGACGTCAGACATCACTTTACCCCTAGTGAGCGACAATTGTGTCTGTCGTCAATCCGGACCGCCTTTAATCAAGGCGCTGGAACTTGCACCCTGTCAGACTCAGGGAGATTAAGTTACGCTGTGGAGTTTAGTTTGCCTACTCATCATACCGTGCGCCTGATTCGCGTCACAACGTCACCCTCAGCATGA	TACGGTCTCTCCACCCCTTT	AACCATGTCTGGGATTCTTG	TTAAACGAGGAGTGGTGAAC	CTTGTTAAATATGCCAAATA	TGAACC	14482	Annot_cds	ORF7	TRS-L-canonical
187	14487	14299	CCTTTA|CTCTGT	1	14496	123	MPNNNGRQQNKKKGDGQPVNQLCQMLGKIIAQQSQSRGRGPGKKNKSRNPEKPHFPLATEDDVRHHFTPSERQLCLSSIRTAFNQGAGTCTLSDSGRLSYAVEFSLPTHHTVRLIRVTTSPSA	ATGCCAAATAACAACGGCAGACAGCAGAATAAAAAGAAGGGGGATGGCCAGCCAGTCAATCAGCTGTGCCAGATGTTGGGTAAGATTATCGCCCAACAGAGCCAGTCCAGAGGCAGGGGACCGGGAAAGAAGAATAAGAGTAGAAACCCGGAGAAGCCCCATTTCCCTCTAGCGACTGAAGATGACGTCAGACATCACTTTACCCCTAGTGAGCGACAATTGTGTCTGTCGTCAATCCGGACCGCCTTTAATCAAGGCGCTGGAACTTGCACCCTGTCAGACTCAGGGAGATTAAGTTACGCTGTGGAGTTTAGTTTGCCTACTCATCATACCGTGCGCCTGATTCGCGTCACAACGTCACCCTCAGCATGA	ACGGTCTCTCCACCCCTTTA	ACCATGTCTGGGATTCTTGA	TTAAACGAGGAGTGGTGAAC	CTTGTTAAATATGCCAAATA	TGAACC	14482	Annot_cds	ORF7	TRS-L-canonical
192	14487	14294	CTTTAT|CTTGTT	3	14496	123	MPNNNGRQQNKKKGDGQPVNQLCQMLGKIIAQQSQSRGRGPGKKNKSRNPEKPHFPLATEDDVRHHFTPSERQLCLSSIRTAFNQGAGTCTLSDSGRLSYAVEFSLPTHHTVRLIRVTTSPSA	ATGCCAAATAACAACGGCAGACAGCAGAATAAAAAGAAGGGGGATGGCCAGCCAGTCAATCAGCTGTGCCAGATGTTGGGTAAGATTATCGCCCAACAGAGCCAGTCCAGAGGCAGGGGACCGGGAAAGAAGAATAAGAGTAGAAACCCGGAGAAGCCCCATTTCCCTCTAGCGACTGAAGATGACGTCAGACATCACTTTACCCCTAGTGAGCGACAATTGTGTCTGTCGTCAATCCGGACCGCCTTTAATCAAGGCGCTGGAACTTGCACCCTGTCAGACTCAGGGAGATTAAGTTACGCTGTGGAGTTTAGTTTGCCTACTCATCATACCGTGCGCCTGATTCGCGTCACAACGTCACCCTCAGCATGA	CTCTCCACCCCTTTAACCAT	GTCTGGGATTCTTGATCGGT	TTAAACGAGGAGTGGTGAAC	CTTGTTAAATATGCCAAATA	TGAACC	14482	Annot_cds	ORF7	TRS-L-canonical
192	14487	14294	CCTCAT|CTCTGT	3	14496	123	MPNNNGRQQNKKKGDGQPVNQLCQMLGKIIAQQSQSRGRGPGKKNKSRNPEKPHFPLATEDDVRHHFTPSERQLCLSSIRTAFNQGAGTCTLSDSGRLSYAVEFSLPTHHTVRLIRVTTSPSA	ATGCCAAATAACAACGGCAGACAGCAGAATAAAAAGAAGGGGGATGGCCAGCCAGTCAATCAGCTGTGCCAGATGTTGGGTAAGATTATCGCCCAACAGAGCCAGTCCAGAGGCAGGGGACCGGGAAAGAAGAATAAGAGTAGAAACCCGGAGAAGCCCCATTTCCCTCTAGCGACTGAAGATGACGTCAGACATCACTTTACCCCTAGTGAGCGACAATTGTGTCTGTCGTCAATCCGGACCGCCTTTAATCAAGGCGCTGGAACTTGCACCCTGTCAGACTCAGGGAGATTAAGTTACGCTGTGGAGTTTAGTTTGCCTACTCATCATACCGTGCGCCTGATTCGCGTCACAACGTCACCCTCAGCATGA	CTCTCCACCCCTTTAACCAT	GTCTGGGATTCTTGATCGGT	TTAAACGAGGAGTGGTGAAC	CTTGTTAAATATGCCAAATA	TGAACC	14482	Annot_cds	ORF7	TRS-L-canonical
192	14487	14294	TAACCT|CTTGTT	2	14496	123	MPNNNGRQQNKKKGDGQPVNQLCQMLGKIIAQQSQSRGRGPGKKNKSRNPEKPHFPLATEDDVRHHFTPSERQLCLSSIRTAFNQGAGTCTLSDSGRLSYAVEFSLPTHHTVRLIRVTTSPSA	ATGCCAAATAACAACGGCAGACAGCAGAATAAAAAGAAGGGGGATGGCCAGCCAGTCAATCAGCTGTGCCAGATGTTGGGTAAGATTATCGCCCAACAGAGCCAGTCCAGAGGCAGGGGACCGGGAAAGAAGAATAAGAGTAGAAACCCGGAGAAGCCCCATTTCCCTCTAGCGACTGAAGATGACGTCAGACATCACTTTACCCCTAGTGAGCGACAATTGTGTCTGTCGTCAATCCGGACCGCCTTTAATCAAGGCGCTGGAACTTGCACCCTGTCAGACTCAGGGAGATTAAGTTACGCTGTGGAGTTTAGTTTGCCTACTCATCATACCGTGCGCCTGATTCGCGTCACAACGTCACCCTCAGCATGA	CTCTCCACCCCTTTAACCAT	GTCTGGGATTCTTGATCGGT	TTAAACGAGGAGTGGTGAAC	CTTGTTAAATATGCCAAATA	TGAACC	14482	Annot_cds	ORF7	TRS-L-canonical
192	14487	14294	ATTTAT|CTTGTT	1	14496	123	MPNNNGRQQNKKKGDGQPVNQLCQMLGKIIAQQSQSRGRGPGKKNKSRNPEKPHFPLATEDDVRHHFTPSERQLCLSSIRTAFNQGAGTCTLSDSGRLSYAVEFSLPTHHTVRLIRVTTSPSA	ATGCCAAATAACAACGGCAGACAGCAGAATAAAAAGAAGGGGGATGGCCAGCCAGTCAATCAGCTGTGCCAGATGTTGGGTAAGATTATCGCCCAACAGAGCCAGTCCAGAGGCAGGGGACCGGGAAAGAAGAATAAGAGTAGAAACCCGGAGAAGCCCCATTTCCCTCTAGCGACTGAAGATGACGTCAGACATCACTTTACCCCTAGTGAGCGACAATTGTGTCTGTCGTCAATCCGGACCGCCTTTAATCAAGGCGCTGGAACTTGCACCCTGTCAGACTCAGGGAGATTAAGTTACGCTGTGGAGTTTAGTTTGCCTACTCATCATACCGTGCGCCTGATTCGCGTCACAACGTCACCCTCAGCATGA	CTCTCCACCCCTTTAACCAT	GTCTGGGATTCTTGATCGGT	TTAAACGAGGAGTGGTGAAC	CTTGTTAAATATGCCAAATA	TGAACC	14482	Annot_cds	ORF7	TRS-L-canonical
192	14487	14294	TAACTT|CTTGTT	1	14496	123	MPNNNGRQQNKKKGDGQPVNQLCQMLGKIIAQQSQSRGRGPGKKNKSRNPEKPHFPLATEDDVRHHFTPSERQLCLSSIRTAFNQGAGTCTLSDSGRLSYAVEFSLPTHHTVRLIRVTTSPSA	ATGCCAAATAACAACGGCAGACAGCAGAATAAAAAGAAGGGGGATGGCCAGCCAGTCAATCAGCTGTGCCAGATGTTGGGTAAGATTATCGCCCAACAGAGCCAGTCCAGAGGCAGGGGACCGGGAAAGAAGAATAAGAGTAGAAACCCGGAGAAGCCCCATTTCCCTCTAGCGACTGAAGATGACGTCAGACATCACTTTACCCCTAGTGAGCGACAATTGTGTCTGTCGTCAATCCGGACCGCCTTTAATCAAGGCGCTGGAACTTGCACCCTGTCAGACTCAGGGAGATTAAGTTACGCTGTGGAGTTTAGTTTGCCTACTCATCATACCGTGCGCCTGATTCGCGTCACAACGTCACCCTCAGCATGA	CTCTCCACCCCTTTAACCAT	GTCTGGGATTCTTGATCGGT	TTAAACGAGGAGTGGTGAAC	CTTGTTAAATATGCCAAATA	TGAACC	14482	Annot_cds	ORF7	TRS-L-canonical
192	14487	14294	TTAACT|CTTGTT	1	14496	123	MPNNNGRQQNKKKGDGQPVNQLCQMLGKIIAQQSQSRGRGPGKKNKSRNPEKPHFPLATEDDVRHHFTPSERQLCLSSIRTAFNQGAGTCTLSDSGRLSYAVEFSLPTHHTVRLIRVTTSPSA	ATGCCAAATAACAACGGCAGACAGCAGAATAAAAAGAAGGGGGATGGCCAGCCAGTCAATCAGCTGTGCCAGATGTTGGGTAAGATTATCGCCCAACAGAGCCAGTCCAGAGGCAGGGGACCGGGAAAGAAGAATAAGAGTAGAAACCCGGAGAAGCCCCATTTCCCTCTAGCGACTGAAGATGACGTCAGACATCACTTTACCCCTAGTGAGCGACAATTGTGTCTGTCGTCAATCCGGACCGCCTTTAATCAAGGCGCTGGAACTTGCACCCTGTCAGACTCAGGGAGATTAAGTTACGCTGTGGAGTTTAGTTTGCCTACTCATCATACCGTGCGCCTGATTCGCGTCACAACGTCACCCTCAGCATGA	CTCTCCACCCCTTTAACCAT	GTCTGGGATTCTTGATCGGT	TTAAACGAGGAGTGGTGAAC	CTTGTTAAATATGCCAAATA	TGAACC	14482	Annot_cds	ORF7	TRS-L-canonical
192	14487	14294	CTTCAT|CTCTGT	1	14496	123	MPNNNGRQQNKKKGDGQPVNQLCQMLGKIIAQQSQSRGRGPGKKNKSRNPEKPHFPLATEDDVRHHFTPSERQLCLSSIRTAFNQGAGTCTLSDSGRLSYAVEFSLPTHHTVRLIRVTTSPSA	ATGCCAAATAACAACGGCAGACAGCAGAATAAAAAGAAGGGGGATGGCCAGCCAGTCAATCAGCTGTGCCAGATGTTGGGTAAGATTATCGCCCAACAGAGCCAGTCCAGAGGCAGGGGACCGGGAAAGAAGAATAAGAGTAGAAACCCGGAGAAGCCCCATTTCCCTCTAGCGACTGAAGATGACGTCAGACATCACTTTACCCCTAGTGAGCGACAATTGTGTCTGTCGTCAATCCGGACCGCCTTTAATCAAGGCGCTGGAACTTGCACCCTGTCAGACTCAGGGAGATTAAGTTACGCTGTGGAGTTTAGTTTGCCTACTCATCATACCGTGCGCCTGATTCGCGTCACAACGTCACCCTCAGCATGA	CTCTCCACCCCTTTAACCAT	GTCTGGGATTCTTGATCGGT	TTAAACGAGGAGTGGTGAAC	CTTGTTAAATATGCCAAATA	TGAACC	14482	Annot_cds	ORF7	TRS-L-canonical
192	14487	14294	TGAACT|CTCTGT	1	14496	123	MPNNNGRQQNKKKGDGQPVNQLCQMLGKIIAQQSQSRGRGPGKKNKSRNPEKPHFPLATEDDVRHHFTPSERQLCLSSIRTAFNQGAGTCTLSDSGRLSYAVEFSLPTHHTVRLIRVTTSPSA	ATGCCAAATAACAACGGCAGACAGCAGAATAAAAAGAAGGGGGATGGCCAGCCAGTCAATCAGCTGTGCCAGATGTTGGGTAAGATTATCGCCCAACAGAGCCAGTCCAGAGGCAGGGGACCGGGAAAGAAGAATAAGAGTAGAAACCCGGAGAAGCCCCATTTCCCTCTAGCGACTGAAGATGACGTCAGACATCACTTTACCCCTAGTGAGCGACAATTGTGTCTGTCGTCAATCCGGACCGCCTTTAATCAAGGCGCTGGAACTTGCACCCTGTCAGACTCAGGGAGATTAAGTTACGCTGTGGAGTTTAGTTTGCCTACTCATCATACCGTGCGCCTGATTCGCGTCACAACGTCACCCTCAGCATGA	CTCTCCACCCCTTTAACCAT	GTCTGGGATTCTTGATCGGT	TTAAACGAGGAGTGGTGAAC	CTTGTTAAATATGCCAAATA	TGAACC	14482	Annot_cds	ORF7	TRS-L-canonical
192	14486	14293	GAACCA|CCTTGT	1	14496	123	MPNNNGRQQNKKKGDGQPVNQLCQMLGKIIAQQSQSRGRGPGKKNKSRNPEKPHFPLATEDDVRHHFTPSERQLCLSSIRTAFNQGAGTCTLSDSGRLSYAVEFSLPTHHTVRLIRVTTSPSA	ATGCCAAATAACAACGGCAGACAGCAGAATAAAAAGAAGGGGGATGGCCAGCCAGTCAATCAGCTGTGCCAGATGTTGGGTAAGATTATCGCCCAACAGAGCCAGTCCAGAGGCAGGGGACCGGGAAAGAAGAATAAGAGTAGAAACCCGGAGAAGCCCCATTTCCCTCTAGCGACTGAAGATGACGTCAGACATCACTTTACCCCTAGTGAGCGACAATTGTGTCTGTCGTCAATCCGGACCGCCTTTAATCAAGGCGCTGGAACTTGCACCCTGTCAGACTCAGGGAGATTAAGTTACGCTGTGGAGTTTAGTTTGCCTACTCATCATACCGTGCGCCTGATTCGCGTCACAACGTCACCCTCAGCATGA	CTCTCCACCCCTTTAACCAT	GTCTGGGATTCTTGATCGGT	GTTAAACGAGGAGTGGTGAA	CCTTGTTAAATATGCCAAAT	TGAACC	14482	Annot_cds	ORF7	TRS-L-canonical
192	14486	14293	CCTCAT|CTTTGT	1	14496	123	MPNNNGRQQNKKKGDGQPVNQLCQMLGKIIAQQSQSRGRGPGKKNKSRNPEKPHFPLATEDDVRHHFTPSERQLCLSSIRTAFNQGAGTCTLSDSGRLSYAVEFSLPTHHTVRLIRVTTSPSA	ATGCCAAATAACAACGGCAGACAGCAGAATAAAAAGAAGGGGGATGGCCAGCCAGTCAATCAGCTGTGCCAGATGTTGGGTAAGATTATCGCCCAACAGAGCCAGTCCAGAGGCAGGGGACCGGGAAAGAAGAATAAGAGTAGAAACCCGGAGAAGCCCCATTTCCCTCTAGCGACTGAAGATGACGTCAGACATCACTTTACCCCTAGTGAGCGACAATTGTGTCTGTCGTCAATCCGGACCGCCTTTAATCAAGGCGCTGGAACTTGCACCCTGTCAGACTCAGGGAGATTAAGTTACGCTGTGGAGTTTAGTTTGCCTACTCATCATACCGTGCGCCTGATTCGCGTCACAACGTCACCCTCAGCATGA	CTCTCCACCCCTTTAACCAT	GTCTGGGATTCTTGATCGGT	GTTAAACGAGGAGTGGTGAA	CCTTGTTAAATATGCCAAAT	TGAACC	14482	Annot_cds	ORF7	TRS-L-canonical
192	14486	14293	GAACAT|CTCTCT	1	14496	123	MPNNNGRQQNKKKGDGQPVNQLCQMLGKIIAQQSQSRGRGPGKKNKSRNPEKPHFPLATEDDVRHHFTPSERQLCLSSIRTAFNQGAGTCTLSDSGRLSYAVEFSLPTHHTVRLIRVTTSPSA	ATGCCAAATAACAACGGCAGACAGCAGAATAAAAAGAAGGGGGATGGCCAGCCAGTCAATCAGCTGTGCCAGATGTTGGGTAAGATTATCGCCCAACAGAGCCAGTCCAGAGGCAGGGGACCGGGAAAGAAGAATAAGAGTAGAAACCCGGAGAAGCCCCATTTCCCTCTAGCGACTGAAGATGACGTCAGACATCACTTTACCCCTAGTGAGCGACAATTGTGTCTGTCGTCAATCCGGACCGCCTTTAATCAAGGCGCTGGAACTTGCACCCTGTCAGACTCAGGGAGATTAAGTTACGCTGTGGAGTTTAGTTTGCCTACTCATCATACCGTGCGCCTGATTCGCGTCACAACGTCACCCTCAGCATGA	CTCTCCACCCCTTTAACCAT	GTCTGGGATTCTTGATCGGT	GTTAAACGAGGAGTGGTGAA	CCTTGTTAAATATGCCAAAT	TGAACC	14482	Annot_cds	ORF7	TRS-L-canonical
192	14485	14292	CAAAAT|ACCTTG	1	14496	123	MPNNNGRQQNKKKGDGQPVNQLCQMLGKIIAQQSQSRGRGPGKKNKSRNPEKPHFPLATEDDVRHHFTPSERQLCLSSIRTAFNQGAGTCTLSDSGRLSYAVEFSLPTHHTVRLIRVTTSPSA	ATGCCAAATAACAACGGCAGACAGCAGAATAAAAAGAAGGGGGATGGCCAGCCAGTCAATCAGCTGTGCCAGATGTTGGGTAAGATTATCGCCCAACAGAGCCAGTCCAGAGGCAGGGGACCGGGAAAGAAGAATAAGAGTAGAAACCCGGAGAAGCCCCATTTCCCTCTAGCGACTGAAGATGACGTCAGACATCACTTTACCCCTAGTGAGCGACAATTGTGTCTGTCGTCAATCCGGACCGCCTTTAATCAAGGCGCTGGAACTTGCACCCTGTCAGACTCAGGGAGATTAAGTTACGCTGTGGAGTTTAGTTTGCCTACTCATCATACCGTGCGCCTGATTCGCGTCACAACGTCACCCTCAGCATGA	CTCTCCACCCCTTTAACCAT	GTCTGGGATTCTTGATCGGT	TGTTAAACGAGGAGTGGTGA	ACCTTGTTAAATATGCCAAA	TGAACC	14482	Annot_cds	ORF7	TRS-L-canonical
178	14484	14305	TCTTCC|AACCTT	1	14496	123	MPNNNGRQQNKKKGDGQPVNQLCQMLGKIIAQQSQSRGRGPGKKNKSRNPEKPHFPLATEDDVRHHFTPSERQLCLSSIRTAFNQGAGTCTLSDSGRLSYAVEFSLPTHHTVRLIRVTTSPSA	ATGCCAAATAACAACGGCAGACAGCAGAATAAAAAGAAGGGGGATGGCCAGCCAGTCAATCAGCTGTGCCAGATGTTGGGTAAGATTATCGCCCAACAGAGCCAGTCCAGAGGCAGGGGACCGGGAAAGAAGAATAAGAGTAGAAACCCGGAGAAGCCCCATTTCCCTCTAGCGACTGAAGATGACGTCAGACATCACTTTACCCCTAGTGAGCGACAATTGTGTCTGTCGTCAATCCGGACCGCCTTTAATCAAGGCGCTGGAACTTGCACCCTGTCAGACTCAGGGAGATTAAGTTACGCTGTGGAGTTTAGTTTGCCTACTCATCATACCGTGCGCCTGATTCGCGTCACAACGTCACCCTCAGCATGA	CACTGCTTTACGGTCTCTCC	ACCCCTTTAACCATGTCTGG	CTGTTAAACGAGGAGTGGTG	AACCTTGTTAAATATGCCAA	TGAACC	14482	Annot_cds	ORF7	TRS-L-canonical
184	14484	14299	ACCCCT|AACCTT	1	14496	123	MPNNNGRQQNKKKGDGQPVNQLCQMLGKIIAQQSQSRGRGPGKKNKSRNPEKPHFPLATEDDVRHHFTPSERQLCLSSIRTAFNQGAGTCTLSDSGRLSYAVEFSLPTHHTVRLIRVTTSPSA	ATGCCAAATAACAACGGCAGACAGCAGAATAAAAAGAAGGGGGATGGCCAGCCAGTCAATCAGCTGTGCCAGATGTTGGGTAAGATTATCGCCCAACAGAGCCAGTCCAGAGGCAGGGGACCGGGAAAGAAGAATAAGAGTAGAAACCCGGAGAAGCCCCATTTCCCTCTAGCGACTGAAGATGACGTCAGACATCACTTTACCCCTAGTGAGCGACAATTGTGTCTGTCGTCAATCCGGACCGCCTTTAATCAAGGCGCTGGAACTTGCACCCTGTCAGACTCAGGGAGATTAAGTTACGCTGTGGAGTTTAGTTTGCCTACTCATCATACCGTGCGCCTGATTCGCGTCACAACGTCACCCTCAGCATGA	TTTACGGTCTCTCCACCCCT	TTAACCATGTCTGGGATTCT	CTGTTAAACGAGGAGTGGTG	AACCTTGTTAAATATGCCAA	TGAACC	14482	Annot_cds	ORF7	TRS-L-canonical
184	14484	14299	ACCCCT|AACTTC	1	14496	123	MPNNNGRQQNKKKGDGQPVNQLCQMLGKIIAQQSQSRGRGPGKKNKSRNPEKPHFPLATEDDVRHHFTPSERQLCLSSIRTAFNQGAGTCTLSDSGRLSYAVEFSLPTHHTVRLIRVTTSPSA	ATGCCAAATAACAACGGCAGACAGCAGAATAAAAAGAAGGGGGATGGCCAGCCAGTCAATCAGCTGTGCCAGATGTTGGGTAAGATTATCGCCCAACAGAGCCAGTCCAGAGGCAGGGGACCGGGAAAGAAGAATAAGAGTAGAAACCCGGAGAAGCCCCATTTCCCTCTAGCGACTGAAGATGACGTCAGACATCACTTTACCCCTAGTGAGCGACAATTGTGTCTGTCGTCAATCCGGACCGCCTTTAATCAAGGCGCTGGAACTTGCACCCTGTCAGACTCAGGGAGATTAAGTTACGCTGTGGAGTTTAGTTTGCCTACTCATCATACCGTGCGCCTGATTCGCGTCACAACGTCACCCTCAGCATGA	TTTACGGTCTCTCCACCCCT	TTAACCATGTCTGGGATTCT	CTGTTAAACGAGGAGTGGTG	AACCTTGTTAAATATGCCAA	TGAACC	14482	Annot_cds	ORF7	TRS-L-canonical
185	14484	14298	CCCCTT|AACCTT	1	14496	123	MPNNNGRQQNKKKGDGQPVNQLCQMLGKIIAQQSQSRGRGPGKKNKSRNPEKPHFPLATEDDVRHHFTPSERQLCLSSIRTAFNQGAGTCTLSDSGRLSYAVEFSLPTHHTVRLIRVTTSPSA	ATGCCAAATAACAACGGCAGACAGCAGAATAAAAAGAAGGGGGATGGCCAGCCAGTCAATCAGCTGTGCCAGATGTTGGGTAAGATTATCGCCCAACAGAGCCAGTCCAGAGGCAGGGGACCGGGAAAGAAGAATAAGAGTAGAAACCCGGAGAAGCCCCATTTCCCTCTAGCGACTGAAGATGACGTCAGACATCACTTTACCCCTAGTGAGCGACAATTGTGTCTGTCGTCAATCCGGACCGCCTTTAATCAAGGCGCTGGAACTTGCACCCTGTCAGACTCAGGGAGATTAAGTTACGCTGTGGAGTTTAGTTTGCCTACTCATCATACCGTGCGCCTGATTCGCGTCACAACGTCACCCTCAGCATGA	TTACGGTCTCTCCACCCCTT	TAACCATGTCTGGGATTCTT	CTGTTAAACGAGGAGTGGTG	AACCTTGTTAAATATGCCAA	TGAACC	14482	Annot_cds	ORF7	TRS-L-canonical
188	14484	14295	CATCAA|AACCTT	1	14496	123	MPNNNGRQQNKKKGDGQPVNQLCQMLGKIIAQQSQSRGRGPGKKNKSRNPEKPHFPLATEDDVRHHFTPSERQLCLSSIRTAFNQGAGTCTLSDSGRLSYAVEFSLPTHHTVRLIRVTTSPSA	ATGCCAAATAACAACGGCAGACAGCAGAATAAAAAGAAGGGGGATGGCCAGCCAGTCAATCAGCTGTGCCAGATGTTGGGTAAGATTATCGCCCAACAGAGCCAGTCCAGAGGCAGGGGACCGGGAAAGAAGAATAAGAGTAGAAACCCGGAGAAGCCCCATTTCCCTCTAGCGACTGAAGATGACGTCAGACATCACTTTACCCCTAGTGAGCGACAATTGTGTCTGTCGTCAATCCGGACCGCCTTTAATCAAGGCGCTGGAACTTGCACCCTGTCAGACTCAGGGAGATTAAGTTACGCTGTGGAGTTTAGTTTGCCTACTCATCATACCGTGCGCCTGATTCGCGTCACAACGTCACCCTCAGCATGA	CGGTCTCTCCACCCCTTTAA	CCATGTCTGGGATTCTTGAT	CTGTTAAACGAGGAGTGGTG	AACCTTGTTAAATATGCCAA	TGAACC	14482	Annot_cds	ORF7	TRS-L-canonical
170	14479	14308	TTTACG|TGAACG	5	14496	123	MPNNNGRQQNKKKGDGQPVNQLCQMLGKIIAQQSQSRGRGPGKKNKSRNPEKPHFPLATEDDVRHHFTPSERQLCLSSIRTAFNQGAGTCTLSDSGRLSYAVEFSLPTHHTVRLIRVTTSPSA	ATGCCAAATAACAACGGCAGACAGCAGAATAAAAAGAAGGGGGATGGCCAGCCAGTCAATCAGCTGTGCCAGATGTTGGGTAAGATTATCGCCCAACAGAGCCAGTCCAGAGGCAGGGGACCGGGAAAGAAGAATAAGAGTAGAAACCCGGAGAAGCCCCATTTCCCTCTAGCGACTGAAGATGACGTCAGACATCACTTTACCCCTAGTGAGCGACAATTGTGTCTGTCGTCAATCCGGACCGCCTTTAATCAAGGCGCTGGAACTTGCACCCTGTCAGACTCAGGGAGATTAAGTTACGCTGTGGAGTTTAGTTTGCCTACTCATCATACCGTGCGCCTGATTCGCGTCACAACGTCACCCTCAGCATGA	CGGAGTTGCACTGCTTTACG	TCTCTCCACCCCTTTAACCA	AAGAGCTGTTAAACGAGGAG	TGGTGAACCTTGTTAAATAT	TGAACC	14482	Annot_cds	ORF7	TRS-L-canonical
177	14479	14301	TCCTTC|CCGTGA	1	14496	123	MPNNNGRQQNKKKGDGQPVNQLCQMLGKIIAQQSQSRGRGPGKKNKSRNPEKPHFPLATEDDVRHHFTPSERQLCLSSIRTAFNQGAGTCTLSDSGRLSYAVEFSLPTHHTVRLIRVTTSPSA	ATGCCAAATAACAACGGCAGACAGCAGAATAAAAAGAAGGGGGATGGCCAGCCAGTCAATCAGCTGTGCCAGATGTTGGGTAAGATTATCGCCCAACAGAGCCAGTCCAGAGGCAGGGGACCGGGAAAGAAGAATAAGAGTAGAAACCCGGAGAAGCCCCATTTCCCTCTAGCGACTGAAGATGACGTCAGACATCACTTTACCCCTAGTGAGCGACAATTGTGTCTGTCGTCAATCCGGACCGCCTTTAATCAAGGCGCTGGAACTTGCACCCTGTCAGACTCAGGGAGATTAAGTTACGCTGTGGAGTTTAGTTTGCCTACTCATCATACCGTGCGCCTGATTCGCGTCACAACGTCACCCTCAGCATGA	GCACTGCTTTACGGTCTCTC	CACCCCTTTAACCATGTCTG	AAGAGCTGTTAAACGAGGAG	TGGTGAACCTTGTTAAATAT	TGAACC	14482	Annot_cds	ORF7	TRS-L-canonical
177	14479	14301	GTCTTC|TCATCA	1	14496	123	MPNNNGRQQNKKKGDGQPVNQLCQMLGKIIAQQSQSRGRGPGKKNKSRNPEKPHFPLATEDDVRHHFTPSERQLCLSSIRTAFNQGAGTCTLSDSGRLSYAVEFSLPTHHTVRLIRVTTSPSA	ATGCCAAATAACAACGGCAGACAGCAGAATAAAAAGAAGGGGGATGGCCAGCCAGTCAATCAGCTGTGCCAGATGTTGGGTAAGATTATCGCCCAACAGAGCCAGTCCAGAGGCAGGGGACCGGGAAAGAAGAATAAGAGTAGAAACCCGGAGAAGCCCCATTTCCCTCTAGCGACTGAAGATGACGTCAGACATCACTTTACCCCTAGTGAGCGACAATTGTGTCTGTCGTCAATCCGGACCGCCTTTAATCAAGGCGCTGGAACTTGCACCCTGTCAGACTCAGGGAGATTAAGTTACGCTGTGGAGTTTAGTTTGCCTACTCATCATACCGTGCGCCTGATTCGCGTCACAACGTCACCCTCAGCATGA	GCACTGCTTTACGGTCTCTC	CACCCCTTTAACCATGTCTG	AAGAGCTGTTAAACGAGGAG	TGGTGAACCTTGTTAAATAT	TGAACC	14482	Annot_cds	ORF7	TRS-L-canonical
177	14479	14301	TCTCTC|TCCCAG	1	14496	123	MPNNNGRQQNKKKGDGQPVNQLCQMLGKIIAQQSQSRGRGPGKKNKSRNPEKPHFPLATEDDVRHHFTPSERQLCLSSIRTAFNQGAGTCTLSDSGRLSYAVEFSLPTHHTVRLIRVTTSPSA	ATGCCAAATAACAACGGCAGACAGCAGAATAAAAAGAAGGGGGATGGCCAGCCAGTCAATCAGCTGTGCCAGATGTTGGGTAAGATTATCGCCCAACAGAGCCAGTCCAGAGGCAGGGGACCGGGAAAGAAGAATAAGAGTAGAAACCCGGAGAAGCCCCATTTCCCTCTAGCGACTGAAGATGACGTCAGACATCACTTTACCCCTAGTGAGCGACAATTGTGTCTGTCGTCAATCCGGACCGCCTTTAATCAAGGCGCTGGAACTTGCACCCTGTCAGACTCAGGGAGATTAAGTTACGCTGTGGAGTTTAGTTTGCCTACTCATCATACCGTGCGCCTGATTCGCGTCACAACGTCACCCTCAGCATGA	GCACTGCTTTACGGTCTCTC	CACCCCTTTAACCATGTCTG	AAGAGCTGTTAAACGAGGAG	TGGTGAACCTTGTTAAATAT	TGAACC	14482	Annot_cds	ORF7	TRS-L-canonical
177	14479	14301	CTTTTC|CCGTGA	1	14496	123	MPNNNGRQQNKKKGDGQPVNQLCQMLGKIIAQQSQSRGRGPGKKNKSRNPEKPHFPLATEDDVRHHFTPSERQLCLSSIRTAFNQGAGTCTLSDSGRLSYAVEFSLPTHHTVRLIRVTTSPSA	ATGCCAAATAACAACGGCAGACAGCAGAATAAAAAGAAGGGGGATGGCCAGCCAGTCAATCAGCTGTGCCAGATGTTGGGTAAGATTATCGCCCAACAGAGCCAGTCCAGAGGCAGGGGACCGGGAAAGAAGAATAAGAGTAGAAACCCGGAGAAGCCCCATTTCCCTCTAGCGACTGAAGATGACGTCAGACATCACTTTACCCCTAGTGAGCGACAATTGTGTCTGTCGTCAATCCGGACCGCCTTTAATCAAGGCGCTGGAACTTGCACCCTGTCAGACTCAGGGAGATTAAGTTACGCTGTGGAGTTTAGTTTGCCTACTCATCATACCGTGCGCCTGATTCGCGTCACAACGTCACCCTCAGCATGA	GCACTGCTTTACGGTCTCTC	CACCCCTTTAACCATGTCTG	AAGAGCTGTTAAACGAGGAG	TGGTGAACCTTGTTAAATAT	TGAACC	14482	Annot_cds	ORF7	TRS-L-canonical
178	14479	14300	CCTTCC|CCGTGA	2	14496	123	MPNNNGRQQNKKKGDGQPVNQLCQMLGKIIAQQSQSRGRGPGKKNKSRNPEKPHFPLATEDDVRHHFTPSERQLCLSSIRTAFNQGAGTCTLSDSGRLSYAVEFSLPTHHTVRLIRVTTSPSA	ATGCCAAATAACAACGGCAGACAGCAGAATAAAAAGAAGGGGGATGGCCAGCCAGTCAATCAGCTGTGCCAGATGTTGGGTAAGATTATCGCCCAACAGAGCCAGTCCAGAGGCAGGGGACCGGGAAAGAAGAATAAGAGTAGAAACCCGGAGAAGCCCCATTTCCCTCTAGCGACTGAAGATGACGTCAGACATCACTTTACCCCTAGTGAGCGACAATTGTGTCTGTCGTCAATCCGGACCGCCTTTAATCAAGGCGCTGGAACTTGCACCCTGTCAGACTCAGGGAGATTAAGTTACGCTGTGGAGTTTAGTTTGCCTACTCATCATACCGTGCGCCTGATTCGCGTCACAACGTCACCCTCAGCATGA	CACTGCTTTACGGTCTCTCC	ACCCCTTTAACCATGTCTGG	AAGAGCTGTTAAACGAGGAG	TGGTGAACCTTGTTAAATAT	TGAACC	14482	Annot_cds	ORF7	TRS-L-canonical
178	14479	14300	CTCTCC|TTTAAC	2	14496	123	MPNNNGRQQNKKKGDGQPVNQLCQMLGKIIAQQSQSRGRGPGKKNKSRNPEKPHFPLATEDDVRHHFTPSERQLCLSSIRTAFNQGAGTCTLSDSGRLSYAVEFSLPTHHTVRLIRVTTSPSA	ATGCCAAATAACAACGGCAGACAGCAGAATAAAAAGAAGGGGGATGGCCAGCCAGTCAATCAGCTGTGCCAGATGTTGGGTAAGATTATCGCCCAACAGAGCCAGTCCAGAGGCAGGGGACCGGGAAAGAAGAATAAGAGTAGAAACCCGGAGAAGCCCCATTTCCCTCTAGCGACTGAAGATGACGTCAGACATCACTTTACCCCTAGTGAGCGACAATTGTGTCTGTCGTCAATCCGGACCGCCTTTAATCAAGGCGCTGGAACTTGCACCCTGTCAGACTCAGGGAGATTAAGTTACGCTGTGGAGTTTAGTTTGCCTACTCATCATACCGTGCGCCTGATTCGCGTCACAACGTCACCCTCAGCATGA	CACTGCTTTACGGTCTCTCC	ACCCCTTTAACCATGTCTGG	AAGAGCTGTTAAACGAGGAG	TGGTGAACCTTGTTAAATAT	TGAACC	14482	Annot_cds	ORF7	TRS-L-canonical
178	14479	14300	CTTTCC|CTCTGA	2	14496	123	MPNNNGRQQNKKKGDGQPVNQLCQMLGKIIAQQSQSRGRGPGKKNKSRNPEKPHFPLATEDDVRHHFTPSERQLCLSSIRTAFNQGAGTCTLSDSGRLSYAVEFSLPTHHTVRLIRVTTSPSA	ATGCCAAATAACAACGGCAGACAGCAGAATAAAAAGAAGGGGGATGGCCAGCCAGTCAATCAGCTGTGCCAGATGTTGGGTAAGATTATCGCCCAACAGAGCCAGTCCAGAGGCAGGGGACCGGGAAAGAAGAATAAGAGTAGAAACCCGGAGAAGCCCCATTTCCCTCTAGCGACTGAAGATGACGTCAGACATCACTTTACCCCTAGTGAGCGACAATTGTGTCTGTCGTCAATCCGGACCGCCTTTAATCAAGGCGCTGGAACTTGCACCCTGTCAGACTCAGGGAGATTAAGTTACGCTGTGGAGTTTAGTTTGCCTACTCATCATACCGTGCGCCTGATTCGCGTCACAACGTCACCCTCAGCATGA	CACTGCTTTACGGTCTCTCC	ACCCCTTTAACCATGTCTGG	AAGAGCTGTTAAACGAGGAG	TGGTGAACCTTGTTAAATAT	TGAACC	14482	Annot_cds	ORF7	TRS-L-canonical
178	14479	14300	CTCCCC|TTTAAC	2	14496	123	MPNNNGRQQNKKKGDGQPVNQLCQMLGKIIAQQSQSRGRGPGKKNKSRNPEKPHFPLATEDDVRHHFTPSERQLCLSSIRTAFNQGAGTCTLSDSGRLSYAVEFSLPTHHTVRLIRVTTSPSA	ATGCCAAATAACAACGGCAGACAGCAGAATAAAAAGAAGGGGGATGGCCAGCCAGTCAATCAGCTGTGCCAGATGTTGGGTAAGATTATCGCCCAACAGAGCCAGTCCAGAGGCAGGGGACCGGGAAAGAAGAATAAGAGTAGAAACCCGGAGAAGCCCCATTTCCCTCTAGCGACTGAAGATGACGTCAGACATCACTTTACCCCTAGTGAGCGACAATTGTGTCTGTCGTCAATCCGGACCGCCTTTAATCAAGGCGCTGGAACTTGCACCCTGTCAGACTCAGGGAGATTAAGTTACGCTGTGGAGTTTAGTTTGCCTACTCATCATACCGTGCGCCTGATTCGCGTCACAACGTCACCCTCAGCATGA	CACTGCTTTACGGTCTCTCC	ACCCCTTTAACCATGTCTGG	AAGAGCTGTTAAACGAGGAG	TGGTGAACCTTGTTAAATAT	TGAACC	14482	Annot_cds	ORF7	TRS-L-canonical
178	14479	14300	TCTCTC|TATTTA	1	14496	123	MPNNNGRQQNKKKGDGQPVNQLCQMLGKIIAQQSQSRGRGPGKKNKSRNPEKPHFPLATEDDVRHHFTPSERQLCLSSIRTAFNQGAGTCTLSDSGRLSYAVEFSLPTHHTVRLIRVTTSPSA	ATGCCAAATAACAACGGCAGACAGCAGAATAAAAAGAAGGGGGATGGCCAGCCAGTCAATCAGCTGTGCCAGATGTTGGGTAAGATTATCGCCCAACAGAGCCAGTCCAGAGGCAGGGGACCGGGAAAGAAGAATAAGAGTAGAAACCCGGAGAAGCCCCATTTCCCTCTAGCGACTGAAGATGACGTCAGACATCACTTTACCCCTAGTGAGCGACAATTGTGTCTGTCGTCAATCCGGACCGCCTTTAATCAAGGCGCTGGAACTTGCACCCTGTCAGACTCAGGGAGATTAAGTTACGCTGTGGAGTTTAGTTTGCCTACTCATCATACCGTGCGCCTGATTCGCGTCACAACGTCACCCTCAGCATGA	CACTGCTTTACGGTCTCTCC	ACCCCTTTAACCATGTCTGG	AAGAGCTGTTAAACGAGGAG	TGGTGAACCTTGTTAAATAT	TGAACC	14482	Annot_cds	ORF7	TRS-L-canonical
178	14479	14300	TTTCCC|TTGACT	1	14496	123	MPNNNGRQQNKKKGDGQPVNQLCQMLGKIIAQQSQSRGRGPGKKNKSRNPEKPHFPLATEDDVRHHFTPSERQLCLSSIRTAFNQGAGTCTLSDSGRLSYAVEFSLPTHHTVRLIRVTTSPSA	ATGCCAAATAACAACGGCAGACAGCAGAATAAAAAGAAGGGGGATGGCCAGCCAGTCAATCAGCTGTGCCAGATGTTGGGTAAGATTATCGCCCAACAGAGCCAGTCCAGAGGCAGGGGACCGGGAAAGAAGAATAAGAGTAGAAACCCGGAGAAGCCCCATTTCCCTCTAGCGACTGAAGATGACGTCAGACATCACTTTACCCCTAGTGAGCGACAATTGTGTCTGTCGTCAATCCGGACCGCCTTTAATCAAGGCGCTGGAACTTGCACCCTGTCAGACTCAGGGAGATTAAGTTACGCTGTGGAGTTTAGTTTGCCTACTCATCATACCGTGCGCCTGATTCGCGTCACAACGTCACCCTCAGCATGA	CACTGCTTTACGGTCTCTCC	ACCCCTTTAACCATGTCTGG	AAGAGCTGTTAAACGAGGAG	TGGTGAACCTTGTTAAATAT	TGAACC	14482	Annot_cds	ORF7	TRS-L-canonical
178	14479	14300	CTCTCC|CTCAAC	1	14496	123	MPNNNGRQQNKKKGDGQPVNQLCQMLGKIIAQQSQSRGRGPGKKNKSRNPEKPHFPLATEDDVRHHFTPSERQLCLSSIRTAFNQGAGTCTLSDSGRLSYAVEFSLPTHHTVRLIRVTTSPSA	ATGCCAAATAACAACGGCAGACAGCAGAATAAAAAGAAGGGGGATGGCCAGCCAGTCAATCAGCTGTGCCAGATGTTGGGTAAGATTATCGCCCAACAGAGCCAGTCCAGAGGCAGGGGACCGGGAAAGAAGAATAAGAGTAGAAACCCGGAGAAGCCCCATTTCCCTCTAGCGACTGAAGATGACGTCAGACATCACTTTACCCCTAGTGAGCGACAATTGTGTCTGTCGTCAATCCGGACCGCCTTTAATCAAGGCGCTGGAACTTGCACCCTGTCAGACTCAGGGAGATTAAGTTACGCTGTGGAGTTTAGTTTGCCTACTCATCATACCGTGCGCCTGATTCGCGTCACAACGTCACCCTCAGCATGA	CACTGCTTTACGGTCTCTCC	ACCCCTTTAACCATGTCTGG	AAGAGCTGTTAAACGAGGAG	TGGTGAACCTTGTTAAATAT	TGAACC	14482	Annot_cds	ORF7	TRS-L-canonical
178	14479	14300	TTTTCC|CCGTGA	1	14496	123	MPNNNGRQQNKKKGDGQPVNQLCQMLGKIIAQQSQSRGRGPGKKNKSRNPEKPHFPLATEDDVRHHFTPSERQLCLSSIRTAFNQGAGTCTLSDSGRLSYAVEFSLPTHHTVRLIRVTTSPSA	ATGCCAAATAACAACGGCAGACAGCAGAATAAAAAGAAGGGGGATGGCCAGCCAGTCAATCAGCTGTGCCAGATGTTGGGTAAGATTATCGCCCAACAGAGCCAGTCCAGAGGCAGGGGACCGGGAAAGAAGAATAAGAGTAGAAACCCGGAGAAGCCCCATTTCCCTCTAGCGACTGAAGATGACGTCAGACATCACTTTACCCCTAGTGAGCGACAATTGTGTCTGTCGTCAATCCGGACCGCCTTTAATCAAGGCGCTGGAACTTGCACCCTGTCAGACTCAGGGAGATTAAGTTACGCTGTGGAGTTTAGTTTGCCTACTCATCATACCGTGCGCCTGATTCGCGTCACAACGTCACCCTCAGCATGA	CACTGCTTTACGGTCTCTCC	ACCCCTTTAACCATGTCTGG	AAGAGCTGTTAAACGAGGAG	TGGTGAACCTTGTTAAATAT	TGAACC	14482	Annot_cds	ORF7	TRS-L-canonical
178	14479	14300	CACTCC|TCTGAA	1	14496	123	MPNNNGRQQNKKKGDGQPVNQLCQMLGKIIAQQSQSRGRGPGKKNKSRNPEKPHFPLATEDDVRHHFTPSERQLCLSSIRTAFNQGAGTCTLSDSGRLSYAVEFSLPTHHTVRLIRVTTSPSA	ATGCCAAATAACAACGGCAGACAGCAGAATAAAAAGAAGGGGGATGGCCAGCCAGTCAATCAGCTGTGCCAGATGTTGGGTAAGATTATCGCCCAACAGAGCCAGTCCAGAGGCAGGGGACCGGGAAAGAAGAATAAGAGTAGAAACCCGGAGAAGCCCCATTTCCCTCTAGCGACTGAAGATGACGTCAGACATCACTTTACCCCTAGTGAGCGACAATTGTGTCTGTCGTCAATCCGGACCGCCTTTAATCAAGGCGCTGGAACTTGCACCCTGTCAGACTCAGGGAGATTAAGTTACGCTGTGGAGTTTAGTTTGCCTACTCATCATACCGTGCGCCTGATTCGCGTCACAACGTCACCCTCAGCATGA	CACTGCTTTACGGTCTCTCC	ACCCCTTTAACCATGTCTGG	AAGAGCTGTTAAACGAGGAG	TGGTGAACCTTGTTAAATAT	TGAACC	14482	Annot_cds	ORF7	TRS-L-canonical
178	14479	14300	TCCTCC|CTCAAC	1	14496	123	MPNNNGRQQNKKKGDGQPVNQLCQMLGKIIAQQSQSRGRGPGKKNKSRNPEKPHFPLATEDDVRHHFTPSERQLCLSSIRTAFNQGAGTCTLSDSGRLSYAVEFSLPTHHTVRLIRVTTSPSA	ATGCCAAATAACAACGGCAGACAGCAGAATAAAAAGAAGGGGGATGGCCAGCCAGTCAATCAGCTGTGCCAGATGTTGGGTAAGATTATCGCCCAACAGAGCCAGTCCAGAGGCAGGGGACCGGGAAAGAAGAATAAGAGTAGAAACCCGGAGAAGCCCCATTTCCCTCTAGCGACTGAAGATGACGTCAGACATCACTTTACCCCTAGTGAGCGACAATTGTGTCTGTCGTCAATCCGGACCGCCTTTAATCAAGGCGCTGGAACTTGCACCCTGTCAGACTCAGGGAGATTAAGTTACGCTGTGGAGTTTAGTTTGCCTACTCATCATACCGTGCGCCTGATTCGCGTCACAACGTCACCCTCAGCATGA	CACTGCTTTACGGTCTCTCC	ACCCCTTTAACCATGTCTGG	AAGAGCTGTTAAACGAGGAG	TGGTGAACCTTGTTAAATAT	TGAACC	14482	Annot_cds	ORF7	TRS-L-canonical
178	14479	14300	CTTTCC|TTTATC	1	14496	123	MPNNNGRQQNKKKGDGQPVNQLCQMLGKIIAQQSQSRGRGPGKKNKSRNPEKPHFPLATEDDVRHHFTPSERQLCLSSIRTAFNQGAGTCTLSDSGRLSYAVEFSLPTHHTVRLIRVTTSPSA	ATGCCAAATAACAACGGCAGACAGCAGAATAAAAAGAAGGGGGATGGCCAGCCAGTCAATCAGCTGTGCCAGATGTTGGGTAAGATTATCGCCCAACAGAGCCAGTCCAGAGGCAGGGGACCGGGAAAGAAGAATAAGAGTAGAAACCCGGAGAAGCCCCATTTCCCTCTAGCGACTGAAGATGACGTCAGACATCACTTTACCCCTAGTGAGCGACAATTGTGTCTGTCGTCAATCCGGACCGCCTTTAATCAAGGCGCTGGAACTTGCACCCTGTCAGACTCAGGGAGATTAAGTTACGCTGTGGAGTTTAGTTTGCCTACTCATCATACCGTGCGCCTGATTCGCGTCACAACGTCACCCTCAGCATGA	CACTGCTTTACGGTCTCTCC	ACCCCTTTAACCATGTCTGG	AAGAGCTGTTAAACGAGGAG	TGGTGAACCTTGTTAAATAT	TGAACC	14482	Annot_cds	ORF7	TRS-L-canonical
178	14479	14300	TTTTCC|CTCTGA	1	14496	123	MPNNNGRQQNKKKGDGQPVNQLCQMLGKIIAQQSQSRGRGPGKKNKSRNPEKPHFPLATEDDVRHHFTPSERQLCLSSIRTAFNQGAGTCTLSDSGRLSYAVEFSLPTHHTVRLIRVTTSPSA	ATGCCAAATAACAACGGCAGACAGCAGAATAAAAAGAAGGGGGATGGCCAGCCAGTCAATCAGCTGTGCCAGATGTTGGGTAAGATTATCGCCCAACAGAGCCAGTCCAGAGGCAGGGGACCGGGAAAGAAGAATAAGAGTAGAAACCCGGAGAAGCCCCATTTCCCTCTAGCGACTGAAGATGACGTCAGACATCACTTTACCCCTAGTGAGCGACAATTGTGTCTGTCGTCAATCCGGACCGCCTTTAATCAAGGCGCTGGAACTTGCACCCTGTCAGACTCAGGGAGATTAAGTTACGCTGTGGAGTTTAGTTTGCCTACTCATCATACCGTGCGCCTGATTCGCGTCACAACGTCACCCTCAGCATGA	CACTGCTTTACGGTCTCTCC	ACCCCTTTAACCATGTCTGG	AAGAGCTGTTAAACGAGGAG	TGGTGAACCTTGTTAAATAT	TGAACC	14482	Annot_cds	ORF7	TRS-L-canonical
178	14479	14300	CTTTCC|GTGAAC	1	14496	123	MPNNNGRQQNKKKGDGQPVNQLCQMLGKIIAQQSQSRGRGPGKKNKSRNPEKPHFPLATEDDVRHHFTPSERQLCLSSIRTAFNQGAGTCTLSDSGRLSYAVEFSLPTHHTVRLIRVTTSPSA	ATGCCAAATAACAACGGCAGACAGCAGAATAAAAAGAAGGGGGATGGCCAGCCAGTCAATCAGCTGTGCCAGATGTTGGGTAAGATTATCGCCCAACAGAGCCAGTCCAGAGGCAGGGGACCGGGAAAGAAGAATAAGAGTAGAAACCCGGAGAAGCCCCATTTCCCTCTAGCGACTGAAGATGACGTCAGACATCACTTTACCCCTAGTGAGCGACAATTGTGTCTGTCGTCAATCCGGACCGCCTTTAATCAAGGCGCTGGAACTTGCACCCTGTCAGACTCAGGGAGATTAAGTTACGCTGTGGAGTTTAGTTTGCCTACTCATCATACCGTGCGCCTGATTCGCGTCACAACGTCACCCTCAGCATGA	CACTGCTTTACGGTCTCTCC	ACCCCTTTAACCATGTCTGG	AAGAGCTGTTAAACGAGGAG	TGGTGAACCTTGTTAAATAT	TGAACC	14482	Annot_cds	ORF7	TRS-L-canonical
179	14479	14299	TTTCCA|TTGAAC	3	14496	123	MPNNNGRQQNKKKGDGQPVNQLCQMLGKIIAQQSQSRGRGPGKKNKSRNPEKPHFPLATEDDVRHHFTPSERQLCLSSIRTAFNQGAGTCTLSDSGRLSYAVEFSLPTHHTVRLIRVTTSPSA	ATGCCAAATAACAACGGCAGACAGCAGAATAAAAAGAAGGGGGATGGCCAGCCAGTCAATCAGCTGTGCCAGATGTTGGGTAAGATTATCGCCCAACAGAGCCAGTCCAGAGGCAGGGGACCGGGAAAGAAGAATAAGAGTAGAAACCCGGAGAAGCCCCATTTCCCTCTAGCGACTGAAGATGACGTCAGACATCACTTTACCCCTAGTGAGCGACAATTGTGTCTGTCGTCAATCCGGACCGCCTTTAATCAAGGCGCTGGAACTTGCACCCTGTCAGACTCAGGGAGATTAAGTTACGCTGTGGAGTTTAGTTTGCCTACTCATCATACCGTGCGCCTGATTCGCGTCACAACGTCACCCTCAGCATGA	ACTGCTTTACGGTCTCTCCA	CCCCTTTAACCATGTCTGGG	AAGAGCTGTTAAACGAGGAG	TGGTGAACCTTGTTAAATAT	TGAACC	14482	Annot_cds	ORF7	TRS-L-canonical
179	14479	14299	TCTCCA|TTGAAC	2	14496	123	MPNNNGRQQNKKKGDGQPVNQLCQMLGKIIAQQSQSRGRGPGKKNKSRNPEKPHFPLATEDDVRHHFTPSERQLCLSSIRTAFNQGAGTCTLSDSGRLSYAVEFSLPTHHTVRLIRVTTSPSA	ATGCCAAATAACAACGGCAGACAGCAGAATAAAAAGAAGGGGGATGGCCAGCCAGTCAATCAGCTGTGCCAGATGTTGGGTAAGATTATCGCCCAACAGAGCCAGTCCAGAGGCAGGGGACCGGGAAAGAAGAATAAGAGTAGAAACCCGGAGAAGCCCCATTTCCCTCTAGCGACTGAAGATGACGTCAGACATCACTTTACCCCTAGTGAGCGACAATTGTGTCTGTCGTCAATCCGGACCGCCTTTAATCAAGGCGCTGGAACTTGCACCCTGTCAGACTCAGGGAGATTAAGTTACGCTGTGGAGTTTAGTTTGCCTACTCATCATACCGTGCGCCTGATTCGCGTCACAACGTCACCCTCAGCATGA	ACTGCTTTACGGTCTCTCCA	CCCCTTTAACCATGTCTGGG	AAGAGCTGTTAAACGAGGAG	TGGTGAACCTTGTTAAATAT	TGAACC	14482	Annot_cds	ORF7	TRS-L-canonical
179	14479	14299	CCTCCA|TTGATT	1	14496	123	MPNNNGRQQNKKKGDGQPVNQLCQMLGKIIAQQSQSRGRGPGKKNKSRNPEKPHFPLATEDDVRHHFTPSERQLCLSSIRTAFNQGAGTCTLSDSGRLSYAVEFSLPTHHTVRLIRVTTSPSA	ATGCCAAATAACAACGGCAGACAGCAGAATAAAAAGAAGGGGGATGGCCAGCCAGTCAATCAGCTGTGCCAGATGTTGGGTAAGATTATCGCCCAACAGAGCCAGTCCAGAGGCAGGGGACCGGGAAAGAAGAATAAGAGTAGAAACCCGGAGAAGCCCCATTTCCCTCTAGCGACTGAAGATGACGTCAGACATCACTTTACCCCTAGTGAGCGACAATTGTGTCTGTCGTCAATCCGGACCGCCTTTAATCAAGGCGCTGGAACTTGCACCCTGTCAGACTCAGGGAGATTAAGTTACGCTGTGGAGTTTAGTTTGCCTACTCATCATACCGTGCGCCTGATTCGCGTCACAACGTCACCCTCAGCATGA	ACTGCTTTACGGTCTCTCCA	CCCCTTTAACCATGTCTGGG	AAGAGCTGTTAAACGAGGAG	TGGTGAACCTTGTTAAATAT	TGAACC	14482	Annot_cds	ORF7	TRS-L-canonical
179	14479	14299	TCACCA|TTTAAC	1	14496	123	MPNNNGRQQNKKKGDGQPVNQLCQMLGKIIAQQSQSRGRGPGKKNKSRNPEKPHFPLATEDDVRHHFTPSERQLCLSSIRTAFNQGAGTCTLSDSGRLSYAVEFSLPTHHTVRLIRVTTSPSA	ATGCCAAATAACAACGGCAGACAGCAGAATAAAAAGAAGGGGGATGGCCAGCCAGTCAATCAGCTGTGCCAGATGTTGGGTAAGATTATCGCCCAACAGAGCCAGTCCAGAGGCAGGGGACCGGGAAAGAAGAATAAGAGTAGAAACCCGGAGAAGCCCCATTTCCCTCTAGCGACTGAAGATGACGTCAGACATCACTTTACCCCTAGTGAGCGACAATTGTGTCTGTCGTCAATCCGGACCGCCTTTAATCAAGGCGCTGGAACTTGCACCCTGTCAGACTCAGGGAGATTAAGTTACGCTGTGGAGTTTAGTTTGCCTACTCATCATACCGTGCGCCTGATTCGCGTCACAACGTCACCCTCAGCATGA	ACTGCTTTACGGTCTCTCCA	CCCCTTTAACCATGTCTGGG	AAGAGCTGTTAAACGAGGAG	TGGTGAACCTTGTTAAATAT	TGAACC	14482	Annot_cds	ORF7	TRS-L-canonical
179	14479	14299	TTCCCA|TTGAAC	1	14496	123	MPNNNGRQQNKKKGDGQPVNQLCQMLGKIIAQQSQSRGRGPGKKNKSRNPEKPHFPLATEDDVRHHFTPSERQLCLSSIRTAFNQGAGTCTLSDSGRLSYAVEFSLPTHHTVRLIRVTTSPSA	ATGCCAAATAACAACGGCAGACAGCAGAATAAAAAGAAGGGGGATGGCCAGCCAGTCAATCAGCTGTGCCAGATGTTGGGTAAGATTATCGCCCAACAGAGCCAGTCCAGAGGCAGGGGACCGGGAAAGAAGAATAAGAGTAGAAACCCGGAGAAGCCCCATTTCCCTCTAGCGACTGAAGATGACGTCAGACATCACTTTACCCCTAGTGAGCGACAATTGTGTCTGTCGTCAATCCGGACCGCCTTTAATCAAGGCGCTGGAACTTGCACCCTGTCAGACTCAGGGAGATTAAGTTACGCTGTGGAGTTTAGTTTGCCTACTCATCATACCGTGCGCCTGATTCGCGTCACAACGTCACCCTCAGCATGA	ACTGCTTTACGGTCTCTCCA	CCCCTTTAACCATGTCTGGG	AAGAGCTGTTAAACGAGGAG	TGGTGAACCTTGTTAAATAT	TGAACC	14482	Annot_cds	ORF7	TRS-L-canonical
180	14479	14298	TTTCCC|TTGAAC	6	14496	123	MPNNNGRQQNKKKGDGQPVNQLCQMLGKIIAQQSQSRGRGPGKKNKSRNPEKPHFPLATEDDVRHHFTPSERQLCLSSIRTAFNQGAGTCTLSDSGRLSYAVEFSLPTHHTVRLIRVTTSPSA	ATGCCAAATAACAACGGCAGACAGCAGAATAAAAAGAAGGGGGATGGCCAGCCAGTCAATCAGCTGTGCCAGATGTTGGGTAAGATTATCGCCCAACAGAGCCAGTCCAGAGGCAGGGGACCGGGAAAGAAGAATAAGAGTAGAAACCCGGAGAAGCCCCATTTCCCTCTAGCGACTGAAGATGACGTCAGACATCACTTTACCCCTAGTGAGCGACAATTGTGTCTGTCGTCAATCCGGACCGCCTTTAATCAAGGCGCTGGAACTTGCACCCTGTCAGACTCAGGGAGATTAAGTTACGCTGTGGAGTTTAGTTTGCCTACTCATCATACCGTGCGCCTGATTCGCGTCACAACGTCACCCTCAGCATGA	CTGCTTTACGGTCTCTCCAC	CCCTTTAACCATGTCTGGGA	AAGAGCTGTTAAACGAGGAG	TGGTGAACCTTGTTAAATAT	TGAACC	14482	Annot_cds	ORF7	TRS-L-canonical
180	14479	14298	TCCTAC|TCCGTA	1	14496	123	MPNNNGRQQNKKKGDGQPVNQLCQMLGKIIAQQSQSRGRGPGKKNKSRNPEKPHFPLATEDDVRHHFTPSERQLCLSSIRTAFNQGAGTCTLSDSGRLSYAVEFSLPTHHTVRLIRVTTSPSA	ATGCCAAATAACAACGGCAGACAGCAGAATAAAAAGAAGGGGGATGGCCAGCCAGTCAATCAGCTGTGCCAGATGTTGGGTAAGATTATCGCCCAACAGAGCCAGTCCAGAGGCAGGGGACCGGGAAAGAAGAATAAGAGTAGAAACCCGGAGAAGCCCCATTTCCCTCTAGCGACTGAAGATGACGTCAGACATCACTTTACCCCTAGTGAGCGACAATTGTGTCTGTCGTCAATCCGGACCGCCTTTAATCAAGGCGCTGGAACTTGCACCCTGTCAGACTCAGGGAGATTAAGTTACGCTGTGGAGTTTAGTTTGCCTACTCATCATACCGTGCGCCTGATTCGCGTCACAACGTCACCCTCAGCATGA	CTGCTTTACGGTCTCTCCAC	CCCTTTAACCATGTCTGGGA	AAGAGCTGTTAAACGAGGAG	TGGTGAACCTTGTTAAATAT	TGAACC	14482	Annot_cds	ORF7	TRS-L-canonical
180	14479	14298	TTCCAC|TGAACT	1	14496	123	MPNNNGRQQNKKKGDGQPVNQLCQMLGKIIAQQSQSRGRGPGKKNKSRNPEKPHFPLATEDDVRHHFTPSERQLCLSSIRTAFNQGAGTCTLSDSGRLSYAVEFSLPTHHTVRLIRVTTSPSA	ATGCCAAATAACAACGGCAGACAGCAGAATAAAAAGAAGGGGGATGGCCAGCCAGTCAATCAGCTGTGCCAGATGTTGGGTAAGATTATCGCCCAACAGAGCCAGTCCAGAGGCAGGGGACCGGGAAAGAAGAATAAGAGTAGAAACCCGGAGAAGCCCCATTTCCCTCTAGCGACTGAAGATGACGTCAGACATCACTTTACCCCTAGTGAGCGACAATTGTGTCTGTCGTCAATCCGGACCGCCTTTAATCAAGGCGCTGGAACTTGCACCCTGTCAGACTCAGGGAGATTAAGTTACGCTGTGGAGTTTAGTTTGCCTACTCATCATACCGTGCGCCTGATTCGCGTCACAACGTCACCCTCAGCATGA	CTGCTTTACGGTCTCTCCAC	CCCTTTAACCATGTCTGGGA	AAGAGCTGTTAAACGAGGAG	TGGTGAACCTTGTTAAATAT	TGAACC	14482	Annot_cds	ORF7	TRS-L-canonical
180	14479	14298	CCTCCC|TTGATC	1	14496	123	MPNNNGRQQNKKKGDGQPVNQLCQMLGKIIAQQSQSRGRGPGKKNKSRNPEKPHFPLATEDDVRHHFTPSERQLCLSSIRTAFNQGAGTCTLSDSGRLSYAVEFSLPTHHTVRLIRVTTSPSA	ATGCCAAATAACAACGGCAGACAGCAGAATAAAAAGAAGGGGGATGGCCAGCCAGTCAATCAGCTGTGCCAGATGTTGGGTAAGATTATCGCCCAACAGAGCCAGTCCAGAGGCAGGGGACCGGGAAAGAAGAATAAGAGTAGAAACCCGGAGAAGCCCCATTTCCCTCTAGCGACTGAAGATGACGTCAGACATCACTTTACCCCTAGTGAGCGACAATTGTGTCTGTCGTCAATCCGGACCGCCTTTAATCAAGGCGCTGGAACTTGCACCCTGTCAGACTCAGGGAGATTAAGTTACGCTGTGGAGTTTAGTTTGCCTACTCATCATACCGTGCGCCTGATTCGCGTCACAACGTCACCCTCAGCATGA	CTGCTTTACGGTCTCTCCAC	CCCTTTAACCATGTCTGGGA	AAGAGCTGTTAAACGAGGAG	TGGTGAACCTTGTTAAATAT	TGAACC	14482	Annot_cds	ORF7	TRS-L-canonical
181	14479	14297	CTCACC|TCTGAA	8	14496	123	MPNNNGRQQNKKKGDGQPVNQLCQMLGKIIAQQSQSRGRGPGKKNKSRNPEKPHFPLATEDDVRHHFTPSERQLCLSSIRTAFNQGAGTCTLSDSGRLSYAVEFSLPTHHTVRLIRVTTSPSA	ATGCCAAATAACAACGGCAGACAGCAGAATAAAAAGAAGGGGGATGGCCAGCCAGTCAATCAGCTGTGCCAGATGTTGGGTAAGATTATCGCCCAACAGAGCCAGTCCAGAGGCAGGGGACCGGGAAAGAAGAATAAGAGTAGAAACCCGGAGAAGCCCCATTTCCCTCTAGCGACTGAAGATGACGTCAGACATCACTTTACCCCTAGTGAGCGACAATTGTGTCTGTCGTCAATCCGGACCGCCTTTAATCAAGGCGCTGGAACTTGCACCCTGTCAGACTCAGGGAGATTAAGTTACGCTGTGGAGTTTAGTTTGCCTACTCATCATACCGTGCGCCTGATTCGCGTCACAACGTCACCCTCAGCATGA	TGCTTTACGGTCTCTCCACC	CCTTTAACCATGTCTGGGAT	AAGAGCTGTTAAACGAGGAG	TGGTGAACCTTGTTAAATAT	TGAACC	14482	Annot_cds	ORF7	TRS-L-canonical
181	14479	14297	TTCCCC|TCTGAA	1	14496	123	MPNNNGRQQNKKKGDGQPVNQLCQMLGKIIAQQSQSRGRGPGKKNKSRNPEKPHFPLATEDDVRHHFTPSERQLCLSSIRTAFNQGAGTCTLSDSGRLSYAVEFSLPTHHTVRLIRVTTSPSA	ATGCCAAATAACAACGGCAGACAGCAGAATAAAAAGAAGGGGGATGGCCAGCCAGTCAATCAGCTGTGCCAGATGTTGGGTAAGATTATCGCCCAACAGAGCCAGTCCAGAGGCAGGGGACCGGGAAAGAAGAATAAGAGTAGAAACCCGGAGAAGCCCCATTTCCCTCTAGCGACTGAAGATGACGTCAGACATCACTTTACCCCTAGTGAGCGACAATTGTGTCTGTCGTCAATCCGGACCGCCTTTAATCAAGGCGCTGGAACTTGCACCCTGTCAGACTCAGGGAGATTAAGTTACGCTGTGGAGTTTAGTTTGCCTACTCATCATACCGTGCGCCTGATTCGCGTCACAACGTCACCCTCAGCATGA	TGCTTTACGGTCTCTCCACC	CCTTTAACCATGTCTGGGAT	AAGAGCTGTTAAACGAGGAG	TGGTGAACCTTGTTAAATAT	TGAACC	14482	Annot_cds	ORF7	TRS-L-canonical
181	14479	14297	TCCACC|TCTGAA	1	14496	123	MPNNNGRQQNKKKGDGQPVNQLCQMLGKIIAQQSQSRGRGPGKKNKSRNPEKPHFPLATEDDVRHHFTPSERQLCLSSIRTAFNQGAGTCTLSDSGRLSYAVEFSLPTHHTVRLIRVTTSPSA	ATGCCAAATAACAACGGCAGACAGCAGAATAAAAAGAAGGGGGATGGCCAGCCAGTCAATCAGCTGTGCCAGATGTTGGGTAAGATTATCGCCCAACAGAGCCAGTCCAGAGGCAGGGGACCGGGAAAGAAGAATAAGAGTAGAAACCCGGAGAAGCCCCATTTCCCTCTAGCGACTGAAGATGACGTCAGACATCACTTTACCCCTAGTGAGCGACAATTGTGTCTGTCGTCAATCCGGACCGCCTTTAATCAAGGCGCTGGAACTTGCACCCTGTCAGACTCAGGGAGATTAAGTTACGCTGTGGAGTTTAGTTTGCCTACTCATCATACCGTGCGCCTGATTCGCGTCACAACGTCACCCTCAGCATGA	TGCTTTACGGTCTCTCCACC	CCTTTAACCATGTCTGGGAT	AAGAGCTGTTAAACGAGGAG	TGGTGAACCTTGTTAAATAT	TGAACC	14482	Annot_cds	ORF7	TRS-L-canonical
181	14479	14297	TTCACC|CAGTGA	1	14496	123	MPNNNGRQQNKKKGDGQPVNQLCQMLGKIIAQQSQSRGRGPGKKNKSRNPEKPHFPLATEDDVRHHFTPSERQLCLSSIRTAFNQGAGTCTLSDSGRLSYAVEFSLPTHHTVRLIRVTTSPSA	ATGCCAAATAACAACGGCAGACAGCAGAATAAAAAGAAGGGGGATGGCCAGCCAGTCAATCAGCTGTGCCAGATGTTGGGTAAGATTATCGCCCAACAGAGCCAGTCCAGAGGCAGGGGACCGGGAAAGAAGAATAAGAGTAGAAACCCGGAGAAGCCCCATTTCCCTCTAGCGACTGAAGATGACGTCAGACATCACTTTACCCCTAGTGAGCGACAATTGTGTCTGTCGTCAATCCGGACCGCCTTTAATCAAGGCGCTGGAACTTGCACCCTGTCAGACTCAGGGAGATTAAGTTACGCTGTGGAGTTTAGTTTGCCTACTCATCATACCGTGCGCCTGATTCGCGTCACAACGTCACCCTCAGCATGA	TGCTTTACGGTCTCTCCACC	CCTTTAACCATGTCTGGGAT	AAGAGCTGTTAAACGAGGAG	TGGTGAACCTTGTTAAATAT	TGAACC	14482	Annot_cds	ORF7	TRS-L-canonical
182	14479	14296	CCACCC|TTGAAC	39	14496	123	MPNNNGRQQNKKKGDGQPVNQLCQMLGKIIAQQSQSRGRGPGKKNKSRNPEKPHFPLATEDDVRHHFTPSERQLCLSSIRTAFNQGAGTCTLSDSGRLSYAVEFSLPTHHTVRLIRVTTSPSA	ATGCCAAATAACAACGGCAGACAGCAGAATAAAAAGAAGGGGGATGGCCAGCCAGTCAATCAGCTGTGCCAGATGTTGGGTAAGATTATCGCCCAACAGAGCCAGTCCAGAGGCAGGGGACCGGGAAAGAAGAATAAGAGTAGAAACCCGGAGAAGCCCCATTTCCCTCTAGCGACTGAAGATGACGTCAGACATCACTTTACCCCTAGTGAGCGACAATTGTGTCTGTCGTCAATCCGGACCGCCTTTAATCAAGGCGCTGGAACTTGCACCCTGTCAGACTCAGGGAGATTAAGTTACGCTGTGGAGTTTAGTTTGCCTACTCATCATACCGTGCGCCTGATTCGCGTCACAACGTCACCCTCAGCATGA	GCTTTACGGTCTCTCCACCC	CTTTAACCATGTCTGGGATT	AAGAGCTGTTAAACGAGGAG	TGGTGAACCTTGTTAAATAT	TGAACC	14482	Annot_cds	ORF7	TRS-L-canonical
182	14479	14296	TCTCCC|TTGAAC	5	14496	123	MPNNNGRQQNKKKGDGQPVNQLCQMLGKIIAQQSQSRGRGPGKKNKSRNPEKPHFPLATEDDVRHHFTPSERQLCLSSIRTAFNQGAGTCTLSDSGRLSYAVEFSLPTHHTVRLIRVTTSPSA	ATGCCAAATAACAACGGCAGACAGCAGAATAAAAAGAAGGGGGATGGCCAGCCAGTCAATCAGCTGTGCCAGATGTTGGGTAAGATTATCGCCCAACAGAGCCAGTCCAGAGGCAGGGGACCGGGAAAGAAGAATAAGAGTAGAAACCCGGAGAAGCCCCATTTCCCTCTAGCGACTGAAGATGACGTCAGACATCACTTTACCCCTAGTGAGCGACAATTGTGTCTGTCGTCAATCCGGACCGCCTTTAATCAAGGCGCTGGAACTTGCACCCTGTCAGACTCAGGGAGATTAAGTTACGCTGTGGAGTTTAGTTTGCCTACTCATCATACCGTGCGCCTGATTCGCGTCACAACGTCACCCTCAGCATGA	GCTTTACGGTCTCTCCACCC	CTTTAACCATGTCTGGGATT	AAGAGCTGTTAAACGAGGAG	TGGTGAACCTTGTTAAATAT	TGAACC	14482	Annot_cds	ORF7	TRS-L-canonical
182	14479	14296	CCACCC|CCGTGA	4	14496	123	MPNNNGRQQNKKKGDGQPVNQLCQMLGKIIAQQSQSRGRGPGKKNKSRNPEKPHFPLATEDDVRHHFTPSERQLCLSSIRTAFNQGAGTCTLSDSGRLSYAVEFSLPTHHTVRLIRVTTSPSA	ATGCCAAATAACAACGGCAGACAGCAGAATAAAAAGAAGGGGGATGGCCAGCCAGTCAATCAGCTGTGCCAGATGTTGGGTAAGATTATCGCCCAACAGAGCCAGTCCAGAGGCAGGGGACCGGGAAAGAAGAATAAGAGTAGAAACCCGGAGAAGCCCCATTTCCCTCTAGCGACTGAAGATGACGTCAGACATCACTTTACCCCTAGTGAGCGACAATTGTGTCTGTCGTCAATCCGGACCGCCTTTAATCAAGGCGCTGGAACTTGCACCCTGTCAGACTCAGGGAGATTAAGTTACGCTGTGGAGTTTAGTTTGCCTACTCATCATACCGTGCGCCTGATTCGCGTCACAACGTCACCCTCAGCATGA	GCTTTACGGTCTCTCCACCC	CTTTAACCATGTCTGGGATT	AAGAGCTGTTAAACGAGGAG	TGGTGAACCTTGTTAAATAT	TGAACC	14482	Annot_cds	ORF7	TRS-L-canonical
182	14479	14296	TCCCCC|GTGAAC	3	14496	123	MPNNNGRQQNKKKGDGQPVNQLCQMLGKIIAQQSQSRGRGPGKKNKSRNPEKPHFPLATEDDVRHHFTPSERQLCLSSIRTAFNQGAGTCTLSDSGRLSYAVEFSLPTHHTVRLIRVTTSPSA	ATGCCAAATAACAACGGCAGACAGCAGAATAAAAAGAAGGGGGATGGCCAGCCAGTCAATCAGCTGTGCCAGATGTTGGGTAAGATTATCGCCCAACAGAGCCAGTCCAGAGGCAGGGGACCGGGAAAGAAGAATAAGAGTAGAAACCCGGAGAAGCCCCATTTCCCTCTAGCGACTGAAGATGACGTCAGACATCACTTTACCCCTAGTGAGCGACAATTGTGTCTGTCGTCAATCCGGACCGCCTTTAATCAAGGCGCTGGAACTTGCACCCTGTCAGACTCAGGGAGATTAAGTTACGCTGTGGAGTTTAGTTTGCCTACTCATCATACCGTGCGCCTGATTCGCGTCACAACGTCACCCTCAGCATGA	GCTTTACGGTCTCTCCACCC	CTTTAACCATGTCTGGGATT	AAGAGCTGTTAAACGAGGAG	TGGTGAACCTTGTTAAATAT	TGAACC	14482	Annot_cds	ORF7	TRS-L-canonical
182	14479	14296	CCACCC|GTGAAC	2	14496	123	MPNNNGRQQNKKKGDGQPVNQLCQMLGKIIAQQSQSRGRGPGKKNKSRNPEKPHFPLATEDDVRHHFTPSERQLCLSSIRTAFNQGAGTCTLSDSGRLSYAVEFSLPTHHTVRLIRVTTSPSA	ATGCCAAATAACAACGGCAGACAGCAGAATAAAAAGAAGGGGGATGGCCAGCCAGTCAATCAGCTGTGCCAGATGTTGGGTAAGATTATCGCCCAACAGAGCCAGTCCAGAGGCAGGGGACCGGGAAAGAAGAATAAGAGTAGAAACCCGGAGAAGCCCCATTTCCCTCTAGCGACTGAAGATGACGTCAGACATCACTTTACCCCTAGTGAGCGACAATTGTGTCTGTCGTCAATCCGGACCGCCTTTAATCAAGGCGCTGGAACTTGCACCCTGTCAGACTCAGGGAGATTAAGTTACGCTGTGGAGTTTAGTTTGCCTACTCATCATACCGTGCGCCTGATTCGCGTCACAACGTCACCCTCAGCATGA	GCTTTACGGTCTCTCCACCC	CTTTAACCATGTCTGGGATT	AAGAGCTGTTAAACGAGGAG	TGGTGAACCTTGTTAAATAT	TGAACC	14482	Annot_cds	ORF7	TRS-L-canonical
182	14479	14296	CCACCC|TGAACT	2	14496	123	MPNNNGRQQNKKKGDGQPVNQLCQMLGKIIAQQSQSRGRGPGKKNKSRNPEKPHFPLATEDDVRHHFTPSERQLCLSSIRTAFNQGAGTCTLSDSGRLSYAVEFSLPTHHTVRLIRVTTSPSA	ATGCCAAATAACAACGGCAGACAGCAGAATAAAAAGAAGGGGGATGGCCAGCCAGTCAATCAGCTGTGCCAGATGTTGGGTAAGATTATCGCCCAACAGAGCCAGTCCAGAGGCAGGGGACCGGGAAAGAAGAATAAGAGTAGAAACCCGGAGAAGCCCCATTTCCCTCTAGCGACTGAAGATGACGTCAGACATCACTTTACCCCTAGTGAGCGACAATTGTGTCTGTCGTCAATCCGGACCGCCTTTAATCAAGGCGCTGGAACTTGCACCCTGTCAGACTCAGGGAGATTAAGTTACGCTGTGGAGTTTAGTTTGCCTACTCATCATACCGTGCGCCTGATTCGCGTCACAACGTCACCCTCAGCATGA	GCTTTACGGTCTCTCCACCC	CTTTAACCATGTCTGGGATT	AAGAGCTGTTAAACGAGGAG	TGGTGAACCTTGTTAAATAT	TGAACC	14482	Annot_cds	ORF7	TRS-L-canonical
182	14479	14296	CCACCC|TTGACT	2	14496	123	MPNNNGRQQNKKKGDGQPVNQLCQMLGKIIAQQSQSRGRGPGKKNKSRNPEKPHFPLATEDDVRHHFTPSERQLCLSSIRTAFNQGAGTCTLSDSGRLSYAVEFSLPTHHTVRLIRVTTSPSA	ATGCCAAATAACAACGGCAGACAGCAGAATAAAAAGAAGGGGGATGGCCAGCCAGTCAATCAGCTGTGCCAGATGTTGGGTAAGATTATCGCCCAACAGAGCCAGTCCAGAGGCAGGGGACCGGGAAAGAAGAATAAGAGTAGAAACCCGGAGAAGCCCCATTTCCCTCTAGCGACTGAAGATGACGTCAGACATCACTTTACCCCTAGTGAGCGACAATTGTGTCTGTCGTCAATCCGGACCGCCTTTAATCAAGGCGCTGGAACTTGCACCCTGTCAGACTCAGGGAGATTAAGTTACGCTGTGGAGTTTAGTTTGCCTACTCATCATACCGTGCGCCTGATTCGCGTCACAACGTCACCCTCAGCATGA	GCTTTACGGTCTCTCCACCC	CTTTAACCATGTCTGGGATT	AAGAGCTGTTAAACGAGGAG	TGGTGAACCTTGTTAAATAT	TGAACC	14482	Annot_cds	ORF7	TRS-L-canonical
182	14479	14296	CCACCC|TTGATC	2	14496	123	MPNNNGRQQNKKKGDGQPVNQLCQMLGKIIAQQSQSRGRGPGKKNKSRNPEKPHFPLATEDDVRHHFTPSERQLCLSSIRTAFNQGAGTCTLSDSGRLSYAVEFSLPTHHTVRLIRVTTSPSA	ATGCCAAATAACAACGGCAGACAGCAGAATAAAAAGAAGGGGGATGGCCAGCCAGTCAATCAGCTGTGCCAGATGTTGGGTAAGATTATCGCCCAACAGAGCCAGTCCAGAGGCAGGGGACCGGGAAAGAAGAATAAGAGTAGAAACCCGGAGAAGCCCCATTTCCCTCTAGCGACTGAAGATGACGTCAGACATCACTTTACCCCTAGTGAGCGACAATTGTGTCTGTCGTCAATCCGGACCGCCTTTAATCAAGGCGCTGGAACTTGCACCCTGTCAGACTCAGGGAGATTAAGTTACGCTGTGGAGTTTAGTTTGCCTACTCATCATACCGTGCGCCTGATTCGCGTCACAACGTCACCCTCAGCATGA	GCTTTACGGTCTCTCCACCC	CTTTAACCATGTCTGGGATT	AAGAGCTGTTAAACGAGGAG	TGGTGAACCTTGTTAAATAT	TGAACC	14482	Annot_cds	ORF7	TRS-L-canonical
182	14479	14296	TCCCCC|TTGAAC	2	14496	123	MPNNNGRQQNKKKGDGQPVNQLCQMLGKIIAQQSQSRGRGPGKKNKSRNPEKPHFPLATEDDVRHHFTPSERQLCLSSIRTAFNQGAGTCTLSDSGRLSYAVEFSLPTHHTVRLIRVTTSPSA	ATGCCAAATAACAACGGCAGACAGCAGAATAAAAAGAAGGGGGATGGCCAGCCAGTCAATCAGCTGTGCCAGATGTTGGGTAAGATTATCGCCCAACAGAGCCAGTCCAGAGGCAGGGGACCGGGAAAGAAGAATAAGAGTAGAAACCCGGAGAAGCCCCATTTCCCTCTAGCGACTGAAGATGACGTCAGACATCACTTTACCCCTAGTGAGCGACAATTGTGTCTGTCGTCAATCCGGACCGCCTTTAATCAAGGCGCTGGAACTTGCACCCTGTCAGACTCAGGGAGATTAAGTTACGCTGTGGAGTTTAGTTTGCCTACTCATCATACCGTGCGCCTGATTCGCGTCACAACGTCACCCTCAGCATGA	GCTTTACGGTCTCTCCACCC	CTTTAACCATGTCTGGGATT	AAGAGCTGTTAAACGAGGAG	TGGTGAACCTTGTTAAATAT	TGAACC	14482	Annot_cds	ORF7	TRS-L-canonical
182	14479	14296	TCACCC|TTGAAC	2	14496	123	MPNNNGRQQNKKKGDGQPVNQLCQMLGKIIAQQSQSRGRGPGKKNKSRNPEKPHFPLATEDDVRHHFTPSERQLCLSSIRTAFNQGAGTCTLSDSGRLSYAVEFSLPTHHTVRLIRVTTSPSA	ATGCCAAATAACAACGGCAGACAGCAGAATAAAAAGAAGGGGGATGGCCAGCCAGTCAATCAGCTGTGCCAGATGTTGGGTAAGATTATCGCCCAACAGAGCCAGTCCAGAGGCAGGGGACCGGGAAAGAAGAATAAGAGTAGAAACCCGGAGAAGCCCCATTTCCCTCTAGCGACTGAAGATGACGTCAGACATCACTTTACCCCTAGTGAGCGACAATTGTGTCTGTCGTCAATCCGGACCGCCTTTAATCAAGGCGCTGGAACTTGCACCCTGTCAGACTCAGGGAGATTAAGTTACGCTGTGGAGTTTAGTTTGCCTACTCATCATACCGTGCGCCTGATTCGCGTCACAACGTCACCCTCAGCATGA	GCTTTACGGTCTCTCCACCC	CTTTAACCATGTCTGGGATT	AAGAGCTGTTAAACGAGGAG	TGGTGAACCTTGTTAAATAT	TGAACC	14482	Annot_cds	ORF7	TRS-L-canonical
182	14479	14296	TTACCC|GTGAAC	1	14496	123	MPNNNGRQQNKKKGDGQPVNQLCQMLGKIIAQQSQSRGRGPGKKNKSRNPEKPHFPLATEDDVRHHFTPSERQLCLSSIRTAFNQGAGTCTLSDSGRLSYAVEFSLPTHHTVRLIRVTTSPSA	ATGCCAAATAACAACGGCAGACAGCAGAATAAAAAGAAGGGGGATGGCCAGCCAGTCAATCAGCTGTGCCAGATGTTGGGTAAGATTATCGCCCAACAGAGCCAGTCCAGAGGCAGGGGACCGGGAAAGAAGAATAAGAGTAGAAACCCGGAGAAGCCCCATTTCCCTCTAGCGACTGAAGATGACGTCAGACATCACTTTACCCCTAGTGAGCGACAATTGTGTCTGTCGTCAATCCGGACCGCCTTTAATCAAGGCGCTGGAACTTGCACCCTGTCAGACTCAGGGAGATTAAGTTACGCTGTGGAGTTTAGTTTGCCTACTCATCATACCGTGCGCCTGATTCGCGTCACAACGTCACCCTCAGCATGA	GCTTTACGGTCTCTCCACCC	CTTTAACCATGTCTGGGATT	AAGAGCTGTTAAACGAGGAG	TGGTGAACCTTGTTAAATAT	TGAACC	14482	Annot_cds	ORF7	TRS-L-canonical
182	14479	14296	TCCCCA|TTGAAC	1	14496	123	MPNNNGRQQNKKKGDGQPVNQLCQMLGKIIAQQSQSRGRGPGKKNKSRNPEKPHFPLATEDDVRHHFTPSERQLCLSSIRTAFNQGAGTCTLSDSGRLSYAVEFSLPTHHTVRLIRVTTSPSA	ATGCCAAATAACAACGGCAGACAGCAGAATAAAAAGAAGGGGGATGGCCAGCCAGTCAATCAGCTGTGCCAGATGTTGGGTAAGATTATCGCCCAACAGAGCCAGTCCAGAGGCAGGGGACCGGGAAAGAAGAATAAGAGTAGAAACCCGGAGAAGCCCCATTTCCCTCTAGCGACTGAAGATGACGTCAGACATCACTTTACCCCTAGTGAGCGACAATTGTGTCTGTCGTCAATCCGGACCGCCTTTAATCAAGGCGCTGGAACTTGCACCCTGTCAGACTCAGGGAGATTAAGTTACGCTGTGGAGTTTAGTTTGCCTACTCATCATACCGTGCGCCTGATTCGCGTCACAACGTCACCCTCAGCATGA	GCTTTACGGTCTCTCCACCC	CTTTAACCATGTCTGGGATT	AAGAGCTGTTAAACGAGGAG	TGGTGAACCTTGTTAAATAT	TGAACC	14482	Annot_cds	ORF7	TRS-L-canonical
182	14479	14296	TCCCCC|TTGATT	1	14496	123	MPNNNGRQQNKKKGDGQPVNQLCQMLGKIIAQQSQSRGRGPGKKNKSRNPEKPHFPLATEDDVRHHFTPSERQLCLSSIRTAFNQGAGTCTLSDSGRLSYAVEFSLPTHHTVRLIRVTTSPSA	ATGCCAAATAACAACGGCAGACAGCAGAATAAAAAGAAGGGGGATGGCCAGCCAGTCAATCAGCTGTGCCAGATGTTGGGTAAGATTATCGCCCAACAGAGCCAGTCCAGAGGCAGGGGACCGGGAAAGAAGAATAAGAGTAGAAACCCGGAGAAGCCCCATTTCCCTCTAGCGACTGAAGATGACGTCAGACATCACTTTACCCCTAGTGAGCGACAATTGTGTCTGTCGTCAATCCGGACCGCCTTTAATCAAGGCGCTGGAACTTGCACCCTGTCAGACTCAGGGAGATTAAGTTACGCTGTGGAGTTTAGTTTGCCTACTCATCATACCGTGCGCCTGATTCGCGTCACAACGTCACCCTCAGCATGA	GCTTTACGGTCTCTCCACCC	CTTTAACCATGTCTGGGATT	AAGAGCTGTTAAACGAGGAG	TGGTGAACCTTGTTAAATAT	TGAACC	14482	Annot_cds	ORF7	TRS-L-canonical
182	14479	14296	CCACCC|CACTGA	1	14496	123	MPNNNGRQQNKKKGDGQPVNQLCQMLGKIIAQQSQSRGRGPGKKNKSRNPEKPHFPLATEDDVRHHFTPSERQLCLSSIRTAFNQGAGTCTLSDSGRLSYAVEFSLPTHHTVRLIRVTTSPSA	ATGCCAAATAACAACGGCAGACAGCAGAATAAAAAGAAGGGGGATGGCCAGCCAGTCAATCAGCTGTGCCAGATGTTGGGTAAGATTATCGCCCAACAGAGCCAGTCCAGAGGCAGGGGACCGGGAAAGAAGAATAAGAGTAGAAACCCGGAGAAGCCCCATTTCCCTCTAGCGACTGAAGATGACGTCAGACATCACTTTACCCCTAGTGAGCGACAATTGTGTCTGTCGTCAATCCGGACCGCCTTTAATCAAGGCGCTGGAACTTGCACCCTGTCAGACTCAGGGAGATTAAGTTACGCTGTGGAGTTTAGTTTGCCTACTCATCATACCGTGCGCCTGATTCGCGTCACAACGTCACCCTCAGCATGA	GCTTTACGGTCTCTCCACCC	CTTTAACCATGTCTGGGATT	AAGAGCTGTTAAACGAGGAG	TGGTGAACCTTGTTAAATAT	TGAACC	14482	Annot_cds	ORF7	TRS-L-canonical
182	14479	14296	TCACCC|TTAAGA	1	14496	123	MPNNNGRQQNKKKGDGQPVNQLCQMLGKIIAQQSQSRGRGPGKKNKSRNPEKPHFPLATEDDVRHHFTPSERQLCLSSIRTAFNQGAGTCTLSDSGRLSYAVEFSLPTHHTVRLIRVTTSPSA	ATGCCAAATAACAACGGCAGACAGCAGAATAAAAAGAAGGGGGATGGCCAGCCAGTCAATCAGCTGTGCCAGATGTTGGGTAAGATTATCGCCCAACAGAGCCAGTCCAGAGGCAGGGGACCGGGAAAGAAGAATAAGAGTAGAAACCCGGAGAAGCCCCATTTCCCTCTAGCGACTGAAGATGACGTCAGACATCACTTTACCCCTAGTGAGCGACAATTGTGTCTGTCGTCAATCCGGACCGCCTTTAATCAAGGCGCTGGAACTTGCACCCTGTCAGACTCAGGGAGATTAAGTTACGCTGTGGAGTTTAGTTTGCCTACTCATCATACCGTGCGCCTGATTCGCGTCACAACGTCACCCTCAGCATGA	GCTTTACGGTCTCTCCACCC	CTTTAACCATGTCTGGGATT	AAGAGCTGTTAAACGAGGAG	TGGTGAACCTTGTTAAATAT	TGAACC	14482	Annot_cds	ORF7	TRS-L-canonical
182	14479	14296	TCACCC|TTGACT	1	14496	123	MPNNNGRQQNKKKGDGQPVNQLCQMLGKIIAQQSQSRGRGPGKKNKSRNPEKPHFPLATEDDVRHHFTPSERQLCLSSIRTAFNQGAGTCTLSDSGRLSYAVEFSLPTHHTVRLIRVTTSPSA	ATGCCAAATAACAACGGCAGACAGCAGAATAAAAAGAAGGGGGATGGCCAGCCAGTCAATCAGCTGTGCCAGATGTTGGGTAAGATTATCGCCCAACAGAGCCAGTCCAGAGGCAGGGGACCGGGAAAGAAGAATAAGAGTAGAAACCCGGAGAAGCCCCATTTCCCTCTAGCGACTGAAGATGACGTCAGACATCACTTTACCCCTAGTGAGCGACAATTGTGTCTGTCGTCAATCCGGACCGCCTTTAATCAAGGCGCTGGAACTTGCACCCTGTCAGACTCAGGGAGATTAAGTTACGCTGTGGAGTTTAGTTTGCCTACTCATCATACCGTGCGCCTGATTCGCGTCACAACGTCACCCTCAGCATGA	GCTTTACGGTCTCTCCACCC	CTTTAACCATGTCTGGGATT	AAGAGCTGTTAAACGAGGAG	TGGTGAACCTTGTTAAATAT	TGAACC	14482	Annot_cds	ORF7	TRS-L-canonical
182	14479	14296	CCACCC|TCGGTT	1	14496	123	MPNNNGRQQNKKKGDGQPVNQLCQMLGKIIAQQSQSRGRGPGKKNKSRNPEKPHFPLATEDDVRHHFTPSERQLCLSSIRTAFNQGAGTCTLSDSGRLSYAVEFSLPTHHTVRLIRVTTSPSA	ATGCCAAATAACAACGGCAGACAGCAGAATAAAAAGAAGGGGGATGGCCAGCCAGTCAATCAGCTGTGCCAGATGTTGGGTAAGATTATCGCCCAACAGAGCCAGTCCAGAGGCAGGGGACCGGGAAAGAAGAATAAGAGTAGAAACCCGGAGAAGCCCCATTTCCCTCTAGCGACTGAAGATGACGTCAGACATCACTTTACCCCTAGTGAGCGACAATTGTGTCTGTCGTCAATCCGGACCGCCTTTAATCAAGGCGCTGGAACTTGCACCCTGTCAGACTCAGGGAGATTAAGTTACGCTGTGGAGTTTAGTTTGCCTACTCATCATACCGTGCGCCTGATTCGCGTCACAACGTCACCCTCAGCATGA	GCTTTACGGTCTCTCCACCC	CTTTAACCATGTCTGGGATT	AAGAGCTGTTAAACGAGGAG	TGGTGAACCTTGTTAAATAT	TGAACC	14482	Annot_cds	ORF7	TRS-L-canonical
182	14479	14296	TCACCC|TGTGAA	1	14496	123	MPNNNGRQQNKKKGDGQPVNQLCQMLGKIIAQQSQSRGRGPGKKNKSRNPEKPHFPLATEDDVRHHFTPSERQLCLSSIRTAFNQGAGTCTLSDSGRLSYAVEFSLPTHHTVRLIRVTTSPSA	ATGCCAAATAACAACGGCAGACAGCAGAATAAAAAGAAGGGGGATGGCCAGCCAGTCAATCAGCTGTGCCAGATGTTGGGTAAGATTATCGCCCAACAGAGCCAGTCCAGAGGCAGGGGACCGGGAAAGAAGAATAAGAGTAGAAACCCGGAGAAGCCCCATTTCCCTCTAGCGACTGAAGATGACGTCAGACATCACTTTACCCCTAGTGAGCGACAATTGTGTCTGTCGTCAATCCGGACCGCCTTTAATCAAGGCGCTGGAACTTGCACCCTGTCAGACTCAGGGAGATTAAGTTACGCTGTGGAGTTTAGTTTGCCTACTCATCATACCGTGCGCCTGATTCGCGTCACAACGTCACCCTCAGCATGA	GCTTTACGGTCTCTCCACCC	CTTTAACCATGTCTGGGATT	AAGAGCTGTTAAACGAGGAG	TGGTGAACCTTGTTAAATAT	TGAACC	14482	Annot_cds	ORF7	TRS-L-canonical
182	14479	14296	CCACCC|TTGATT	1	14496	123	MPNNNGRQQNKKKGDGQPVNQLCQMLGKIIAQQSQSRGRGPGKKNKSRNPEKPHFPLATEDDVRHHFTPSERQLCLSSIRTAFNQGAGTCTLSDSGRLSYAVEFSLPTHHTVRLIRVTTSPSA	ATGCCAAATAACAACGGCAGACAGCAGAATAAAAAGAAGGGGGATGGCCAGCCAGTCAATCAGCTGTGCCAGATGTTGGGTAAGATTATCGCCCAACAGAGCCAGTCCAGAGGCAGGGGACCGGGAAAGAAGAATAAGAGTAGAAACCCGGAGAAGCCCCATTTCCCTCTAGCGACTGAAGATGACGTCAGACATCACTTTACCCCTAGTGAGCGACAATTGTGTCTGTCGTCAATCCGGACCGCCTTTAATCAAGGCGCTGGAACTTGCACCCTGTCAGACTCAGGGAGATTAAGTTACGCTGTGGAGTTTAGTTTGCCTACTCATCATACCGTGCGCCTGATTCGCGTCACAACGTCACCCTCAGCATGA	GCTTTACGGTCTCTCCACCC	CTTTAACCATGTCTGGGATT	AAGAGCTGTTAAACGAGGAG	TGGTGAACCTTGTTAAATAT	TGAACC	14482	Annot_cds	ORF7	TRS-L-canonical
182	14479	14296	CCACCC|CGCTGA	1	14496	123	MPNNNGRQQNKKKGDGQPVNQLCQMLGKIIAQQSQSRGRGPGKKNKSRNPEKPHFPLATEDDVRHHFTPSERQLCLSSIRTAFNQGAGTCTLSDSGRLSYAVEFSLPTHHTVRLIRVTTSPSA	ATGCCAAATAACAACGGCAGACAGCAGAATAAAAAGAAGGGGGATGGCCAGCCAGTCAATCAGCTGTGCCAGATGTTGGGTAAGATTATCGCCCAACAGAGCCAGTCCAGAGGCAGGGGACCGGGAAAGAAGAATAAGAGTAGAAACCCGGAGAAGCCCCATTTCCCTCTAGCGACTGAAGATGACGTCAGACATCACTTTACCCCTAGTGAGCGACAATTGTGTCTGTCGTCAATCCGGACCGCCTTTAATCAAGGCGCTGGAACTTGCACCCTGTCAGACTCAGGGAGATTAAGTTACGCTGTGGAGTTTAGTTTGCCTACTCATCATACCGTGCGCCTGATTCGCGTCACAACGTCACCCTCAGCATGA	GCTTTACGGTCTCTCCACCC	CTTTAACCATGTCTGGGATT	AAGAGCTGTTAAACGAGGAG	TGGTGAACCTTGTTAAATAT	TGAACC	14482	Annot_cds	ORF7	TRS-L-canonical
183	14479	14295	CACCCC|TTGAAC	42	14496	123	MPNNNGRQQNKKKGDGQPVNQLCQMLGKIIAQQSQSRGRGPGKKNKSRNPEKPHFPLATEDDVRHHFTPSERQLCLSSIRTAFNQGAGTCTLSDSGRLSYAVEFSLPTHHTVRLIRVTTSPSA	ATGCCAAATAACAACGGCAGACAGCAGAATAAAAAGAAGGGGGATGGCCAGCCAGTCAATCAGCTGTGCCAGATGTTGGGTAAGATTATCGCCCAACAGAGCCAGTCCAGAGGCAGGGGACCGGGAAAGAAGAATAAGAGTAGAAACCCGGAGAAGCCCCATTTCCCTCTAGCGACTGAAGATGACGTCAGACATCACTTTACCCCTAGTGAGCGACAATTGTGTCTGTCGTCAATCCGGACCGCCTTTAATCAAGGCGCTGGAACTTGCACCCTGTCAGACTCAGGGAGATTAAGTTACGCTGTGGAGTTTAGTTTGCCTACTCATCATACCGTGCGCCTGATTCGCGTCACAACGTCACCCTCAGCATGA	CTTTACGGTCTCTCCACCCC	TTTAACCATGTCTGGGATTC	AAGAGCTGTTAAACGAGGAG	TGGTGAACCTTGTTAAATAT	TGAACC	14482	Annot_cds	ORF7	TRS-L-canonical
183	14479	14295	CACCCC|GTGAAC	13	14496	123	MPNNNGRQQNKKKGDGQPVNQLCQMLGKIIAQQSQSRGRGPGKKNKSRNPEKPHFPLATEDDVRHHFTPSERQLCLSSIRTAFNQGAGTCTLSDSGRLSYAVEFSLPTHHTVRLIRVTTSPSA	ATGCCAAATAACAACGGCAGACAGCAGAATAAAAAGAAGGGGGATGGCCAGCCAGTCAATCAGCTGTGCCAGATGTTGGGTAAGATTATCGCCCAACAGAGCCAGTCCAGAGGCAGGGGACCGGGAAAGAAGAATAAGAGTAGAAACCCGGAGAAGCCCCATTTCCCTCTAGCGACTGAAGATGACGTCAGACATCACTTTACCCCTAGTGAGCGACAATTGTGTCTGTCGTCAATCCGGACCGCCTTTAATCAAGGCGCTGGAACTTGCACCCTGTCAGACTCAGGGAGATTAAGTTACGCTGTGGAGTTTAGTTTGCCTACTCATCATACCGTGCGCCTGATTCGCGTCACAACGTCACCCTCAGCATGA	CTTTACGGTCTCTCCACCCC	TTTAACCATGTCTGGGATTC	AAGAGCTGTTAAACGAGGAG	TGGTGAACCTTGTTAAATAT	TGAACC	14482	Annot_cds	ORF7	TRS-L-canonical
183	14479	14295	TTCCCC|TTGAAC	6	14496	123	MPNNNGRQQNKKKGDGQPVNQLCQMLGKIIAQQSQSRGRGPGKKNKSRNPEKPHFPLATEDDVRHHFTPSERQLCLSSIRTAFNQGAGTCTLSDSGRLSYAVEFSLPTHHTVRLIRVTTSPSA	ATGCCAAATAACAACGGCAGACAGCAGAATAAAAAGAAGGGGGATGGCCAGCCAGTCAATCAGCTGTGCCAGATGTTGGGTAAGATTATCGCCCAACAGAGCCAGTCCAGAGGCAGGGGACCGGGAAAGAAGAATAAGAGTAGAAACCCGGAGAAGCCCCATTTCCCTCTAGCGACTGAAGATGACGTCAGACATCACTTTACCCCTAGTGAGCGACAATTGTGTCTGTCGTCAATCCGGACCGCCTTTAATCAAGGCGCTGGAACTTGCACCCTGTCAGACTCAGGGAGATTAAGTTACGCTGTGGAGTTTAGTTTGCCTACTCATCATACCGTGCGCCTGATTCGCGTCACAACGTCACCCTCAGCATGA	CTTTACGGTCTCTCCACCCC	TTTAACCATGTCTGGGATTC	AAGAGCTGTTAAACGAGGAG	TGGTGAACCTTGTTAAATAT	TGAACC	14482	Annot_cds	ORF7	TRS-L-canonical
183	14479	14295	CACCCC|TGAACC	5	14496	123	MPNNNGRQQNKKKGDGQPVNQLCQMLGKIIAQQSQSRGRGPGKKNKSRNPEKPHFPLATEDDVRHHFTPSERQLCLSSIRTAFNQGAGTCTLSDSGRLSYAVEFSLPTHHTVRLIRVTTSPSA	ATGCCAAATAACAACGGCAGACAGCAGAATAAAAAGAAGGGGGATGGCCAGCCAGTCAATCAGCTGTGCCAGATGTTGGGTAAGATTATCGCCCAACAGAGCCAGTCCAGAGGCAGGGGACCGGGAAAGAAGAATAAGAGTAGAAACCCGGAGAAGCCCCATTTCCCTCTAGCGACTGAAGATGACGTCAGACATCACTTTACCCCTAGTGAGCGACAATTGTGTCTGTCGTCAATCCGGACCGCCTTTAATCAAGGCGCTGGAACTTGCACCCTGTCAGACTCAGGGAGATTAAGTTACGCTGTGGAGTTTAGTTTGCCTACTCATCATACCGTGCGCCTGATTCGCGTCACAACGTCACCCTCAGCATGA	CTTTACGGTCTCTCCACCCC	TTTAACCATGTCTGGGATTC	AAGAGCTGTTAAACGAGGAG	TGGTGAACCTTGTTAAATAT	TGAACC	14482	Annot_cds	ORF7	TRS-L-canonical
183	14479	14295	CTTCCC|TTGAAC	4	14496	123	MPNNNGRQQNKKKGDGQPVNQLCQMLGKIIAQQSQSRGRGPGKKNKSRNPEKPHFPLATEDDVRHHFTPSERQLCLSSIRTAFNQGAGTCTLSDSGRLSYAVEFSLPTHHTVRLIRVTTSPSA	ATGCCAAATAACAACGGCAGACAGCAGAATAAAAAGAAGGGGGATGGCCAGCCAGTCAATCAGCTGTGCCAGATGTTGGGTAAGATTATCGCCCAACAGAGCCAGTCCAGAGGCAGGGGACCGGGAAAGAAGAATAAGAGTAGAAACCCGGAGAAGCCCCATTTCCCTCTAGCGACTGAAGATGACGTCAGACATCACTTTACCCCTAGTGAGCGACAATTGTGTCTGTCGTCAATCCGGACCGCCTTTAATCAAGGCGCTGGAACTTGCACCCTGTCAGACTCAGGGAGATTAAGTTACGCTGTGGAGTTTAGTTTGCCTACTCATCATACCGTGCGCCTGATTCGCGTCACAACGTCACCCTCAGCATGA	CTTTACGGTCTCTCCACCCC	TTTAACCATGTCTGGGATTC	AAGAGCTGTTAAACGAGGAG	TGGTGAACCTTGTTAAATAT	TGAACC	14482	Annot_cds	ORF7	TRS-L-canonical
183	14479	14295	CACCCC|GTGATC	3	14496	123	MPNNNGRQQNKKKGDGQPVNQLCQMLGKIIAQQSQSRGRGPGKKNKSRNPEKPHFPLATEDDVRHHFTPSERQLCLSSIRTAFNQGAGTCTLSDSGRLSYAVEFSLPTHHTVRLIRVTTSPSA	ATGCCAAATAACAACGGCAGACAGCAGAATAAAAAGAAGGGGGATGGCCAGCCAGTCAATCAGCTGTGCCAGATGTTGGGTAAGATTATCGCCCAACAGAGCCAGTCCAGAGGCAGGGGACCGGGAAAGAAGAATAAGAGTAGAAACCCGGAGAAGCCCCATTTCCCTCTAGCGACTGAAGATGACGTCAGACATCACTTTACCCCTAGTGAGCGACAATTGTGTCTGTCGTCAATCCGGACCGCCTTTAATCAAGGCGCTGGAACTTGCACCCTGTCAGACTCAGGGAGATTAAGTTACGCTGTGGAGTTTAGTTTGCCTACTCATCATACCGTGCGCCTGATTCGCGTCACAACGTCACCCTCAGCATGA	CTTTACGGTCTCTCCACCCC	TTTAACCATGTCTGGGATTC	AAGAGCTGTTAAACGAGGAG	TGGTGAACCTTGTTAAATAT	TGAACC	14482	Annot_cds	ORF7	TRS-L-canonical
183	14479	14295	CACCCC|CCGTGA	2	14496	123	MPNNNGRQQNKKKGDGQPVNQLCQMLGKIIAQQSQSRGRGPGKKNKSRNPEKPHFPLATEDDVRHHFTPSERQLCLSSIRTAFNQGAGTCTLSDSGRLSYAVEFSLPTHHTVRLIRVTTSPSA	ATGCCAAATAACAACGGCAGACAGCAGAATAAAAAGAAGGGGGATGGCCAGCCAGTCAATCAGCTGTGCCAGATGTTGGGTAAGATTATCGCCCAACAGAGCCAGTCCAGAGGCAGGGGACCGGGAAAGAAGAATAAGAGTAGAAACCCGGAGAAGCCCCATTTCCCTCTAGCGACTGAAGATGACGTCAGACATCACTTTACCCCTAGTGAGCGACAATTGTGTCTGTCGTCAATCCGGACCGCCTTTAATCAAGGCGCTGGAACTTGCACCCTGTCAGACTCAGGGAGATTAAGTTACGCTGTGGAGTTTAGTTTGCCTACTCATCATACCGTGCGCCTGATTCGCGTCACAACGTCACCCTCAGCATGA	CTTTACGGTCTCTCCACCCC	TTTAACCATGTCTGGGATTC	AAGAGCTGTTAAACGAGGAG	TGGTGAACCTTGTTAAATAT	TGAACC	14482	Annot_cds	ORF7	TRS-L-canonical
183	14479	14295	CCTCCC|TTGAAC	2	14496	123	MPNNNGRQQNKKKGDGQPVNQLCQMLGKIIAQQSQSRGRGPGKKNKSRNPEKPHFPLATEDDVRHHFTPSERQLCLSSIRTAFNQGAGTCTLSDSGRLSYAVEFSLPTHHTVRLIRVTTSPSA	ATGCCAAATAACAACGGCAGACAGCAGAATAAAAAGAAGGGGGATGGCCAGCCAGTCAATCAGCTGTGCCAGATGTTGGGTAAGATTATCGCCCAACAGAGCCAGTCCAGAGGCAGGGGACCGGGAAAGAAGAATAAGAGTAGAAACCCGGAGAAGCCCCATTTCCCTCTAGCGACTGAAGATGACGTCAGACATCACTTTACCCCTAGTGAGCGACAATTGTGTCTGTCGTCAATCCGGACCGCCTTTAATCAAGGCGCTGGAACTTGCACCCTGTCAGACTCAGGGAGATTAAGTTACGCTGTGGAGTTTAGTTTGCCTACTCATCATACCGTGCGCCTGATTCGCGTCACAACGTCACCCTCAGCATGA	CTTTACGGTCTCTCCACCCC	TTTAACCATGTCTGGGATTC	AAGAGCTGTTAAACGAGGAG	TGGTGAACCTTGTTAAATAT	TGAACC	14482	Annot_cds	ORF7	TRS-L-canonical
183	14479	14295	CTCCCC|TTGAAC	2	14496	123	MPNNNGRQQNKKKGDGQPVNQLCQMLGKIIAQQSQSRGRGPGKKNKSRNPEKPHFPLATEDDVRHHFTPSERQLCLSSIRTAFNQGAGTCTLSDSGRLSYAVEFSLPTHHTVRLIRVTTSPSA	ATGCCAAATAACAACGGCAGACAGCAGAATAAAAAGAAGGGGGATGGCCAGCCAGTCAATCAGCTGTGCCAGATGTTGGGTAAGATTATCGCCCAACAGAGCCAGTCCAGAGGCAGGGGACCGGGAAAGAAGAATAAGAGTAGAAACCCGGAGAAGCCCCATTTCCCTCTAGCGACTGAAGATGACGTCAGACATCACTTTACCCCTAGTGAGCGACAATTGTGTCTGTCGTCAATCCGGACCGCCTTTAATCAAGGCGCTGGAACTTGCACCCTGTCAGACTCAGGGAGATTAAGTTACGCTGTGGAGTTTAGTTTGCCTACTCATCATACCGTGCGCCTGATTCGCGTCACAACGTCACCCTCAGCATGA	CTTTACGGTCTCTCCACCCC	TTTAACCATGTCTGGGATTC	AAGAGCTGTTAAACGAGGAG	TGGTGAACCTTGTTAAATAT	TGAACC	14482	Annot_cds	ORF7	TRS-L-canonical
183	14479	14295	CACCCC|GTGACT	1	14496	123	MPNNNGRQQNKKKGDGQPVNQLCQMLGKIIAQQSQSRGRGPGKKNKSRNPEKPHFPLATEDDVRHHFTPSERQLCLSSIRTAFNQGAGTCTLSDSGRLSYAVEFSLPTHHTVRLIRVTTSPSA	ATGCCAAATAACAACGGCAGACAGCAGAATAAAAAGAAGGGGGATGGCCAGCCAGTCAATCAGCTGTGCCAGATGTTGGGTAAGATTATCGCCCAACAGAGCCAGTCCAGAGGCAGGGGACCGGGAAAGAAGAATAAGAGTAGAAACCCGGAGAAGCCCCATTTCCCTCTAGCGACTGAAGATGACGTCAGACATCACTTTACCCCTAGTGAGCGACAATTGTGTCTGTCGTCAATCCGGACCGCCTTTAATCAAGGCGCTGGAACTTGCACCCTGTCAGACTCAGGGAGATTAAGTTACGCTGTGGAGTTTAGTTTGCCTACTCATCATACCGTGCGCCTGATTCGCGTCACAACGTCACCCTCAGCATGA	CTTTACGGTCTCTCCACCCC	TTTAACCATGTCTGGGATTC	AAGAGCTGTTAAACGAGGAG	TGGTGAACCTTGTTAAATAT	TGAACC	14482	Annot_cds	ORF7	TRS-L-canonical
183	14479	14295	CACCCC|TGTGAA	1	14496	123	MPNNNGRQQNKKKGDGQPVNQLCQMLGKIIAQQSQSRGRGPGKKNKSRNPEKPHFPLATEDDVRHHFTPSERQLCLSSIRTAFNQGAGTCTLSDSGRLSYAVEFSLPTHHTVRLIRVTTSPSA	ATGCCAAATAACAACGGCAGACAGCAGAATAAAAAGAAGGGGGATGGCCAGCCAGTCAATCAGCTGTGCCAGATGTTGGGTAAGATTATCGCCCAACAGAGCCAGTCCAGAGGCAGGGGACCGGGAAAGAAGAATAAGAGTAGAAACCCGGAGAAGCCCCATTTCCCTCTAGCGACTGAAGATGACGTCAGACATCACTTTACCCCTAGTGAGCGACAATTGTGTCTGTCGTCAATCCGGACCGCCTTTAATCAAGGCGCTGGAACTTGCACCCTGTCAGACTCAGGGAGATTAAGTTACGCTGTGGAGTTTAGTTTGCCTACTCATCATACCGTGCGCCTGATTCGCGTCACAACGTCACCCTCAGCATGA	CTTTACGGTCTCTCCACCCC	TTTAACCATGTCTGGGATTC	AAGAGCTGTTAAACGAGGAG	TGGTGAACCTTGTTAAATAT	TGAACC	14482	Annot_cds	ORF7	TRS-L-canonical
183	14479	14295	CACCCC|CGTTGA	1	14496	123	MPNNNGRQQNKKKGDGQPVNQLCQMLGKIIAQQSQSRGRGPGKKNKSRNPEKPHFPLATEDDVRHHFTPSERQLCLSSIRTAFNQGAGTCTLSDSGRLSYAVEFSLPTHHTVRLIRVTTSPSA	ATGCCAAATAACAACGGCAGACAGCAGAATAAAAAGAAGGGGGATGGCCAGCCAGTCAATCAGCTGTGCCAGATGTTGGGTAAGATTATCGCCCAACAGAGCCAGTCCAGAGGCAGGGGACCGGGAAAGAAGAATAAGAGTAGAAACCCGGAGAAGCCCCATTTCCCTCTAGCGACTGAAGATGACGTCAGACATCACTTTACCCCTAGTGAGCGACAATTGTGTCTGTCGTCAATCCGGACCGCCTTTAATCAAGGCGCTGGAACTTGCACCCTGTCAGACTCAGGGAGATTAAGTTACGCTGTGGAGTTTAGTTTGCCTACTCATCATACCGTGCGCCTGATTCGCGTCACAACGTCACCCTCAGCATGA	CTTTACGGTCTCTCCACCCC	TTTAACCATGTCTGGGATTC	AAGAGCTGTTAAACGAGGAG	TGGTGAACCTTGTTAAATAT	TGAACC	14482	Annot_cds	ORF7	TRS-L-canonical
183	14479	14295	CACCCC|CGACTC	1	14496	123	MPNNNGRQQNKKKGDGQPVNQLCQMLGKIIAQQSQSRGRGPGKKNKSRNPEKPHFPLATEDDVRHHFTPSERQLCLSSIRTAFNQGAGTCTLSDSGRLSYAVEFSLPTHHTVRLIRVTTSPSA	ATGCCAAATAACAACGGCAGACAGCAGAATAAAAAGAAGGGGGATGGCCAGCCAGTCAATCAGCTGTGCCAGATGTTGGGTAAGATTATCGCCCAACAGAGCCAGTCCAGAGGCAGGGGACCGGGAAAGAAGAATAAGAGTAGAAACCCGGAGAAGCCCCATTTCCCTCTAGCGACTGAAGATGACGTCAGACATCACTTTACCCCTAGTGAGCGACAATTGTGTCTGTCGTCAATCCGGACCGCCTTTAATCAAGGCGCTGGAACTTGCACCCTGTCAGACTCAGGGAGATTAAGTTACGCTGTGGAGTTTAGTTTGCCTACTCATCATACCGTGCGCCTGATTCGCGTCACAACGTCACCCTCAGCATGA	CTTTACGGTCTCTCCACCCC	TTTAACCATGTCTGGGATTC	AAGAGCTGTTAAACGAGGAG	TGGTGAACCTTGTTAAATAT	TGAACC	14482	Annot_cds	ORF7	TRS-L-canonical
183	14479	14295	CACCCC|GTGATT	1	14496	123	MPNNNGRQQNKKKGDGQPVNQLCQMLGKIIAQQSQSRGRGPGKKNKSRNPEKPHFPLATEDDVRHHFTPSERQLCLSSIRTAFNQGAGTCTLSDSGRLSYAVEFSLPTHHTVRLIRVTTSPSA	ATGCCAAATAACAACGGCAGACAGCAGAATAAAAAGAAGGGGGATGGCCAGCCAGTCAATCAGCTGTGCCAGATGTTGGGTAAGATTATCGCCCAACAGAGCCAGTCCAGAGGCAGGGGACCGGGAAAGAAGAATAAGAGTAGAAACCCGGAGAAGCCCCATTTCCCTCTAGCGACTGAAGATGACGTCAGACATCACTTTACCCCTAGTGAGCGACAATTGTGTCTGTCGTCAATCCGGACCGCCTTTAATCAAGGCGCTGGAACTTGCACCCTGTCAGACTCAGGGAGATTAAGTTACGCTGTGGAGTTTAGTTTGCCTACTCATCATACCGTGCGCCTGATTCGCGTCACAACGTCACCCTCAGCATGA	CTTTACGGTCTCTCCACCCC	TTTAACCATGTCTGGGATTC	AAGAGCTGTTAAACGAGGAG	TGGTGAACCTTGTTAAATAT	TGAACC	14482	Annot_cds	ORF7	TRS-L-canonical
183	14479	14295	CACCCC|TCTGAA	1	14496	123	MPNNNGRQQNKKKGDGQPVNQLCQMLGKIIAQQSQSRGRGPGKKNKSRNPEKPHFPLATEDDVRHHFTPSERQLCLSSIRTAFNQGAGTCTLSDSGRLSYAVEFSLPTHHTVRLIRVTTSPSA	ATGCCAAATAACAACGGCAGACAGCAGAATAAAAAGAAGGGGGATGGCCAGCCAGTCAATCAGCTGTGCCAGATGTTGGGTAAGATTATCGCCCAACAGAGCCAGTCCAGAGGCAGGGGACCGGGAAAGAAGAATAAGAGTAGAAACCCGGAGAAGCCCCATTTCCCTCTAGCGACTGAAGATGACGTCAGACATCACTTTACCCCTAGTGAGCGACAATTGTGTCTGTCGTCAATCCGGACCGCCTTTAATCAAGGCGCTGGAACTTGCACCCTGTCAGACTCAGGGAGATTAAGTTACGCTGTGGAGTTTAGTTTGCCTACTCATCATACCGTGCGCCTGATTCGCGTCACAACGTCACCCTCAGCATGA	CTTTACGGTCTCTCCACCCC	TTTAACCATGTCTGGGATTC	AAGAGCTGTTAAACGAGGAG	TGGTGAACCTTGTTAAATAT	TGAACC	14482	Annot_cds	ORF7	TRS-L-canonical
183	14479	14295	CACCCC|GTGTGA	1	14496	123	MPNNNGRQQNKKKGDGQPVNQLCQMLGKIIAQQSQSRGRGPGKKNKSRNPEKPHFPLATEDDVRHHFTPSERQLCLSSIRTAFNQGAGTCTLSDSGRLSYAVEFSLPTHHTVRLIRVTTSPSA	ATGCCAAATAACAACGGCAGACAGCAGAATAAAAAGAAGGGGGATGGCCAGCCAGTCAATCAGCTGTGCCAGATGTTGGGTAAGATTATCGCCCAACAGAGCCAGTCCAGAGGCAGGGGACCGGGAAAGAAGAATAAGAGTAGAAACCCGGAGAAGCCCCATTTCCCTCTAGCGACTGAAGATGACGTCAGACATCACTTTACCCCTAGTGAGCGACAATTGTGTCTGTCGTCAATCCGGACCGCCTTTAATCAAGGCGCTGGAACTTGCACCCTGTCAGACTCAGGGAGATTAAGTTACGCTGTGGAGTTTAGTTTGCCTACTCATCATACCGTGCGCCTGATTCGCGTCACAACGTCACCCTCAGCATGA	CTTTACGGTCTCTCCACCCC	TTTAACCATGTCTGGGATTC	AAGAGCTGTTAAACGAGGAG	TGGTGAACCTTGTTAAATAT	TGAACC	14482	Annot_cds	ORF7	TRS-L-canonical
183	14479	14295	CTTCCC|TGAACC	1	14496	123	MPNNNGRQQNKKKGDGQPVNQLCQMLGKIIAQQSQSRGRGPGKKNKSRNPEKPHFPLATEDDVRHHFTPSERQLCLSSIRTAFNQGAGTCTLSDSGRLSYAVEFSLPTHHTVRLIRVTTSPSA	ATGCCAAATAACAACGGCAGACAGCAGAATAAAAAGAAGGGGGATGGCCAGCCAGTCAATCAGCTGTGCCAGATGTTGGGTAAGATTATCGCCCAACAGAGCCAGTCCAGAGGCAGGGGACCGGGAAAGAAGAATAAGAGTAGAAACCCGGAGAAGCCCCATTTCCCTCTAGCGACTGAAGATGACGTCAGACATCACTTTACCCCTAGTGAGCGACAATTGTGTCTGTCGTCAATCCGGACCGCCTTTAATCAAGGCGCTGGAACTTGCACCCTGTCAGACTCAGGGAGATTAAGTTACGCTGTGGAGTTTAGTTTGCCTACTCATCATACCGTGCGCCTGATTCGCGTCACAACGTCACCCTCAGCATGA	CTTTACGGTCTCTCCACCCC	TTTAACCATGTCTGGGATTC	AAGAGCTGTTAAACGAGGAG	TGGTGAACCTTGTTAAATAT	TGAACC	14482	Annot_cds	ORF7	TRS-L-canonical
183	14479	14295	ACTCCC|TTGAAC	1	14496	123	MPNNNGRQQNKKKGDGQPVNQLCQMLGKIIAQQSQSRGRGPGKKNKSRNPEKPHFPLATEDDVRHHFTPSERQLCLSSIRTAFNQGAGTCTLSDSGRLSYAVEFSLPTHHTVRLIRVTTSPSA	ATGCCAAATAACAACGGCAGACAGCAGAATAAAAAGAAGGGGGATGGCCAGCCAGTCAATCAGCTGTGCCAGATGTTGGGTAAGATTATCGCCCAACAGAGCCAGTCCAGAGGCAGGGGACCGGGAAAGAAGAATAAGAGTAGAAACCCGGAGAAGCCCCATTTCCCTCTAGCGACTGAAGATGACGTCAGACATCACTTTACCCCTAGTGAGCGACAATTGTGTCTGTCGTCAATCCGGACCGCCTTTAATCAAGGCGCTGGAACTTGCACCCTGTCAGACTCAGGGAGATTAAGTTACGCTGTGGAGTTTAGTTTGCCTACTCATCATACCGTGCGCCTGATTCGCGTCACAACGTCACCCTCAGCATGA	CTTTACGGTCTCTCCACCCC	TTTAACCATGTCTGGGATTC	AAGAGCTGTTAAACGAGGAG	TGGTGAACCTTGTTAAATAT	TGAACC	14482	Annot_cds	ORF7	TRS-L-canonical
184	14479	14294	ACCCCC|TTGAAC	3	14496	123	MPNNNGRQQNKKKGDGQPVNQLCQMLGKIIAQQSQSRGRGPGKKNKSRNPEKPHFPLATEDDVRHHFTPSERQLCLSSIRTAFNQGAGTCTLSDSGRLSYAVEFSLPTHHTVRLIRVTTSPSA	ATGCCAAATAACAACGGCAGACAGCAGAATAAAAAGAAGGGGGATGGCCAGCCAGTCAATCAGCTGTGCCAGATGTTGGGTAAGATTATCGCCCAACAGAGCCAGTCCAGAGGCAGGGGACCGGGAAAGAAGAATAAGAGTAGAAACCCGGAGAAGCCCCATTTCCCTCTAGCGACTGAAGATGACGTCAGACATCACTTTACCCCTAGTGAGCGACAATTGTGTCTGTCGTCAATCCGGACCGCCTTTAATCAAGGCGCTGGAACTTGCACCCTGTCAGACTCAGGGAGATTAAGTTACGCTGTGGAGTTTAGTTTGCCTACTCATCATACCGTGCGCCTGATTCGCGTCACAACGTCACCCTCAGCATGA	TTTACGGTCTCTCCACCCCT	TTAACCATGTCTGGGATTCT	AAGAGCTGTTAAACGAGGAG	TGGTGAACCTTGTTAAATAT	TGAACC	14482	Annot_cds	ORF7	TRS-L-canonical
184	14479	14294	ACCCCT|TTGAAC	2	14496	123	MPNNNGRQQNKKKGDGQPVNQLCQMLGKIIAQQSQSRGRGPGKKNKSRNPEKPHFPLATEDDVRHHFTPSERQLCLSSIRTAFNQGAGTCTLSDSGRLSYAVEFSLPTHHTVRLIRVTTSPSA	ATGCCAAATAACAACGGCAGACAGCAGAATAAAAAGAAGGGGGATGGCCAGCCAGTCAATCAGCTGTGCCAGATGTTGGGTAAGATTATCGCCCAACAGAGCCAGTCCAGAGGCAGGGGACCGGGAAAGAAGAATAAGAGTAGAAACCCGGAGAAGCCCCATTTCCCTCTAGCGACTGAAGATGACGTCAGACATCACTTTACCCCTAGTGAGCGACAATTGTGTCTGTCGTCAATCCGGACCGCCTTTAATCAAGGCGCTGGAACTTGCACCCTGTCAGACTCAGGGAGATTAAGTTACGCTGTGGAGTTTAGTTTGCCTACTCATCATACCGTGCGCCTGATTCGCGTCACAACGTCACCCTCAGCATGA	TTTACGGTCTCTCCACCCCT	TTAACCATGTCTGGGATTCT	AAGAGCTGTTAAACGAGGAG	TGGTGAACCTTGTTAAATAT	TGAACC	14482	Annot_cds	ORF7	TRS-L-canonical
184	14479	14294	ACCCCT|TGACTC	2	14496	123	MPNNNGRQQNKKKGDGQPVNQLCQMLGKIIAQQSQSRGRGPGKKNKSRNPEKPHFPLATEDDVRHHFTPSERQLCLSSIRTAFNQGAGTCTLSDSGRLSYAVEFSLPTHHTVRLIRVTTSPSA	ATGCCAAATAACAACGGCAGACAGCAGAATAAAAAGAAGGGGGATGGCCAGCCAGTCAATCAGCTGTGCCAGATGTTGGGTAAGATTATCGCCCAACAGAGCCAGTCCAGAGGCAGGGGACCGGGAAAGAAGAATAAGAGTAGAAACCCGGAGAAGCCCCATTTCCCTCTAGCGACTGAAGATGACGTCAGACATCACTTTACCCCTAGTGAGCGACAATTGTGTCTGTCGTCAATCCGGACCGCCTTTAATCAAGGCGCTGGAACTTGCACCCTGTCAGACTCAGGGAGATTAAGTTACGCTGTGGAGTTTAGTTTGCCTACTCATCATACCGTGCGCCTGATTCGCGTCACAACGTCACCCTCAGCATGA	TTTACGGTCTCTCCACCCCT	TTAACCATGTCTGGGATTCT	AAGAGCTGTTAAACGAGGAG	TGGTGAACCTTGTTAAATAT	TGAACC	14482	Annot_cds	ORF7	TRS-L-canonical
184	14479	14294	ACCCCT|TGATTG	1	14496	123	MPNNNGRQQNKKKGDGQPVNQLCQMLGKIIAQQSQSRGRGPGKKNKSRNPEKPHFPLATEDDVRHHFTPSERQLCLSSIRTAFNQGAGTCTLSDSGRLSYAVEFSLPTHHTVRLIRVTTSPSA	ATGCCAAATAACAACGGCAGACAGCAGAATAAAAAGAAGGGGGATGGCCAGCCAGTCAATCAGCTGTGCCAGATGTTGGGTAAGATTATCGCCCAACAGAGCCAGTCCAGAGGCAGGGGACCGGGAAAGAAGAATAAGAGTAGAAACCCGGAGAAGCCCCATTTCCCTCTAGCGACTGAAGATGACGTCAGACATCACTTTACCCCTAGTGAGCGACAATTGTGTCTGTCGTCAATCCGGACCGCCTTTAATCAAGGCGCTGGAACTTGCACCCTGTCAGACTCAGGGAGATTAAGTTACGCTGTGGAGTTTAGTTTGCCTACTCATCATACCGTGCGCCTGATTCGCGTCACAACGTCACCCTCAGCATGA	TTTACGGTCTCTCCACCCCT	TTAACCATGTCTGGGATTCT	AAGAGCTGTTAAACGAGGAG	TGGTGAACCTTGTTAAATAT	TGAACC	14482	Annot_cds	ORF7	TRS-L-canonical
184	14479	14294	CTCCCT|TGATCT	1	14496	123	MPNNNGRQQNKKKGDGQPVNQLCQMLGKIIAQQSQSRGRGPGKKNKSRNPEKPHFPLATEDDVRHHFTPSERQLCLSSIRTAFNQGAGTCTLSDSGRLSYAVEFSLPTHHTVRLIRVTTSPSA	ATGCCAAATAACAACGGCAGACAGCAGAATAAAAAGAAGGGGGATGGCCAGCCAGTCAATCAGCTGTGCCAGATGTTGGGTAAGATTATCGCCCAACAGAGCCAGTCCAGAGGCAGGGGACCGGGAAAGAAGAATAAGAGTAGAAACCCGGAGAAGCCCCATTTCCCTCTAGCGACTGAAGATGACGTCAGACATCACTTTACCCCTAGTGAGCGACAATTGTGTCTGTCGTCAATCCGGACCGCCTTTAATCAAGGCGCTGGAACTTGCACCCTGTCAGACTCAGGGAGATTAAGTTACGCTGTGGAGTTTAGTTTGCCTACTCATCATACCGTGCGCCTGATTCGCGTCACAACGTCACCCTCAGCATGA	TTTACGGTCTCTCCACCCCT	TTAACCATGTCTGGGATTCT	AAGAGCTGTTAAACGAGGAG	TGGTGAACCTTGTTAAATAT	TGAACC	14482	Annot_cds	ORF7	TRS-L-canonical
184	14479	14294	ACCCAT|TGATCT	1	14496	123	MPNNNGRQQNKKKGDGQPVNQLCQMLGKIIAQQSQSRGRGPGKKNKSRNPEKPHFPLATEDDVRHHFTPSERQLCLSSIRTAFNQGAGTCTLSDSGRLSYAVEFSLPTHHTVRLIRVTTSPSA	ATGCCAAATAACAACGGCAGACAGCAGAATAAAAAGAAGGGGGATGGCCAGCCAGTCAATCAGCTGTGCCAGATGTTGGGTAAGATTATCGCCCAACAGAGCCAGTCCAGAGGCAGGGGACCGGGAAAGAAGAATAAGAGTAGAAACCCGGAGAAGCCCCATTTCCCTCTAGCGACTGAAGATGACGTCAGACATCACTTTACCCCTAGTGAGCGACAATTGTGTCTGTCGTCAATCCGGACCGCCTTTAATCAAGGCGCTGGAACTTGCACCCTGTCAGACTCAGGGAGATTAAGTTACGCTGTGGAGTTTAGTTTGCCTACTCATCATACCGTGCGCCTGATTCGCGTCACAACGTCACCCTCAGCATGA	TTTACGGTCTCTCCACCCCT	TTAACCATGTCTGGGATTCT	AAGAGCTGTTAAACGAGGAG	TGGTGAACCTTGTTAAATAT	TGAACC	14482	Annot_cds	ORF7	TRS-L-canonical
184	14479	14294	ACCCCT|TAGAAC	1	14496	123	MPNNNGRQQNKKKGDGQPVNQLCQMLGKIIAQQSQSRGRGPGKKNKSRNPEKPHFPLATEDDVRHHFTPSERQLCLSSIRTAFNQGAGTCTLSDSGRLSYAVEFSLPTHHTVRLIRVTTSPSA	ATGCCAAATAACAACGGCAGACAGCAGAATAAAAAGAAGGGGGATGGCCAGCCAGTCAATCAGCTGTGCCAGATGTTGGGTAAGATTATCGCCCAACAGAGCCAGTCCAGAGGCAGGGGACCGGGAAAGAAGAATAAGAGTAGAAACCCGGAGAAGCCCCATTTCCCTCTAGCGACTGAAGATGACGTCAGACATCACTTTACCCCTAGTGAGCGACAATTGTGTCTGTCGTCAATCCGGACCGCCTTTAATCAAGGCGCTGGAACTTGCACCCTGTCAGACTCAGGGAGATTAAGTTACGCTGTGGAGTTTAGTTTGCCTACTCATCATACCGTGCGCCTGATTCGCGTCACAACGTCACCCTCAGCATGA	TTTACGGTCTCTCCACCCCT	TTAACCATGTCTGGGATTCT	AAGAGCTGTTAAACGAGGAG	TGGTGAACCTTGTTAAATAT	TGAACC	14482	Annot_cds	ORF7	TRS-L-canonical
185	14479	14293	CCCCCT|TGATTC	1	14496	123	MPNNNGRQQNKKKGDGQPVNQLCQMLGKIIAQQSQSRGRGPGKKNKSRNPEKPHFPLATEDDVRHHFTPSERQLCLSSIRTAFNQGAGTCTLSDSGRLSYAVEFSLPTHHTVRLIRVTTSPSA	ATGCCAAATAACAACGGCAGACAGCAGAATAAAAAGAAGGGGGATGGCCAGCCAGTCAATCAGCTGTGCCAGATGTTGGGTAAGATTATCGCCCAACAGAGCCAGTCCAGAGGCAGGGGACCGGGAAAGAAGAATAAGAGTAGAAACCCGGAGAAGCCCCATTTCCCTCTAGCGACTGAAGATGACGTCAGACATCACTTTACCCCTAGTGAGCGACAATTGTGTCTGTCGTCAATCCGGACCGCCTTTAATCAAGGCGCTGGAACTTGCACCCTGTCAGACTCAGGGAGATTAAGTTACGCTGTGGAGTTTAGTTTGCCTACTCATCATACCGTGCGCCTGATTCGCGTCACAACGTCACCCTCAGCATGA	TTACGGTCTCTCCACCCCTT	TAACCATGTCTGGGATTCTT	AAGAGCTGTTAAACGAGGAG	TGGTGAACCTTGTTAAATAT	TGAACC	14482	Annot_cds	ORF7	TRS-L-canonical
192	14479	14286	TTCCCT|TGAACC	2	14496	123	MPNNNGRQQNKKKGDGQPVNQLCQMLGKIIAQQSQSRGRGPGKKNKSRNPEKPHFPLATEDDVRHHFTPSERQLCLSSIRTAFNQGAGTCTLSDSGRLSYAVEFSLPTHHTVRLIRVTTSPSA	ATGCCAAATAACAACGGCAGACAGCAGAATAAAAAGAAGGGGGATGGCCAGCCAGTCAATCAGCTGTGCCAGATGTTGGGTAAGATTATCGCCCAACAGAGCCAGTCCAGAGGCAGGGGACCGGGAAAGAAGAATAAGAGTAGAAACCCGGAGAAGCCCCATTTCCCTCTAGCGACTGAAGATGACGTCAGACATCACTTTACCCCTAGTGAGCGACAATTGTGTCTGTCGTCAATCCGGACCGCCTTTAATCAAGGCGCTGGAACTTGCACCCTGTCAGACTCAGGGAGATTAAGTTACGCTGTGGAGTTTAGTTTGCCTACTCATCATACCGTGCGCCTGATTCGCGTCACAACGTCACCCTCAGCATGA	CTCTCCACCCCTTTAACCAT	GTCTGGGATTCTTGATCGGT	AAGAGCTGTTAAACGAGGAG	TGGTGAACCTTGTTAAATAT	TGAACC	14482	Annot_cds	ORF7	TRS-L-canonical
192	14479	14286	TTCCAT|TTAACT	1	14496	123	MPNNNGRQQNKKKGDGQPVNQLCQMLGKIIAQQSQSRGRGPGKKNKSRNPEKPHFPLATEDDVRHHFTPSERQLCLSSIRTAFNQGAGTCTLSDSGRLSYAVEFSLPTHHTVRLIRVTTSPSA	ATGCCAAATAACAACGGCAGACAGCAGAATAAAAAGAAGGGGGATGGCCAGCCAGTCAATCAGCTGTGCCAGATGTTGGGTAAGATTATCGCCCAACAGAGCCAGTCCAGAGGCAGGGGACCGGGAAAGAAGAATAAGAGTAGAAACCCGGAGAAGCCCCATTTCCCTCTAGCGACTGAAGATGACGTCAGACATCACTTTACCCCTAGTGAGCGACAATTGTGTCTGTCGTCAATCCGGACCGCCTTTAATCAAGGCGCTGGAACTTGCACCCTGTCAGACTCAGGGAGATTAAGTTACGCTGTGGAGTTTAGTTTGCCTACTCATCATACCGTGCGCCTGATTCGCGTCACAACGTCACCCTCAGCATGA	CTCTCCACCCCTTTAACCAT	GTCTGGGATTCTTGATCGGT	AAGAGCTGTTAAACGAGGAG	TGGTGAACCTTGTTAAATAT	TGAACC	14482	Annot_cds	ORF7	TRS-L-canonical
192	14479	14286	CCTCAT|TGAACC	1	14496	123	MPNNNGRQQNKKKGDGQPVNQLCQMLGKIIAQQSQSRGRGPGKKNKSRNPEKPHFPLATEDDVRHHFTPSERQLCLSSIRTAFNQGAGTCTLSDSGRLSYAVEFSLPTHHTVRLIRVTTSPSA	ATGCCAAATAACAACGGCAGACAGCAGAATAAAAAGAAGGGGGATGGCCAGCCAGTCAATCAGCTGTGCCAGATGTTGGGTAAGATTATCGCCCAACAGAGCCAGTCCAGAGGCAGGGGACCGGGAAAGAAGAATAAGAGTAGAAACCCGGAGAAGCCCCATTTCCCTCTAGCGACTGAAGATGACGTCAGACATCACTTTACCCCTAGTGAGCGACAATTGTGTCTGTCGTCAATCCGGACCGCCTTTAATCAAGGCGCTGGAACTTGCACCCTGTCAGACTCAGGGAGATTAAGTTACGCTGTGGAGTTTAGTTTGCCTACTCATCATACCGTGCGCCTGATTCGCGTCACAACGTCACCCTCAGCATGA	CTCTCCACCCCTTTAACCAT	GTCTGGGATTCTTGATCGGT	AAGAGCTGTTAAACGAGGAG	TGGTGAACCTTGTTAAATAT	TGAACC	14482	Annot_cds	ORF7	TRS-L-canonical
192	14479	14286	CACCAT|TGAACC	1	14496	123	MPNNNGRQQNKKKGDGQPVNQLCQMLGKIIAQQSQSRGRGPGKKNKSRNPEKPHFPLATEDDVRHHFTPSERQLCLSSIRTAFNQGAGTCTLSDSGRLSYAVEFSLPTHHTVRLIRVTTSPSA	ATGCCAAATAACAACGGCAGACAGCAGAATAAAAAGAAGGGGGATGGCCAGCCAGTCAATCAGCTGTGCCAGATGTTGGGTAAGATTATCGCCCAACAGAGCCAGTCCAGAGGCAGGGGACCGGGAAAGAAGAATAAGAGTAGAAACCCGGAGAAGCCCCATTTCCCTCTAGCGACTGAAGATGACGTCAGACATCACTTTACCCCTAGTGAGCGACAATTGTGTCTGTCGTCAATCCGGACCGCCTTTAATCAAGGCGCTGGAACTTGCACCCTGTCAGACTCAGGGAGATTAAGTTACGCTGTGGAGTTTAGTTTGCCTACTCATCATACCGTGCGCCTGATTCGCGTCACAACGTCACCCTCAGCATGA	CTCTCCACCCCTTTAACCAT	GTCTGGGATTCTTGATCGGT	AAGAGCTGTTAAACGAGGAG	TGGTGAACCTTGTTAAATAT	TGAACC	14482	Annot_cds	ORF7	TRS-L-canonical
192	14479	14286	CCCCCT|TGAACG	1	14496	123	MPNNNGRQQNKKKGDGQPVNQLCQMLGKIIAQQSQSRGRGPGKKNKSRNPEKPHFPLATEDDVRHHFTPSERQLCLSSIRTAFNQGAGTCTLSDSGRLSYAVEFSLPTHHTVRLIRVTTSPSA	ATGCCAAATAACAACGGCAGACAGCAGAATAAAAAGAAGGGGGATGGCCAGCCAGTCAATCAGCTGTGCCAGATGTTGGGTAAGATTATCGCCCAACAGAGCCAGTCCAGAGGCAGGGGACCGGGAAAGAAGAATAAGAGTAGAAACCCGGAGAAGCCCCATTTCCCTCTAGCGACTGAAGATGACGTCAGACATCACTTTACCCCTAGTGAGCGACAATTGTGTCTGTCGTCAATCCGGACCGCCTTTAATCAAGGCGCTGGAACTTGCACCCTGTCAGACTCAGGGAGATTAAGTTACGCTGTGGAGTTTAGTTTGCCTACTCATCATACCGTGCGCCTGATTCGCGTCACAACGTCACCCTCAGCATGA	CTCTCCACCCCTTTAACCAT	GTCTGGGATTCTTGATCGGT	AAGAGCTGTTAAACGAGGAG	TGGTGAACCTTGTTAAATAT	TGAACC	14482	Annot_cds	ORF7	TRS-L-canonical
182	14464	14281	TCACCC|CTTTAA	1	14496	123	MPNNNGRQQNKKKGDGQPVNQLCQMLGKIIAQQSQSRGRGPGKKNKSRNPEKPHFPLATEDDVRHHFTPSERQLCLSSIRTAFNQGAGTCTLSDSGRLSYAVEFSLPTHHTVRLIRVTTSPSA	ATGCCAAATAACAACGGCAGACAGCAGAATAAAAAGAAGGGGGATGGCCAGCCAGTCAATCAGCTGTGCCAGATGTTGGGTAAGATTATCGCCCAACAGAGCCAGTCCAGAGGCAGGGGACCGGGAAAGAAGAATAAGAGTAGAAACCCGGAGAAGCCCCATTTCCCTCTAGCGACTGAAGATGACGTCAGACATCACTTTACCCCTAGTGAGCGACAATTGTGTCTGTCGTCAATCCGGACCGCCTTTAATCAAGGCGCTGGAACTTGCACCCTGTCAGACTCAGGGAGATTAAGTTACGCTGTGGAGTTTAGTTTGCCTACTCATCATACCGTGCGCCTGATTCGCGTCACAACGTCACCCTCAGCATGA	GCTTTACGGTCTCTCCACCC	CTTTAACCATGTCTGGGATT	CGTGTTGGGTGGCAGAAGAG	CTGTTAAACGAGGAGTGGTG	TTAAAC	14467	Annot_cds	ORF7	TRS-L-canonical
183	14410	14226	CACCCC|TCAACG	1	14496	123	MPNNNGRQQNKKKGDGQPVNQLCQMLGKIIAQQSQSRGRGPGKKNKSRNPEKPHFPLATEDDVRHHFTPSERQLCLSSIRTAFNQGAGTCTLSDSGRLSYAVEFSLPTHHTVRLIRVTTSPSA	ATGCCAAATAACAACGGCAGACAGCAGAATAAAAAGAAGGGGGATGGCCAGCCAGTCAATCAGCTGTGCCAGATGTTGGGTAAGATTATCGCCCAACAGAGCCAGTCCAGAGGCAGGGGACCGGGAAAGAAGAATAAGAGTAGAAACCCGGAGAAGCCCCATTTCCCTCTAGCGACTGAAGATGACGTCAGACATCACTTTACCCCTAGTGAGCGACAATTGTGTCTGTCGTCAATCCGGACCGCCTTTAATCAAGGCGCTGGAACTTGCACCCTGTCAGACTCAGGGAGATTAAGTTACGCTGTGGAGTTTAGTTTGCCTACTCATCATACCGTGCGCCTGATTCGCGTCACAACGTCACCCTCAGCATGA	CTTTACGGTCTCTCCACCCC	TTTAACCATGTCTGGGATTC	GCGTCCCGGCTCCACTACGG	TCAACGGCACACTGGTGCCC	TCAACG	14410	Annot_cds	ORF7	TRS-L-canonical
177	14407	14229	CTTCTC|CCGTCA	1	14496	123	MPNNNGRQQNKKKGDGQPVNQLCQMLGKIIAQQSQSRGRGPGKKNKSRNPEKPHFPLATEDDVRHHFTPSERQLCLSSIRTAFNQGAGTCTLSDSGRLSYAVEFSLPTHHTVRLIRVTTSPSA	ATGCCAAATAACAACGGCAGACAGCAGAATAAAAAGAAGGGGGATGGCCAGCCAGTCAATCAGCTGTGCCAGATGTTGGGTAAGATTATCGCCCAACAGAGCCAGTCCAGAGGCAGGGGACCGGGAAAGAAGAATAAGAGTAGAAACCCGGAGAAGCCCCATTTCCCTCTAGCGACTGAAGATGACGTCAGACATCACTTTACCCCTAGTGAGCGACAATTGTGTCTGTCGTCAATCCGGACCGCCTTTAATCAAGGCGCTGGAACTTGCACCCTGTCAGACTCAGGGAGATTAAGTTACGCTGTGGAGTTTAGTTTGCCTACTCATCATACCGTGCGCCTGATTCGCGTCACAACGTCACCCTCAGCATGA	GCACTGCTTTACGGTCTCTC	CACCCCTTTAACCATGTCTG	CCGGCGTCCCGGCTCCACTA	CGGTCAACGGCACACTGGTG	TCAACG	14410	Annot_cds	ORF7	TRS-L-canonical
185	14407	14221	CCCCGT|CGTTGC	1	14496	123	MPNNNGRQQNKKKGDGQPVNQLCQMLGKIIAQQSQSRGRGPGKKNKSRNPEKPHFPLATEDDVRHHFTPSERQLCLSSIRTAFNQGAGTCTLSDSGRLSYAVEFSLPTHHTVRLIRVTTSPSA	ATGCCAAATAACAACGGCAGACAGCAGAATAAAAAGAAGGGGGATGGCCAGCCAGTCAATCAGCTGTGCCAGATGTTGGGTAAGATTATCGCCCAACAGAGCCAGTCCAGAGGCAGGGGACCGGGAAAGAAGAATAAGAGTAGAAACCCGGAGAAGCCCCATTTCCCTCTAGCGACTGAAGATGACGTCAGACATCACTTTACCCCTAGTGAGCGACAATTGTGTCTGTCGTCAATCCGGACCGCCTTTAATCAAGGCGCTGGAACTTGCACCCTGTCAGACTCAGGGAGATTAAGTTACGCTGTGGAGTTTAGTTTGCCTACTCATCATACCGTGCGCCTGATTCGCGTCACAACGTCACCCTCAGCATGA	TTACGGTCTCTCCACCCCTT	TAACCATGTCTGGGATTCTT	CCGGCGTCCCGGCTCCACTA	CGGTCAACGGCACACTGGTG	TCAACG	14410	Annot_cds	ORF7	TRS-L-canonical
192	14386	14193	AACCAT|ATCGGC	1	14496	123	MPNNNGRQQNKKKGDGQPVNQLCQMLGKIIAQQSQSRGRGPGKKNKSRNPEKPHFPLATEDDVRHHFTPSERQLCLSSIRTAFNQGAGTCTLSDSGRLSYAVEFSLPTHHTVRLIRVTTSPSA	ATGCCAAATAACAACGGCAGACAGCAGAATAAAAAGAAGGGGGATGGCCAGCCAGTCAATCAGCTGTGCCAGATGTTGGGTAAGATTATCGCCCAACAGAGCCAGTCCAGAGGCAGGGGACCGGGAAAGAAGAATAAGAGTAGAAACCCGGAGAAGCCCCATTTCCCTCTAGCGACTGAAGATGACGTCAGACATCACTTTACCCCTAGTGAGCGACAATTGTGTCTGTCGTCAATCCGGACCGCCTTTAATCAAGGCGCTGGAACTTGCACCCTGTCAGACTCAGGGAGATTAAGTTACGCTGTGGAGTTTAGTTTGCCTACTCATCATACCGTGCGCCTGATTCGCGTCACAACGTCACCCTCAGCATGA	CTCTCCACCCCTTTAACCAT	GTCTGGGATTCTTGATCGGT	TGATAACCACGCATTTGTCG	TCCGGCGTCCCGGCTCCACT	ATAACC	14368	Annot_cds	ORF7	TRS-L-canonical
192	14385	14192	ACGACT|GCTCAG	1	14496	123	MPNNNGRQQNKKKGDGQPVNQLCQMLGKIIAQQSQSRGRGPGKKNKSRNPEKPHFPLATEDDVRHHFTPSERQLCLSSIRTAFNQGAGTCTLSDSGRLSYAVEFSLPTHHTVRLIRVTTSPSA	ATGCCAAATAACAACGGCAGACAGCAGAATAAAAAGAAGGGGGATGGCCAGCCAGTCAATCAGCTGTGCCAGATGTTGGGTAAGATTATCGCCCAACAGAGCCAGTCCAGAGGCAGGGGACCGGGAAAGAAGAATAAGAGTAGAAACCCGGAGAAGCCCCATTTCCCTCTAGCGACTGAAGATGACGTCAGACATCACTTTACCCCTAGTGAGCGACAATTGTGTCTGTCGTCAATCCGGACCGCCTTTAATCAAGGCGCTGGAACTTGCACCCTGTCAGACTCAGGGAGATTAAGTTACGCTGTGGAGTTTAGTTTGCCTACTCATCATACCGTGCGCCTGATTCGCGTCACAACGTCACCCTCAGCATGA	CTCTCCACCCCTTTAACCAT	GTCTGGGATTCTTGATCGGT	GTGATAACCACGCATTTGTC	GTCCGGCGTCCCGGCTCCAC	ATAACC	14368	Annot_cds	ORF7	TRS-L-canonical
192	14385	14192	CACGCT|GTCCGG	1	14496	123	MPNNNGRQQNKKKGDGQPVNQLCQMLGKIIAQQSQSRGRGPGKKNKSRNPEKPHFPLATEDDVRHHFTPSERQLCLSSIRTAFNQGAGTCTLSDSGRLSYAVEFSLPTHHTVRLIRVTTSPSA	ATGCCAAATAACAACGGCAGACAGCAGAATAAAAAGAAGGGGGATGGCCAGCCAGTCAATCAGCTGTGCCAGATGTTGGGTAAGATTATCGCCCAACAGAGCCAGTCCAGAGGCAGGGGACCGGGAAAGAAGAATAAGAGTAGAAACCCGGAGAAGCCCCATTTCCCTCTAGCGACTGAAGATGACGTCAGACATCACTTTACCCCTAGTGAGCGACAATTGTGTCTGTCGTCAATCCGGACCGCCTTTAATCAAGGCGCTGGAACTTGCACCCTGTCAGACTCAGGGAGATTAAGTTACGCTGTGGAGTTTAGTTTGCCTACTCATCATACCGTGCGCCTGATTCGCGTCACAACGTCACCCTCAGCATGA	CTCTCCACCCCTTTAACCAT	GTCTGGGATTCTTGATCGGT	GTGATAACCACGCATTTGTC	GTCCGGCGTCCCGGCTCCAC	ATAACC	14368	Annot_cds	ORF7	TRS-L-canonical
192	14385	14192	TACGTT|GTGCAC	1	14496	123	MPNNNGRQQNKKKGDGQPVNQLCQMLGKIIAQQSQSRGRGPGKKNKSRNPEKPHFPLATEDDVRHHFTPSERQLCLSSIRTAFNQGAGTCTLSDSGRLSYAVEFSLPTHHTVRLIRVTTSPSA	ATGCCAAATAACAACGGCAGACAGCAGAATAAAAAGAAGGGGGATGGCCAGCCAGTCAATCAGCTGTGCCAGATGTTGGGTAAGATTATCGCCCAACAGAGCCAGTCCAGAGGCAGGGGACCGGGAAAGAAGAATAAGAGTAGAAACCCGGAGAAGCCCCATTTCCCTCTAGCGACTGAAGATGACGTCAGACATCACTTTACCCCTAGTGAGCGACAATTGTGTCTGTCGTCAATCCGGACCGCCTTTAATCAAGGCGCTGGAACTTGCACCCTGTCAGACTCAGGGAGATTAAGTTACGCTGTGGAGTTTAGTTTGCCTACTCATCATACCGTGCGCCTGATTCGCGTCACAACGTCACCCTCAGCATGA	CTCTCCACCCCTTTAACCAT	GTCTGGGATTCTTGATCGGT	GTGATAACCACGCATTTGTC	GTCCGGCGTCCCGGCTCCAC	ATAACC	14368	Annot_cds	ORF7	TRS-L-canonical
192	14384	14191	ACGCAT|CATCGG	1	14496	123	MPNNNGRQQNKKKGDGQPVNQLCQMLGKIIAQQSQSRGRGPGKKNKSRNPEKPHFPLATEDDVRHHFTPSERQLCLSSIRTAFNQGAGTCTLSDSGRLSYAVEFSLPTHHTVRLIRVTTSPSA	ATGCCAAATAACAACGGCAGACAGCAGAATAAAAAGAAGGGGGATGGCCAGCCAGTCAATCAGCTGTGCCAGATGTTGGGTAAGATTATCGCCCAACAGAGCCAGTCCAGAGGCAGGGGACCGGGAAAGAAGAATAAGAGTAGAAACCCGGAGAAGCCCCATTTCCCTCTAGCGACTGAAGATGACGTCAGACATCACTTTACCCCTAGTGAGCGACAATTGTGTCTGTCGTCAATCCGGACCGCCTTTAATCAAGGCGCTGGAACTTGCACCCTGTCAGACTCAGGGAGATTAAGTTACGCTGTGGAGTTTAGTTTGCCTACTCATCATACCGTGCGCCTGATTCGCGTCACAACGTCACCCTCAGCATGA	CTCTCCACCCCTTTAACCAT	GTCTGGGATTCTTGATCGGT	AGTGATAACCACGCATTTGT	CGTCCGGCGTCCCGGCTCCA	ATAACC	14368	Annot_cds	ORF7	TRS-L-canonical
192	14384	14191	TCGCAG|CGCCAG	1	14496	123	MPNNNGRQQNKKKGDGQPVNQLCQMLGKIIAQQSQSRGRGPGKKNKSRNPEKPHFPLATEDDVRHHFTPSERQLCLSSIRTAFNQGAGTCTLSDSGRLSYAVEFSLPTHHTVRLIRVTTSPSA	ATGCCAAATAACAACGGCAGACAGCAGAATAAAAAGAAGGGGGATGGCCAGCCAGTCAATCAGCTGTGCCAGATGTTGGGTAAGATTATCGCCCAACAGAGCCAGTCCAGAGGCAGGGGACCGGGAAAGAAGAATAAGAGTAGAAACCCGGAGAAGCCCCATTTCCCTCTAGCGACTGAAGATGACGTCAGACATCACTTTACCCCTAGTGAGCGACAATTGTGTCTGTCGTCAATCCGGACCGCCTTTAATCAAGGCGCTGGAACTTGCACCCTGTCAGACTCAGGGAGATTAAGTTACGCTGTGGAGTTTAGTTTGCCTACTCATCATACCGTGCGCCTGATTCGCGTCACAACGTCACCCTCAGCATGA	CTCTCCACCCCTTTAACCAT	GTCTGGGATTCTTGATCGGT	AGTGATAACCACGCATTTGT	CGTCCGGCGTCCCGGCTCCA	ATAACC	14368	Annot_cds	ORF7	TRS-L-canonical
192	14384	14191	ACGTAT|CGACCG	1	14496	123	MPNNNGRQQNKKKGDGQPVNQLCQMLGKIIAQQSQSRGRGPGKKNKSRNPEKPHFPLATEDDVRHHFTPSERQLCLSSIRTAFNQGAGTCTLSDSGRLSYAVEFSLPTHHTVRLIRVTTSPSA	ATGCCAAATAACAACGGCAGACAGCAGAATAAAAAGAAGGGGGATGGCCAGCCAGTCAATCAGCTGTGCCAGATGTTGGGTAAGATTATCGCCCAACAGAGCCAGTCCAGAGGCAGGGGACCGGGAAAGAAGAATAAGAGTAGAAACCCGGAGAAGCCCCATTTCCCTCTAGCGACTGAAGATGACGTCAGACATCACTTTACCCCTAGTGAGCGACAATTGTGTCTGTCGTCAATCCGGACCGCCTTTAATCAAGGCGCTGGAACTTGCACCCTGTCAGACTCAGGGAGATTAAGTTACGCTGTGGAGTTTAGTTTGCCTACTCATCATACCGTGCGCCTGATTCGCGTCACAACGTCACCCTCAGCATGA	CTCTCCACCCCTTTAACCAT	GTCTGGGATTCTTGATCGGT	AGTGATAACCACGCATTTGT	CGTCCGGCGTCCCGGCTCCA	ATAACC	14368	Annot_cds	ORF7	TRS-L-canonical
192	14384	14191	ACGTAT|CGTCCG	1	14496	123	MPNNNGRQQNKKKGDGQPVNQLCQMLGKIIAQQSQSRGRGPGKKNKSRNPEKPHFPLATEDDVRHHFTPSERQLCLSSIRTAFNQGAGTCTLSDSGRLSYAVEFSLPTHHTVRLIRVTTSPSA	ATGCCAAATAACAACGGCAGACAGCAGAATAAAAAGAAGGGGGATGGCCAGCCAGTCAATCAGCTGTGCCAGATGTTGGGTAAGATTATCGCCCAACAGAGCCAGTCCAGAGGCAGGGGACCGGGAAAGAAGAATAAGAGTAGAAACCCGGAGAAGCCCCATTTCCCTCTAGCGACTGAAGATGACGTCAGACATCACTTTACCCCTAGTGAGCGACAATTGTGTCTGTCGTCAATCCGGACCGCCTTTAATCAAGGCGCTGGAACTTGCACCCTGTCAGACTCAGGGAGATTAAGTTACGCTGTGGAGTTTAGTTTGCCTACTCATCATACCGTGCGCCTGATTCGCGTCACAACGTCACCCTCAGCATGA	CTCTCCACCCCTTTAACCAT	GTCTGGGATTCTTGATCGGT	AGTGATAACCACGCATTTGT	CGTCCGGCGTCCCGGCTCCA	ATAACC	14368	Annot_cds	ORF7	TRS-L-canonical
192	14384	14191	AACCGT|TGTCCA	1	14496	123	MPNNNGRQQNKKKGDGQPVNQLCQMLGKIIAQQSQSRGRGPGKKNKSRNPEKPHFPLATEDDVRHHFTPSERQLCLSSIRTAFNQGAGTCTLSDSGRLSYAVEFSLPTHHTVRLIRVTTSPSA	ATGCCAAATAACAACGGCAGACAGCAGAATAAAAAGAAGGGGGATGGCCAGCCAGTCAATCAGCTGTGCCAGATGTTGGGTAAGATTATCGCCCAACAGAGCCAGTCCAGAGGCAGGGGACCGGGAAAGAAGAATAAGAGTAGAAACCCGGAGAAGCCCCATTTCCCTCTAGCGACTGAAGATGACGTCAGACATCACTTTACCCCTAGTGAGCGACAATTGTGTCTGTCGTCAATCCGGACCGCCTTTAATCAAGGCGCTGGAACTTGCACCCTGTCAGACTCAGGGAGATTAAGTTACGCTGTGGAGTTTAGTTTGCCTACTCATCATACCGTGCGCCTGATTCGCGTCACAACGTCACCCTCAGCATGA	CTCTCCACCCCTTTAACCAT	GTCTGGGATTCTTGATCGGT	AGTGATAACCACGCATTTGT	CGTCCGGCGTCCCGGCTCCA	ATAACC	14368	Annot_cds	ORF7	TRS-L-canonical
192	14383	14190	CCACGT|TTGTCC	1	14496	123	MPNNNGRQQNKKKGDGQPVNQLCQMLGKIIAQQSQSRGRGPGKKNKSRNPEKPHFPLATEDDVRHHFTPSERQLCLSSIRTAFNQGAGTCTLSDSGRLSYAVEFSLPTHHTVRLIRVTTSPSA	ATGCCAAATAACAACGGCAGACAGCAGAATAAAAAGAAGGGGGATGGCCAGCCAGTCAATCAGCTGTGCCAGATGTTGGGTAAGATTATCGCCCAACAGAGCCAGTCCAGAGGCAGGGGACCGGGAAAGAAGAATAAGAGTAGAAACCCGGAGAAGCCCCATTTCCCTCTAGCGACTGAAGATGACGTCAGACATCACTTTACCCCTAGTGAGCGACAATTGTGTCTGTCGTCAATCCGGACCGCCTTTAATCAAGGCGCTGGAACTTGCACCCTGTCAGACTCAGGGAGATTAAGTTACGCTGTGGAGTTTAGTTTGCCTACTCATCATACCGTGCGCCTGATTCGCGTCACAACGTCACCCTCAGCATGA	CTCTCCACCCCTTTAACCAT	GTCTGGGATTCTTGATCGGT	AAGTGATAACCACGCATTTG	TCGTCCGGCGTCCCGGCTCC	ATAACC	14368	Annot_cds	ORF7	TRS-L-canonical
192	14383	14190	CACGCT|GCGCCC	1	14496	123	MPNNNGRQQNKKKGDGQPVNQLCQMLGKIIAQQSQSRGRGPGKKNKSRNPEKPHFPLATEDDVRHHFTPSERQLCLSSIRTAFNQGAGTCTLSDSGRLSYAVEFSLPTHHTVRLIRVTTSPSA	ATGCCAAATAACAACGGCAGACAGCAGAATAAAAAGAAGGGGGATGGCCAGCCAGTCAATCAGCTGTGCCAGATGTTGGGTAAGATTATCGCCCAACAGAGCCAGTCCAGAGGCAGGGGACCGGGAAAGAAGAATAAGAGTAGAAACCCGGAGAAGCCCCATTTCCCTCTAGCGACTGAAGATGACGTCAGACATCACTTTACCCCTAGTGAGCGACAATTGTGTCTGTCGTCAATCCGGACCGCCTTTAATCAAGGCGCTGGAACTTGCACCCTGTCAGACTCAGGGAGATTAAGTTACGCTGTGGAGTTTAGTTTGCCTACTCATCATACCGTGCGCCTGATTCGCGTCACAACGTCACCCTCAGCATGA	CTCTCCACCCCTTTAACCAT	GTCTGGGATTCTTGATCGGT	AAGTGATAACCACGCATTTG	TCGTCCGGCGTCCCGGCTCC	ATAACC	14368	Annot_cds	ORF7	TRS-L-canonical
192	14383	14190	TATCAT|CCGCTA	1	14496	123	MPNNNGRQQNKKKGDGQPVNQLCQMLGKIIAQQSQSRGRGPGKKNKSRNPEKPHFPLATEDDVRHHFTPSERQLCLSSIRTAFNQGAGTCTLSDSGRLSYAVEFSLPTHHTVRLIRVTTSPSA	ATGCCAAATAACAACGGCAGACAGCAGAATAAAAAGAAGGGGGATGGCCAGCCAGTCAATCAGCTGTGCCAGATGTTGGGTAAGATTATCGCCCAACAGAGCCAGTCCAGAGGCAGGGGACCGGGAAAGAAGAATAAGAGTAGAAACCCGGAGAAGCCCCATTTCCCTCTAGCGACTGAAGATGACGTCAGACATCACTTTACCCCTAGTGAGCGACAATTGTGTCTGTCGTCAATCCGGACCGCCTTTAATCAAGGCGCTGGAACTTGCACCCTGTCAGACTCAGGGAGATTAAGTTACGCTGTGGAGTTTAGTTTGCCTACTCATCATACCGTGCGCCTGATTCGCGTCACAACGTCACCCTCAGCATGA	CTCTCCACCCCTTTAACCAT	GTCTGGGATTCTTGATCGGT	AAGTGATAACCACGCATTTG	TCGTCCGGCGTCCCGGCTCC	ATAACC	14368	Annot_cds	ORF7	TRS-L-canonical
192	14383	14190	CCGCAT|TTGTCC	1	14496	123	MPNNNGRQQNKKKGDGQPVNQLCQMLGKIIAQQSQSRGRGPGKKNKSRNPEKPHFPLATEDDVRHHFTPSERQLCLSSIRTAFNQGAGTCTLSDSGRLSYAVEFSLPTHHTVRLIRVTTSPSA	ATGCCAAATAACAACGGCAGACAGCAGAATAAAAAGAAGGGGGATGGCCAGCCAGTCAATCAGCTGTGCCAGATGTTGGGTAAGATTATCGCCCAACAGAGCCAGTCCAGAGGCAGGGGACCGGGAAAGAAGAATAAGAGTAGAAACCCGGAGAAGCCCCATTTCCCTCTAGCGACTGAAGATGACGTCAGACATCACTTTACCCCTAGTGAGCGACAATTGTGTCTGTCGTCAATCCGGACCGCCTTTAATCAAGGCGCTGGAACTTGCACCCTGTCAGACTCAGGGAGATTAAGTTACGCTGTGGAGTTTAGTTTGCCTACTCATCATACCGTGCGCCTGATTCGCGTCACAACGTCACCCTCAGCATGA	CTCTCCACCCCTTTAACCAT	GTCTGGGATTCTTGATCGGT	AAGTGATAACCACGCATTTG	TCGTCCGGCGTCCCGGCTCC	ATAACC	14368	Annot_cds	ORF7	TRS-L-canonical
192	14383	14190	ATCAAA|TCGCCC	1	14496	123	MPNNNGRQQNKKKGDGQPVNQLCQMLGKIIAQQSQSRGRGPGKKNKSRNPEKPHFPLATEDDVRHHFTPSERQLCLSSIRTAFNQGAGTCTLSDSGRLSYAVEFSLPTHHTVRLIRVTTSPSA	ATGCCAAATAACAACGGCAGACAGCAGAATAAAAAGAAGGGGGATGGCCAGCCAGTCAATCAGCTGTGCCAGATGTTGGGTAAGATTATCGCCCAACAGAGCCAGTCCAGAGGCAGGGGACCGGGAAAGAAGAATAAGAGTAGAAACCCGGAGAAGCCCCATTTCCCTCTAGCGACTGAAGATGACGTCAGACATCACTTTACCCCTAGTGAGCGACAATTGTGTCTGTCGTCAATCCGGACCGCCTTTAATCAAGGCGCTGGAACTTGCACCCTGTCAGACTCAGGGAGATTAAGTTACGCTGTGGAGTTTAGTTTGCCTACTCATCATACCGTGCGCCTGATTCGCGTCACAACGTCACCCTCAGCATGA	CTCTCCACCCCTTTAACCAT	GTCTGGGATTCTTGATCGGT	AAGTGATAACCACGCATTTG	TCGTCCGGCGTCCCGGCTCC	ATAACC	14368	Annot_cds	ORF7	TRS-L-canonical
192	14382	14189	CGACAT|AGCGTC	1	14496	123	MPNNNGRQQNKKKGDGQPVNQLCQMLGKIIAQQSQSRGRGPGKKNKSRNPEKPHFPLATEDDVRHHFTPSERQLCLSSIRTAFNQGAGTCTLSDSGRLSYAVEFSLPTHHTVRLIRVTTSPSA	ATGCCAAATAACAACGGCAGACAGCAGAATAAAAAGAAGGGGGATGGCCAGCCAGTCAATCAGCTGTGCCAGATGTTGGGTAAGATTATCGCCCAACAGAGCCAGTCCAGAGGCAGGGGACCGGGAAAGAAGAATAAGAGTAGAAACCCGGAGAAGCCCCATTTCCCTCTAGCGACTGAAGATGACGTCAGACATCACTTTACCCCTAGTGAGCGACAATTGTGTCTGTCGTCAATCCGGACCGCCTTTAATCAAGGCGCTGGAACTTGCACCCTGTCAGACTCAGGGAGATTAAGTTACGCTGTGGAGTTTAGTTTGCCTACTCATCATACCGTGCGCCTGATTCGCGTCACAACGTCACCCTCAGCATGA	CTCTCCACCCCTTTAACCAT	GTCTGGGATTCTTGATCGGT	CAAGTGATAACCACGCATTT	GTCGTCCGGCGTCCCGGCTC	ATAACC	14368	Annot_cds	ORF7	TRS-L-canonical
192	14382	14189	AACCAC|GCCGTG	1	14496	123	MPNNNGRQQNKKKGDGQPVNQLCQMLGKIIAQQSQSRGRGPGKKNKSRNPEKPHFPLATEDDVRHHFTPSERQLCLSSIRTAFNQGAGTCTLSDSGRLSYAVEFSLPTHHTVRLIRVTTSPSA	ATGCCAAATAACAACGGCAGACAGCAGAATAAAAAGAAGGGGGATGGCCAGCCAGTCAATCAGCTGTGCCAGATGTTGGGTAAGATTATCGCCCAACAGAGCCAGTCCAGAGGCAGGGGACCGGGAAAGAAGAATAAGAGTAGAAACCCGGAGAAGCCCCATTTCCCTCTAGCGACTGAAGATGACGTCAGACATCACTTTACCCCTAGTGAGCGACAATTGTGTCTGTCGTCAATCCGGACCGCCTTTAATCAAGGCGCTGGAACTTGCACCCTGTCAGACTCAGGGAGATTAAGTTACGCTGTGGAGTTTAGTTTGCCTACTCATCATACCGTGCGCCTGATTCGCGTCACAACGTCACCCTCAGCATGA	CTCTCCACCCCTTTAACCAT	GTCTGGGATTCTTGATCGGT	CAAGTGATAACCACGCATTT	GTCGTCCGGCGTCCCGGCTC	ATAACC	14368	Annot_cds	ORF7	TRS-L-canonical
192	14382	14189	TACGCT|GTGTCC	1	14496	123	MPNNNGRQQNKKKGDGQPVNQLCQMLGKIIAQQSQSRGRGPGKKNKSRNPEKPHFPLATEDDVRHHFTPSERQLCLSSIRTAFNQGAGTCTLSDSGRLSYAVEFSLPTHHTVRLIRVTTSPSA	ATGCCAAATAACAACGGCAGACAGCAGAATAAAAAGAAGGGGGATGGCCAGCCAGTCAATCAGCTGTGCCAGATGTTGGGTAAGATTATCGCCCAACAGAGCCAGTCCAGAGGCAGGGGACCGGGAAAGAAGAATAAGAGTAGAAACCCGGAGAAGCCCCATTTCCCTCTAGCGACTGAAGATGACGTCAGACATCACTTTACCCCTAGTGAGCGACAATTGTGTCTGTCGTCAATCCGGACCGCCTTTAATCAAGGCGCTGGAACTTGCACCCTGTCAGACTCAGGGAGATTAAGTTACGCTGTGGAGTTTAGTTTGCCTACTCATCATACCGTGCGCCTGATTCGCGTCACAACGTCACCCTCAGCATGA	CTCTCCACCCCTTTAACCAT	GTCTGGGATTCTTGATCGGT	CAAGTGATAACCACGCATTT	GTCGTCCGGCGTCCCGGCTC	ATAACC	14368	Annot_cds	ORF7	TRS-L-canonical
192	14382	14189	TACGCT|GTCGTT	1	14496	123	MPNNNGRQQNKKKGDGQPVNQLCQMLGKIIAQQSQSRGRGPGKKNKSRNPEKPHFPLATEDDVRHHFTPSERQLCLSSIRTAFNQGAGTCTLSDSGRLSYAVEFSLPTHHTVRLIRVTTSPSA	ATGCCAAATAACAACGGCAGACAGCAGAATAAAAAGAAGGGGGATGGCCAGCCAGTCAATCAGCTGTGCCAGATGTTGGGTAAGATTATCGCCCAACAGAGCCAGTCCAGAGGCAGGGGACCGGGAAAGAAGAATAAGAGTAGAAACCCGGAGAAGCCCCATTTCCCTCTAGCGACTGAAGATGACGTCAGACATCACTTTACCCCTAGTGAGCGACAATTGTGTCTGTCGTCAATCCGGACCGCCTTTAATCAAGGCGCTGGAACTTGCACCCTGTCAGACTCAGGGAGATTAAGTTACGCTGTGGAGTTTAGTTTGCCTACTCATCATACCGTGCGCCTGATTCGCGTCACAACGTCACCCTCAGCATGA	CTCTCCACCCCTTTAACCAT	GTCTGGGATTCTTGATCGGT	CAAGTGATAACCACGCATTT	GTCGTCCGGCGTCCCGGCTC	ATAACC	14368	Annot_cds	ORF7	TRS-L-canonical
192	14382	14189	TCTCAT|GTCGTC	1	14496	123	MPNNNGRQQNKKKGDGQPVNQLCQMLGKIIAQQSQSRGRGPGKKNKSRNPEKPHFPLATEDDVRHHFTPSERQLCLSSIRTAFNQGAGTCTLSDSGRLSYAVEFSLPTHHTVRLIRVTTSPSA	ATGCCAAATAACAACGGCAGACAGCAGAATAAAAAGAAGGGGGATGGCCAGCCAGTCAATCAGCTGTGCCAGATGTTGGGTAAGATTATCGCCCAACAGAGCCAGTCCAGAGGCAGGGGACCGGGAAAGAAGAATAAGAGTAGAAACCCGGAGAAGCCCCATTTCCCTCTAGCGACTGAAGATGACGTCAGACATCACTTTACCCCTAGTGAGCGACAATTGTGTCTGTCGTCAATCCGGACCGCCTTTAATCAAGGCGCTGGAACTTGCACCCTGTCAGACTCAGGGAGATTAAGTTACGCTGTGGAGTTTAGTTTGCCTACTCATCATACCGTGCGCCTGATTCGCGTCACAACGTCACCCTCAGCATGA	CTCTCCACCCCTTTAACCAT	GTCTGGGATTCTTGATCGGT	CAAGTGATAACCACGCATTT	GTCGTCCGGCGTCCCGGCTC	ATAACC	14368	Annot_cds	ORF7	TRS-L-canonical
192	14382	14189	TTTCAT|GGCGCC	1	14496	123	MPNNNGRQQNKKKGDGQPVNQLCQMLGKIIAQQSQSRGRGPGKKNKSRNPEKPHFPLATEDDVRHHFTPSERQLCLSSIRTAFNQGAGTCTLSDSGRLSYAVEFSLPTHHTVRLIRVTTSPSA	ATGCCAAATAACAACGGCAGACAGCAGAATAAAAAGAAGGGGGATGGCCAGCCAGTCAATCAGCTGTGCCAGATGTTGGGTAAGATTATCGCCCAACAGAGCCAGTCCAGAGGCAGGGGACCGGGAAAGAAGAATAAGAGTAGAAACCCGGAGAAGCCCCATTTCCCTCTAGCGACTGAAGATGACGTCAGACATCACTTTACCCCTAGTGAGCGACAATTGTGTCTGTCGTCAATCCGGACCGCCTTTAATCAAGGCGCTGGAACTTGCACCCTGTCAGACTCAGGGAGATTAAGTTACGCTGTGGAGTTTAGTTTGCCTACTCATCATACCGTGCGCCTGATTCGCGTCACAACGTCACCCTCAGCATGA	CTCTCCACCCCTTTAACCAT	GTCTGGGATTCTTGATCGGT	CAAGTGATAACCACGCATTT	GTCGTCCGGCGTCCCGGCTC	ATAACC	14368	Annot_cds	ORF7	TRS-L-canonical
192	14382	14189	CACGCT|GTCGTC	1	14496	123	MPNNNGRQQNKKKGDGQPVNQLCQMLGKIIAQQSQSRGRGPGKKNKSRNPEKPHFPLATEDDVRHHFTPSERQLCLSSIRTAFNQGAGTCTLSDSGRLSYAVEFSLPTHHTVRLIRVTTSPSA	ATGCCAAATAACAACGGCAGACAGCAGAATAAAAAGAAGGGGGATGGCCAGCCAGTCAATCAGCTGTGCCAGATGTTGGGTAAGATTATCGCCCAACAGAGCCAGTCCAGAGGCAGGGGACCGGGAAAGAAGAATAAGAGTAGAAACCCGGAGAAGCCCCATTTCCCTCTAGCGACTGAAGATGACGTCAGACATCACTTTACCCCTAGTGAGCGACAATTGTGTCTGTCGTCAATCCGGACCGCCTTTAATCAAGGCGCTGGAACTTGCACCCTGTCAGACTCAGGGAGATTAAGTTACGCTGTGGAGTTTAGTTTGCCTACTCATCATACCGTGCGCCTGATTCGCGTCACAACGTCACCCTCAGCATGA	CTCTCCACCCCTTTAACCAT	GTCTGGGATTCTTGATCGGT	CAAGTGATAACCACGCATTT	GTCGTCCGGCGTCCCGGCTC	ATAACC	14368	Annot_cds	ORF7	TRS-L-canonical
192	14381	14188	ACGCAT|TGTCGT	18	14496	123	MPNNNGRQQNKKKGDGQPVNQLCQMLGKIIAQQSQSRGRGPGKKNKSRNPEKPHFPLATEDDVRHHFTPSERQLCLSSIRTAFNQGAGTCTLSDSGRLSYAVEFSLPTHHTVRLIRVTTSPSA	ATGCCAAATAACAACGGCAGACAGCAGAATAAAAAGAAGGGGGATGGCCAGCCAGTCAATCAGCTGTGCCAGATGTTGGGTAAGATTATCGCCCAACAGAGCCAGTCCAGAGGCAGGGGACCGGGAAAGAAGAATAAGAGTAGAAACCCGGAGAAGCCCCATTTCCCTCTAGCGACTGAAGATGACGTCAGACATCACTTTACCCCTAGTGAGCGACAATTGTGTCTGTCGTCAATCCGGACCGCCTTTAATCAAGGCGCTGGAACTTGCACCCTGTCAGACTCAGGGAGATTAAGTTACGCTGTGGAGTTTAGTTTGCCTACTCATCATACCGTGCGCCTGATTCGCGTCACAACGTCACCCTCAGCATGA	CTCTCCACCCCTTTAACCAT	GTCTGGGATTCTTGATCGGT	GCAAGTGATAACCACGCATT	TGTCGTCCGGCGTCCCGGCT	ATAACC	14368	Annot_cds	ORF7	TRS-L-canonical
192	14381	14188	ACACGT|TGTCGT	8	14496	123	MPNNNGRQQNKKKGDGQPVNQLCQMLGKIIAQQSQSRGRGPGKKNKSRNPEKPHFPLATEDDVRHHFTPSERQLCLSSIRTAFNQGAGTCTLSDSGRLSYAVEFSLPTHHTVRLIRVTTSPSA	ATGCCAAATAACAACGGCAGACAGCAGAATAAAAAGAAGGGGGATGGCCAGCCAGTCAATCAGCTGTGCCAGATGTTGGGTAAGATTATCGCCCAACAGAGCCAGTCCAGAGGCAGGGGACCGGGAAAGAAGAATAAGAGTAGAAACCCGGAGAAGCCCCATTTCCCTCTAGCGACTGAAGATGACGTCAGACATCACTTTACCCCTAGTGAGCGACAATTGTGTCTGTCGTCAATCCGGACCGCCTTTAATCAAGGCGCTGGAACTTGCACCCTGTCAGACTCAGGGAGATTAAGTTACGCTGTGGAGTTTAGTTTGCCTACTCATCATACCGTGCGCCTGATTCGCGTCACAACGTCACCCTCAGCATGA	CTCTCCACCCCTTTAACCAT	GTCTGGGATTCTTGATCGGT	GCAAGTGATAACCACGCATT	TGTCGTCCGGCGTCCCGGCT	ATAACC	14368	Annot_cds	ORF7	TRS-L-canonical
192	14381	14188	ACGTAT|TGTTGT	1	14496	123	MPNNNGRQQNKKKGDGQPVNQLCQMLGKIIAQQSQSRGRGPGKKNKSRNPEKPHFPLATEDDVRHHFTPSERQLCLSSIRTAFNQGAGTCTLSDSGRLSYAVEFSLPTHHTVRLIRVTTSPSA	ATGCCAAATAACAACGGCAGACAGCAGAATAAAAAGAAGGGGGATGGCCAGCCAGTCAATCAGCTGTGCCAGATGTTGGGTAAGATTATCGCCCAACAGAGCCAGTCCAGAGGCAGGGGACCGGGAAAGAAGAATAAGAGTAGAAACCCGGAGAAGCCCCATTTCCCTCTAGCGACTGAAGATGACGTCAGACATCACTTTACCCCTAGTGAGCGACAATTGTGTCTGTCGTCAATCCGGACCGCCTTTAATCAAGGCGCTGGAACTTGCACCCTGTCAGACTCAGGGAGATTAAGTTACGCTGTGGAGTTTAGTTTGCCTACTCATCATACCGTGCGCCTGATTCGCGTCACAACGTCACCCTCAGCATGA	CTCTCCACCCCTTTAACCAT	GTCTGGGATTCTTGATCGGT	GCAAGTGATAACCACGCATT	TGTCGTCCGGCGTCCCGGCT	ATAACC	14368	Annot_cds	ORF7	TRS-L-canonical
192	14381	14188	CGTCAT|TGTGTC	1	14496	123	MPNNNGRQQNKKKGDGQPVNQLCQMLGKIIAQQSQSRGRGPGKKNKSRNPEKPHFPLATEDDVRHHFTPSERQLCLSSIRTAFNQGAGTCTLSDSGRLSYAVEFSLPTHHTVRLIRVTTSPSA	ATGCCAAATAACAACGGCAGACAGCAGAATAAAAAGAAGGGGGATGGCCAGCCAGTCAATCAGCTGTGCCAGATGTTGGGTAAGATTATCGCCCAACAGAGCCAGTCCAGAGGCAGGGGACCGGGAAAGAAGAATAAGAGTAGAAACCCGGAGAAGCCCCATTTCCCTCTAGCGACTGAAGATGACGTCAGACATCACTTTACCCCTAGTGAGCGACAATTGTGTCTGTCGTCAATCCGGACCGCCTTTAATCAAGGCGCTGGAACTTGCACCCTGTCAGACTCAGGGAGATTAAGTTACGCTGTGGAGTTTAGTTTGCCTACTCATCATACCGTGCGCCTGATTCGCGTCACAACGTCACCCTCAGCATGA	CTCTCCACCCCTTTAACCAT	GTCTGGGATTCTTGATCGGT	GCAAGTGATAACCACGCATT	TGTCGTCCGGCGTCCCGGCT	ATAACC	14368	Annot_cds	ORF7	TRS-L-canonical
192	14381	14188	TATCAT|TGTCGT	1	14496	123	MPNNNGRQQNKKKGDGQPVNQLCQMLGKIIAQQSQSRGRGPGKKNKSRNPEKPHFPLATEDDVRHHFTPSERQLCLSSIRTAFNQGAGTCTLSDSGRLSYAVEFSLPTHHTVRLIRVTTSPSA	ATGCCAAATAACAACGGCAGACAGCAGAATAAAAAGAAGGGGGATGGCCAGCCAGTCAATCAGCTGTGCCAGATGTTGGGTAAGATTATCGCCCAACAGAGCCAGTCCAGAGGCAGGGGACCGGGAAAGAAGAATAAGAGTAGAAACCCGGAGAAGCCCCATTTCCCTCTAGCGACTGAAGATGACGTCAGACATCACTTTACCCCTAGTGAGCGACAATTGTGTCTGTCGTCAATCCGGACCGCCTTTAATCAAGGCGCTGGAACTTGCACCCTGTCAGACTCAGGGAGATTAAGTTACGCTGTGGAGTTTAGTTTGCCTACTCATCATACCGTGCGCCTGATTCGCGTCACAACGTCACCCTCAGCATGA	CTCTCCACCCCTTTAACCAT	GTCTGGGATTCTTGATCGGT	GCAAGTGATAACCACGCATT	TGTCGTCCGGCGTCCCGGCT	ATAACC	14368	Annot_cds	ORF7	TRS-L-canonical
192	14381	14188	TCACGT|TGTGTC	1	14496	123	MPNNNGRQQNKKKGDGQPVNQLCQMLGKIIAQQSQSRGRGPGKKNKSRNPEKPHFPLATEDDVRHHFTPSERQLCLSSIRTAFNQGAGTCTLSDSGRLSYAVEFSLPTHHTVRLIRVTTSPSA	ATGCCAAATAACAACGGCAGACAGCAGAATAAAAAGAAGGGGGATGGCCAGCCAGTCAATCAGCTGTGCCAGATGTTGGGTAAGATTATCGCCCAACAGAGCCAGTCCAGAGGCAGGGGACCGGGAAAGAAGAATAAGAGTAGAAACCCGGAGAAGCCCCATTTCCCTCTAGCGACTGAAGATGACGTCAGACATCACTTTACCCCTAGTGAGCGACAATTGTGTCTGTCGTCAATCCGGACCGCCTTTAATCAAGGCGCTGGAACTTGCACCCTGTCAGACTCAGGGAGATTAAGTTACGCTGTGGAGTTTAGTTTGCCTACTCATCATACCGTGCGCCTGATTCGCGTCACAACGTCACCCTCAGCATGA	CTCTCCACCCCTTTAACCAT	GTCTGGGATTCTTGATCGGT	GCAAGTGATAACCACGCATT	TGTCGTCCGGCGTCCCGGCT	ATAACC	14368	Annot_cds	ORF7	TRS-L-canonical
192	14381	14188	TCACGT|TGTTGT	1	14496	123	MPNNNGRQQNKKKGDGQPVNQLCQMLGKIIAQQSQSRGRGPGKKNKSRNPEKPHFPLATEDDVRHHFTPSERQLCLSSIRTAFNQGAGTCTLSDSGRLSYAVEFSLPTHHTVRLIRVTTSPSA	ATGCCAAATAACAACGGCAGACAGCAGAATAAAAAGAAGGGGGATGGCCAGCCAGTCAATCAGCTGTGCCAGATGTTGGGTAAGATTATCGCCCAACAGAGCCAGTCCAGAGGCAGGGGACCGGGAAAGAAGAATAAGAGTAGAAACCCGGAGAAGCCCCATTTCCCTCTAGCGACTGAAGATGACGTCAGACATCACTTTACCCCTAGTGAGCGACAATTGTGTCTGTCGTCAATCCGGACCGCCTTTAATCAAGGCGCTGGAACTTGCACCCTGTCAGACTCAGGGAGATTAAGTTACGCTGTGGAGTTTAGTTTGCCTACTCATCATACCGTGCGCCTGATTCGCGTCACAACGTCACCCTCAGCATGA	CTCTCCACCCCTTTAACCAT	GTCTGGGATTCTTGATCGGT	GCAAGTGATAACCACGCATT	TGTCGTCCGGCGTCCCGGCT	ATAACC	14368	Annot_cds	ORF7	TRS-L-canonical
192	14381	14188	TCGCAT|TGTCGT	1	14496	123	MPNNNGRQQNKKKGDGQPVNQLCQMLGKIIAQQSQSRGRGPGKKNKSRNPEKPHFPLATEDDVRHHFTPSERQLCLSSIRTAFNQGAGTCTLSDSGRLSYAVEFSLPTHHTVRLIRVTTSPSA	ATGCCAAATAACAACGGCAGACAGCAGAATAAAAAGAAGGGGGATGGCCAGCCAGTCAATCAGCTGTGCCAGATGTTGGGTAAGATTATCGCCCAACAGAGCCAGTCCAGAGGCAGGGGACCGGGAAAGAAGAATAAGAGTAGAAACCCGGAGAAGCCCCATTTCCCTCTAGCGACTGAAGATGACGTCAGACATCACTTTACCCCTAGTGAGCGACAATTGTGTCTGTCGTCAATCCGGACCGCCTTTAATCAAGGCGCTGGAACTTGCACCCTGTCAGACTCAGGGAGATTAAGTTACGCTGTGGAGTTTAGTTTGCCTACTCATCATACCGTGCGCCTGATTCGCGTCACAACGTCACCCTCAGCATGA	CTCTCCACCCCTTTAACCAT	GTCTGGGATTCTTGATCGGT	GCAAGTGATAACCACGCATT	TGTCGTCCGGCGTCCCGGCT	ATAACC	14368	Annot_cds	ORF7	TRS-L-canonical
192	14381	14188	CTCCGT|TGTCGT	1	14496	123	MPNNNGRQQNKKKGDGQPVNQLCQMLGKIIAQQSQSRGRGPGKKNKSRNPEKPHFPLATEDDVRHHFTPSERQLCLSSIRTAFNQGAGTCTLSDSGRLSYAVEFSLPTHHTVRLIRVTTSPSA	ATGCCAAATAACAACGGCAGACAGCAGAATAAAAAGAAGGGGGATGGCCAGCCAGTCAATCAGCTGTGCCAGATGTTGGGTAAGATTATCGCCCAACAGAGCCAGTCCAGAGGCAGGGGACCGGGAAAGAAGAATAAGAGTAGAAACCCGGAGAAGCCCCATTTCCCTCTAGCGACTGAAGATGACGTCAGACATCACTTTACCCCTAGTGAGCGACAATTGTGTCTGTCGTCAATCCGGACCGCCTTTAATCAAGGCGCTGGAACTTGCACCCTGTCAGACTCAGGGAGATTAAGTTACGCTGTGGAGTTTAGTTTGCCTACTCATCATACCGTGCGCCTGATTCGCGTCACAACGTCACCCTCAGCATGA	CTCTCCACCCCTTTAACCAT	GTCTGGGATTCTTGATCGGT	GCAAGTGATAACCACGCATT	TGTCGTCCGGCGTCCCGGCT	ATAACC	14368	Annot_cds	ORF7	TRS-L-canonical
192	14381	14188	ACGCAT|TGTCGC	1	14496	123	MPNNNGRQQNKKKGDGQPVNQLCQMLGKIIAQQSQSRGRGPGKKNKSRNPEKPHFPLATEDDVRHHFTPSERQLCLSSIRTAFNQGAGTCTLSDSGRLSYAVEFSLPTHHTVRLIRVTTSPSA	ATGCCAAATAACAACGGCAGACAGCAGAATAAAAAGAAGGGGGATGGCCAGCCAGTCAATCAGCTGTGCCAGATGTTGGGTAAGATTATCGCCCAACAGAGCCAGTCCAGAGGCAGGGGACCGGGAAAGAAGAATAAGAGTAGAAACCCGGAGAAGCCCCATTTCCCTCTAGCGACTGAAGATGACGTCAGACATCACTTTACCCCTAGTGAGCGACAATTGTGTCTGTCGTCAATCCGGACCGCCTTTAATCAAGGCGCTGGAACTTGCACCCTGTCAGACTCAGGGAGATTAAGTTACGCTGTGGAGTTTAGTTTGCCTACTCATCATACCGTGCGCCTGATTCGCGTCACAACGTCACCCTCAGCATGA	CTCTCCACCCCTTTAACCAT	GTCTGGGATTCTTGATCGGT	GCAAGTGATAACCACGCATT	TGTCGTCCGGCGTCCCGGCT	ATAACC	14368	Annot_cds	ORF7	TRS-L-canonical
192	14381	14188	AACCAC|AGCCGC	1	14496	123	MPNNNGRQQNKKKGDGQPVNQLCQMLGKIIAQQSQSRGRGPGKKNKSRNPEKPHFPLATEDDVRHHFTPSERQLCLSSIRTAFNQGAGTCTLSDSGRLSYAVEFSLPTHHTVRLIRVTTSPSA	ATGCCAAATAACAACGGCAGACAGCAGAATAAAAAGAAGGGGGATGGCCAGCCAGTCAATCAGCTGTGCCAGATGTTGGGTAAGATTATCGCCCAACAGAGCCAGTCCAGAGGCAGGGGACCGGGAAAGAAGAATAAGAGTAGAAACCCGGAGAAGCCCCATTTCCCTCTAGCGACTGAAGATGACGTCAGACATCACTTTACCCCTAGTGAGCGACAATTGTGTCTGTCGTCAATCCGGACCGCCTTTAATCAAGGCGCTGGAACTTGCACCCTGTCAGACTCAGGGAGATTAAGTTACGCTGTGGAGTTTAGTTTGCCTACTCATCATACCGTGCGCCTGATTCGCGTCACAACGTCACCCTCAGCATGA	CTCTCCACCCCTTTAACCAT	GTCTGGGATTCTTGATCGGT	GCAAGTGATAACCACGCATT	TGTCGTCCGGCGTCCCGGCT	ATAACC	14368	Annot_cds	ORF7	TRS-L-canonical
192	14381	14188	CACCAT|TGTGTC	1	14496	123	MPNNNGRQQNKKKGDGQPVNQLCQMLGKIIAQQSQSRGRGPGKKNKSRNPEKPHFPLATEDDVRHHFTPSERQLCLSSIRTAFNQGAGTCTLSDSGRLSYAVEFSLPTHHTVRLIRVTTSPSA	ATGCCAAATAACAACGGCAGACAGCAGAATAAAAAGAAGGGGGATGGCCAGCCAGTCAATCAGCTGTGCCAGATGTTGGGTAAGATTATCGCCCAACAGAGCCAGTCCAGAGGCAGGGGACCGGGAAAGAAGAATAAGAGTAGAAACCCGGAGAAGCCCCATTTCCCTCTAGCGACTGAAGATGACGTCAGACATCACTTTACCCCTAGTGAGCGACAATTGTGTCTGTCGTCAATCCGGACCGCCTTTAATCAAGGCGCTGGAACTTGCACCCTGTCAGACTCAGGGAGATTAAGTTACGCTGTGGAGTTTAGTTTGCCTACTCATCATACCGTGCGCCTGATTCGCGTCACAACGTCACCCTCAGCATGA	CTCTCCACCCCTTTAACCAT	GTCTGGGATTCTTGATCGGT	GCAAGTGATAACCACGCATT	TGTCGTCCGGCGTCCCGGCT	ATAACC	14368	Annot_cds	ORF7	TRS-L-canonical
192	14381	14188	TTCCAT|TGTCGT	1	14496	123	MPNNNGRQQNKKKGDGQPVNQLCQMLGKIIAQQSQSRGRGPGKKNKSRNPEKPHFPLATEDDVRHHFTPSERQLCLSSIRTAFNQGAGTCTLSDSGRLSYAVEFSLPTHHTVRLIRVTTSPSA	ATGCCAAATAACAACGGCAGACAGCAGAATAAAAAGAAGGGGGATGGCCAGCCAGTCAATCAGCTGTGCCAGATGTTGGGTAAGATTATCGCCCAACAGAGCCAGTCCAGAGGCAGGGGACCGGGAAAGAAGAATAAGAGTAGAAACCCGGAGAAGCCCCATTTCCCTCTAGCGACTGAAGATGACGTCAGACATCACTTTACCCCTAGTGAGCGACAATTGTGTCTGTCGTCAATCCGGACCGCCTTTAATCAAGGCGCTGGAACTTGCACCCTGTCAGACTCAGGGAGATTAAGTTACGCTGTGGAGTTTAGTTTGCCTACTCATCATACCGTGCGCCTGATTCGCGTCACAACGTCACCCTCAGCATGA	CTCTCCACCCCTTTAACCAT	GTCTGGGATTCTTGATCGGT	GCAAGTGATAACCACGCATT	TGTCGTCCGGCGTCCCGGCT	ATAACC	14368	Annot_cds	ORF7	TRS-L-canonical
192	14381	14188	ATACGT|TGTCGT	1	14496	123	MPNNNGRQQNKKKGDGQPVNQLCQMLGKIIAQQSQSRGRGPGKKNKSRNPEKPHFPLATEDDVRHHFTPSERQLCLSSIRTAFNQGAGTCTLSDSGRLSYAVEFSLPTHHTVRLIRVTTSPSA	ATGCCAAATAACAACGGCAGACAGCAGAATAAAAAGAAGGGGGATGGCCAGCCAGTCAATCAGCTGTGCCAGATGTTGGGTAAGATTATCGCCCAACAGAGCCAGTCCAGAGGCAGGGGACCGGGAAAGAAGAATAAGAGTAGAAACCCGGAGAAGCCCCATTTCCCTCTAGCGACTGAAGATGACGTCAGACATCACTTTACCCCTAGTGAGCGACAATTGTGTCTGTCGTCAATCCGGACCGCCTTTAATCAAGGCGCTGGAACTTGCACCCTGTCAGACTCAGGGAGATTAAGTTACGCTGTGGAGTTTAGTTTGCCTACTCATCATACCGTGCGCCTGATTCGCGTCACAACGTCACCCTCAGCATGA	CTCTCCACCCCTTTAACCAT	GTCTGGGATTCTTGATCGGT	GCAAGTGATAACCACGCATT	TGTCGTCCGGCGTCCCGGCT	ATAACC	14368	Annot_cds	ORF7	TRS-L-canonical
192	14380	14187	AACCAT|TTGTCG	5	14496	123	MPNNNGRQQNKKKGDGQPVNQLCQMLGKIIAQQSQSRGRGPGKKNKSRNPEKPHFPLATEDDVRHHFTPSERQLCLSSIRTAFNQGAGTCTLSDSGRLSYAVEFSLPTHHTVRLIRVTTSPSA	ATGCCAAATAACAACGGCAGACAGCAGAATAAAAAGAAGGGGGATGGCCAGCCAGTCAATCAGCTGTGCCAGATGTTGGGTAAGATTATCGCCCAACAGAGCCAGTCCAGAGGCAGGGGACCGGGAAAGAAGAATAAGAGTAGAAACCCGGAGAAGCCCCATTTCCCTCTAGCGACTGAAGATGACGTCAGACATCACTTTACCCCTAGTGAGCGACAATTGTGTCTGTCGTCAATCCGGACCGCCTTTAATCAAGGCGCTGGAACTTGCACCCTGTCAGACTCAGGGAGATTAAGTTACGCTGTGGAGTTTAGTTTGCCTACTCATCATACCGTGCGCCTGATTCGCGTCACAACGTCACCCTCAGCATGA	CTCTCCACCCCTTTAACCAT	GTCTGGGATTCTTGATCGGT	GGCAAGTGATAACCACGCAT	TTGTCGTCCGGCGTCCCGGC	ATAACC	14368	Annot_cds	ORF7	TRS-L-canonical
192	14380	14187	AACCAT|TTGTGT	2	14496	123	MPNNNGRQQNKKKGDGQPVNQLCQMLGKIIAQQSQSRGRGPGKKNKSRNPEKPHFPLATEDDVRHHFTPSERQLCLSSIRTAFNQGAGTCTLSDSGRLSYAVEFSLPTHHTVRLIRVTTSPSA	ATGCCAAATAACAACGGCAGACAGCAGAATAAAAAGAAGGGGGATGGCCAGCCAGTCAATCAGCTGTGCCAGATGTTGGGTAAGATTATCGCCCAACAGAGCCAGTCCAGAGGCAGGGGACCGGGAAAGAAGAATAAGAGTAGAAACCCGGAGAAGCCCCATTTCCCTCTAGCGACTGAAGATGACGTCAGACATCACTTTACCCCTAGTGAGCGACAATTGTGTCTGTCGTCAATCCGGACCGCCTTTAATCAAGGCGCTGGAACTTGCACCCTGTCAGACTCAGGGAGATTAAGTTACGCTGTGGAGTTTAGTTTGCCTACTCATCATACCGTGCGCCTGATTCGCGTCACAACGTCACCCTCAGCATGA	CTCTCCACCCCTTTAACCAT	GTCTGGGATTCTTGATCGGT	GGCAAGTGATAACCACGCAT	TTGTCGTCCGGCGTCCCGGC	ATAACC	14368	Annot_cds	ORF7	TRS-L-canonical
192	14380	14187	ACGCAT|TTGTCG	2	14496	123	MPNNNGRQQNKKKGDGQPVNQLCQMLGKIIAQQSQSRGRGPGKKNKSRNPEKPHFPLATEDDVRHHFTPSERQLCLSSIRTAFNQGAGTCTLSDSGRLSYAVEFSLPTHHTVRLIRVTTSPSA	ATGCCAAATAACAACGGCAGACAGCAGAATAAAAAGAAGGGGGATGGCCAGCCAGTCAATCAGCTGTGCCAGATGTTGGGTAAGATTATCGCCCAACAGAGCCAGTCCAGAGGCAGGGGACCGGGAAAGAAGAATAAGAGTAGAAACCCGGAGAAGCCCCATTTCCCTCTAGCGACTGAAGATGACGTCAGACATCACTTTACCCCTAGTGAGCGACAATTGTGTCTGTCGTCAATCCGGACCGCCTTTAATCAAGGCGCTGGAACTTGCACCCTGTCAGACTCAGGGAGATTAAGTTACGCTGTGGAGTTTAGTTTGCCTACTCATCATACCGTGCGCCTGATTCGCGTCACAACGTCACCCTCAGCATGA	CTCTCCACCCCTTTAACCAT	GTCTGGGATTCTTGATCGGT	GGCAAGTGATAACCACGCAT	TTGTCGTCCGGCGTCCCGGC	ATAACC	14368	Annot_cds	ORF7	TRS-L-canonical
192	14380	14187	TAACGT|TAGTTG	1	14496	123	MPNNNGRQQNKKKGDGQPVNQLCQMLGKIIAQQSQSRGRGPGKKNKSRNPEKPHFPLATEDDVRHHFTPSERQLCLSSIRTAFNQGAGTCTLSDSGRLSYAVEFSLPTHHTVRLIRVTTSPSA	ATGCCAAATAACAACGGCAGACAGCAGAATAAAAAGAAGGGGGATGGCCAGCCAGTCAATCAGCTGTGCCAGATGTTGGGTAAGATTATCGCCCAACAGAGCCAGTCCAGAGGCAGGGGACCGGGAAAGAAGAATAAGAGTAGAAACCCGGAGAAGCCCCATTTCCCTCTAGCGACTGAAGATGACGTCAGACATCACTTTACCCCTAGTGAGCGACAATTGTGTCTGTCGTCAATCCGGACCGCCTTTAATCAAGGCGCTGGAACTTGCACCCTGTCAGACTCAGGGAGATTAAGTTACGCTGTGGAGTTTAGTTTGCCTACTCATCATACCGTGCGCCTGATTCGCGTCACAACGTCACCCTCAGCATGA	CTCTCCACCCCTTTAACCAT	GTCTGGGATTCTTGATCGGT	GGCAAGTGATAACCACGCAT	TTGTCGTCCGGCGTCCCGGC	ATAACC	14368	Annot_cds	ORF7	TRS-L-canonical
192	14380	14187	CACCGT|TTGTCG	1	14496	123	MPNNNGRQQNKKKGDGQPVNQLCQMLGKIIAQQSQSRGRGPGKKNKSRNPEKPHFPLATEDDVRHHFTPSERQLCLSSIRTAFNQGAGTCTLSDSGRLSYAVEFSLPTHHTVRLIRVTTSPSA	ATGCCAAATAACAACGGCAGACAGCAGAATAAAAAGAAGGGGGATGGCCAGCCAGTCAATCAGCTGTGCCAGATGTTGGGTAAGATTATCGCCCAACAGAGCCAGTCCAGAGGCAGGGGACCGGGAAAGAAGAATAAGAGTAGAAACCCGGAGAAGCCCCATTTCCCTCTAGCGACTGAAGATGACGTCAGACATCACTTTACCCCTAGTGAGCGACAATTGTGTCTGTCGTCAATCCGGACCGCCTTTAATCAAGGCGCTGGAACTTGCACCCTGTCAGACTCAGGGAGATTAAGTTACGCTGTGGAGTTTAGTTTGCCTACTCATCATACCGTGCGCCTGATTCGCGTCACAACGTCACCCTCAGCATGA	CTCTCCACCCCTTTAACCAT	GTCTGGGATTCTTGATCGGT	GGCAAGTGATAACCACGCAT	TTGTCGTCCGGCGTCCCGGC	ATAACC	14368	Annot_cds	ORF7	TRS-L-canonical
192	14380	14187	AACCAC|GTGTCG	1	14496	123	MPNNNGRQQNKKKGDGQPVNQLCQMLGKIIAQQSQSRGRGPGKKNKSRNPEKPHFPLATEDDVRHHFTPSERQLCLSSIRTAFNQGAGTCTLSDSGRLSYAVEFSLPTHHTVRLIRVTTSPSA	ATGCCAAATAACAACGGCAGACAGCAGAATAAAAAGAAGGGGGATGGCCAGCCAGTCAATCAGCTGTGCCAGATGTTGGGTAAGATTATCGCCCAACAGAGCCAGTCCAGAGGCAGGGGACCGGGAAAGAAGAATAAGAGTAGAAACCCGGAGAAGCCCCATTTCCCTCTAGCGACTGAAGATGACGTCAGACATCACTTTACCCCTAGTGAGCGACAATTGTGTCTGTCGTCAATCCGGACCGCCTTTAATCAAGGCGCTGGAACTTGCACCCTGTCAGACTCAGGGAGATTAAGTTACGCTGTGGAGTTTAGTTTGCCTACTCATCATACCGTGCGCCTGATTCGCGTCACAACGTCACCCTCAGCATGA	CTCTCCACCCCTTTAACCAT	GTCTGGGATTCTTGATCGGT	GGCAAGTGATAACCACGCAT	TTGTCGTCCGGCGTCCCGGC	ATAACC	14368	Annot_cds	ORF7	TRS-L-canonical
192	14380	14187	AACCAC|TTGTCG	1	14496	123	MPNNNGRQQNKKKGDGQPVNQLCQMLGKIIAQQSQSRGRGPGKKNKSRNPEKPHFPLATEDDVRHHFTPSERQLCLSSIRTAFNQGAGTCTLSDSGRLSYAVEFSLPTHHTVRLIRVTTSPSA	ATGCCAAATAACAACGGCAGACAGCAGAATAAAAAGAAGGGGGATGGCCAGCCAGTCAATCAGCTGTGCCAGATGTTGGGTAAGATTATCGCCCAACAGAGCCAGTCCAGAGGCAGGGGACCGGGAAAGAAGAATAAGAGTAGAAACCCGGAGAAGCCCCATTTCCCTCTAGCGACTGAAGATGACGTCAGACATCACTTTACCCCTAGTGAGCGACAATTGTGTCTGTCGTCAATCCGGACCGCCTTTAATCAAGGCGCTGGAACTTGCACCCTGTCAGACTCAGGGAGATTAAGTTACGCTGTGGAGTTTAGTTTGCCTACTCATCATACCGTGCGCCTGATTCGCGTCACAACGTCACCCTCAGCATGA	CTCTCCACCCCTTTAACCAT	GTCTGGGATTCTTGATCGGT	GGCAAGTGATAACCACGCAT	TTGTCGTCCGGCGTCCCGGC	ATAACC	14368	Annot_cds	ORF7	TRS-L-canonical
192	14380	14187	CAGCAT|TTGCTG	1	14496	123	MPNNNGRQQNKKKGDGQPVNQLCQMLGKIIAQQSQSRGRGPGKKNKSRNPEKPHFPLATEDDVRHHFTPSERQLCLSSIRTAFNQGAGTCTLSDSGRLSYAVEFSLPTHHTVRLIRVTTSPSA	ATGCCAAATAACAACGGCAGACAGCAGAATAAAAAGAAGGGGGATGGCCAGCCAGTCAATCAGCTGTGCCAGATGTTGGGTAAGATTATCGCCCAACAGAGCCAGTCCAGAGGCAGGGGACCGGGAAAGAAGAATAAGAGTAGAAACCCGGAGAAGCCCCATTTCCCTCTAGCGACTGAAGATGACGTCAGACATCACTTTACCCCTAGTGAGCGACAATTGTGTCTGTCGTCAATCCGGACCGCCTTTAATCAAGGCGCTGGAACTTGCACCCTGTCAGACTCAGGGAGATTAAGTTACGCTGTGGAGTTTAGTTTGCCTACTCATCATACCGTGCGCCTGATTCGCGTCACAACGTCACCCTCAGCATGA	CTCTCCACCCCTTTAACCAT	GTCTGGGATTCTTGATCGGT	GGCAAGTGATAACCACGCAT	TTGTCGTCCGGCGTCCCGGC	ATAACC	14368	Annot_cds	ORF7	TRS-L-canonical
192	14380	14187	TAACCT|TTGTTG	1	14496	123	MPNNNGRQQNKKKGDGQPVNQLCQMLGKIIAQQSQSRGRGPGKKNKSRNPEKPHFPLATEDDVRHHFTPSERQLCLSSIRTAFNQGAGTCTLSDSGRLSYAVEFSLPTHHTVRLIRVTTSPSA	ATGCCAAATAACAACGGCAGACAGCAGAATAAAAAGAAGGGGGATGGCCAGCCAGTCAATCAGCTGTGCCAGATGTTGGGTAAGATTATCGCCCAACAGAGCCAGTCCAGAGGCAGGGGACCGGGAAAGAAGAATAAGAGTAGAAACCCGGAGAAGCCCCATTTCCCTCTAGCGACTGAAGATGACGTCAGACATCACTTTACCCCTAGTGAGCGACAATTGTGTCTGTCGTCAATCCGGACCGCCTTTAATCAAGGCGCTGGAACTTGCACCCTGTCAGACTCAGGGAGATTAAGTTACGCTGTGGAGTTTAGTTTGCCTACTCATCATACCGTGCGCCTGATTCGCGTCACAACGTCACCCTCAGCATGA	CTCTCCACCCCTTTAACCAT	GTCTGGGATTCTTGATCGGT	GGCAAGTGATAACCACGCAT	TTGTCGTCCGGCGTCCCGGC	ATAACC	14368	Annot_cds	ORF7	TRS-L-canonical
192	14380	14187	ATACGT|TTGTCA	1	14496	123	MPNNNGRQQNKKKGDGQPVNQLCQMLGKIIAQQSQSRGRGPGKKNKSRNPEKPHFPLATEDDVRHHFTPSERQLCLSSIRTAFNQGAGTCTLSDSGRLSYAVEFSLPTHHTVRLIRVTTSPSA	ATGCCAAATAACAACGGCAGACAGCAGAATAAAAAGAAGGGGGATGGCCAGCCAGTCAATCAGCTGTGCCAGATGTTGGGTAAGATTATCGCCCAACAGAGCCAGTCCAGAGGCAGGGGACCGGGAAAGAAGAATAAGAGTAGAAACCCGGAGAAGCCCCATTTCCCTCTAGCGACTGAAGATGACGTCAGACATCACTTTACCCCTAGTGAGCGACAATTGTGTCTGTCGTCAATCCGGACCGCCTTTAATCAAGGCGCTGGAACTTGCACCCTGTCAGACTCAGGGAGATTAAGTTACGCTGTGGAGTTTAGTTTGCCTACTCATCATACCGTGCGCCTGATTCGCGTCACAACGTCACCCTCAGCATGA	CTCTCCACCCCTTTAACCAT	GTCTGGGATTCTTGATCGGT	GGCAAGTGATAACCACGCAT	TTGTCGTCCGGCGTCCCGGC	ATAACC	14368	Annot_cds	ORF7	TRS-L-canonical
192	14380	14187	TACCAT|TTGTCG	1	14496	123	MPNNNGRQQNKKKGDGQPVNQLCQMLGKIIAQQSQSRGRGPGKKNKSRNPEKPHFPLATEDDVRHHFTPSERQLCLSSIRTAFNQGAGTCTLSDSGRLSYAVEFSLPTHHTVRLIRVTTSPSA	ATGCCAAATAACAACGGCAGACAGCAGAATAAAAAGAAGGGGGATGGCCAGCCAGTCAATCAGCTGTGCCAGATGTTGGGTAAGATTATCGCCCAACAGAGCCAGTCCAGAGGCAGGGGACCGGGAAAGAAGAATAAGAGTAGAAACCCGGAGAAGCCCCATTTCCCTCTAGCGACTGAAGATGACGTCAGACATCACTTTACCCCTAGTGAGCGACAATTGTGTCTGTCGTCAATCCGGACCGCCTTTAATCAAGGCGCTGGAACTTGCACCCTGTCAGACTCAGGGAGATTAAGTTACGCTGTGGAGTTTAGTTTGCCTACTCATCATACCGTGCGCCTGATTCGCGTCACAACGTCACCCTCAGCATGA	CTCTCCACCCCTTTAACCAT	GTCTGGGATTCTTGATCGGT	GGCAAGTGATAACCACGCAT	TTGTCGTCCGGCGTCCCGGC	ATAACC	14368	Annot_cds	ORF7	TRS-L-canonical
192	14380	14187	TACCGT|TACTGC	1	14496	123	MPNNNGRQQNKKKGDGQPVNQLCQMLGKIIAQQSQSRGRGPGKKNKSRNPEKPHFPLATEDDVRHHFTPSERQLCLSSIRTAFNQGAGTCTLSDSGRLSYAVEFSLPTHHTVRLIRVTTSPSA	ATGCCAAATAACAACGGCAGACAGCAGAATAAAAAGAAGGGGGATGGCCAGCCAGTCAATCAGCTGTGCCAGATGTTGGGTAAGATTATCGCCCAACAGAGCCAGTCCAGAGGCAGGGGACCGGGAAAGAAGAATAAGAGTAGAAACCCGGAGAAGCCCCATTTCCCTCTAGCGACTGAAGATGACGTCAGACATCACTTTACCCCTAGTGAGCGACAATTGTGTCTGTCGTCAATCCGGACCGCCTTTAATCAAGGCGCTGGAACTTGCACCCTGTCAGACTCAGGGAGATTAAGTTACGCTGTGGAGTTTAGTTTGCCTACTCATCATACCGTGCGCCTGATTCGCGTCACAACGTCACCCTCAGCATGA	CTCTCCACCCCTTTAACCAT	GTCTGGGATTCTTGATCGGT	GGCAAGTGATAACCACGCAT	TTGTCGTCCGGCGTCCCGGC	ATAACC	14368	Annot_cds	ORF7	TRS-L-canonical
192	14380	14187	TTACGT|CTGTCG	1	14496	123	MPNNNGRQQNKKKGDGQPVNQLCQMLGKIIAQQSQSRGRGPGKKNKSRNPEKPHFPLATEDDVRHHFTPSERQLCLSSIRTAFNQGAGTCTLSDSGRLSYAVEFSLPTHHTVRLIRVTTSPSA	ATGCCAAATAACAACGGCAGACAGCAGAATAAAAAGAAGGGGGATGGCCAGCCAGTCAATCAGCTGTGCCAGATGTTGGGTAAGATTATCGCCCAACAGAGCCAGTCCAGAGGCAGGGGACCGGGAAAGAAGAATAAGAGTAGAAACCCGGAGAAGCCCCATTTCCCTCTAGCGACTGAAGATGACGTCAGACATCACTTTACCCCTAGTGAGCGACAATTGTGTCTGTCGTCAATCCGGACCGCCTTTAATCAAGGCGCTGGAACTTGCACCCTGTCAGACTCAGGGAGATTAAGTTACGCTGTGGAGTTTAGTTTGCCTACTCATCATACCGTGCGCCTGATTCGCGTCACAACGTCACCCTCAGCATGA	CTCTCCACCCCTTTAACCAT	GTCTGGGATTCTTGATCGGT	GGCAAGTGATAACCACGCAT	TTGTCGTCCGGCGTCCCGGC	ATAACC	14368	Annot_cds	ORF7	TRS-L-canonical
192	14380	14187	AACCAT|TTGCGC	1	14496	123	MPNNNGRQQNKKKGDGQPVNQLCQMLGKIIAQQSQSRGRGPGKKNKSRNPEKPHFPLATEDDVRHHFTPSERQLCLSSIRTAFNQGAGTCTLSDSGRLSYAVEFSLPTHHTVRLIRVTTSPSA	ATGCCAAATAACAACGGCAGACAGCAGAATAAAAAGAAGGGGGATGGCCAGCCAGTCAATCAGCTGTGCCAGATGTTGGGTAAGATTATCGCCCAACAGAGCCAGTCCAGAGGCAGGGGACCGGGAAAGAAGAATAAGAGTAGAAACCCGGAGAAGCCCCATTTCCCTCTAGCGACTGAAGATGACGTCAGACATCACTTTACCCCTAGTGAGCGACAATTGTGTCTGTCGTCAATCCGGACCGCCTTTAATCAAGGCGCTGGAACTTGCACCCTGTCAGACTCAGGGAGATTAAGTTACGCTGTGGAGTTTAGTTTGCCTACTCATCATACCGTGCGCCTGATTCGCGTCACAACGTCACCCTCAGCATGA	CTCTCCACCCCTTTAACCAT	GTCTGGGATTCTTGATCGGT	GGCAAGTGATAACCACGCAT	TTGTCGTCCGGCGTCCCGGC	ATAACC	14368	Annot_cds	ORF7	TRS-L-canonical
192	14380	14187	ATCCAT|TTGTCG	1	14496	123	MPNNNGRQQNKKKGDGQPVNQLCQMLGKIIAQQSQSRGRGPGKKNKSRNPEKPHFPLATEDDVRHHFTPSERQLCLSSIRTAFNQGAGTCTLSDSGRLSYAVEFSLPTHHTVRLIRVTTSPSA	ATGCCAAATAACAACGGCAGACAGCAGAATAAAAAGAAGGGGGATGGCCAGCCAGTCAATCAGCTGTGCCAGATGTTGGGTAAGATTATCGCCCAACAGAGCCAGTCCAGAGGCAGGGGACCGGGAAAGAAGAATAAGAGTAGAAACCCGGAGAAGCCCCATTTCCCTCTAGCGACTGAAGATGACGTCAGACATCACTTTACCCCTAGTGAGCGACAATTGTGTCTGTCGTCAATCCGGACCGCCTTTAATCAAGGCGCTGGAACTTGCACCCTGTCAGACTCAGGGAGATTAAGTTACGCTGTGGAGTTTAGTTTGCCTACTCATCATACCGTGCGCCTGATTCGCGTCACAACGTCACCCTCAGCATGA	CTCTCCACCCCTTTAACCAT	GTCTGGGATTCTTGATCGGT	GGCAAGTGATAACCACGCAT	TTGTCGTCCGGCGTCCCGGC	ATAACC	14368	Annot_cds	ORF7	TRS-L-canonical
192	14380	14187	CTCCAT|CTGTCG	1	14496	123	MPNNNGRQQNKKKGDGQPVNQLCQMLGKIIAQQSQSRGRGPGKKNKSRNPEKPHFPLATEDDVRHHFTPSERQLCLSSIRTAFNQGAGTCTLSDSGRLSYAVEFSLPTHHTVRLIRVTTSPSA	ATGCCAAATAACAACGGCAGACAGCAGAATAAAAAGAAGGGGGATGGCCAGCCAGTCAATCAGCTGTGCCAGATGTTGGGTAAGATTATCGCCCAACAGAGCCAGTCCAGAGGCAGGGGACCGGGAAAGAAGAATAAGAGTAGAAACCCGGAGAAGCCCCATTTCCCTCTAGCGACTGAAGATGACGTCAGACATCACTTTACCCCTAGTGAGCGACAATTGTGTCTGTCGTCAATCCGGACCGCCTTTAATCAAGGCGCTGGAACTTGCACCCTGTCAGACTCAGGGAGATTAAGTTACGCTGTGGAGTTTAGTTTGCCTACTCATCATACCGTGCGCCTGATTCGCGTCACAACGTCACCCTCAGCATGA	CTCTCCACCCCTTTAACCAT	GTCTGGGATTCTTGATCGGT	GGCAAGTGATAACCACGCAT	TTGTCGTCCGGCGTCCCGGC	ATAACC	14368	Annot_cds	ORF7	TRS-L-canonical
192	14380	14187	CACCAT|CTGTCG	1	14496	123	MPNNNGRQQNKKKGDGQPVNQLCQMLGKIIAQQSQSRGRGPGKKNKSRNPEKPHFPLATEDDVRHHFTPSERQLCLSSIRTAFNQGAGTCTLSDSGRLSYAVEFSLPTHHTVRLIRVTTSPSA	ATGCCAAATAACAACGGCAGACAGCAGAATAAAAAGAAGGGGGATGGCCAGCCAGTCAATCAGCTGTGCCAGATGTTGGGTAAGATTATCGCCCAACAGAGCCAGTCCAGAGGCAGGGGACCGGGAAAGAAGAATAAGAGTAGAAACCCGGAGAAGCCCCATTTCCCTCTAGCGACTGAAGATGACGTCAGACATCACTTTACCCCTAGTGAGCGACAATTGTGTCTGTCGTCAATCCGGACCGCCTTTAATCAAGGCGCTGGAACTTGCACCCTGTCAGACTCAGGGAGATTAAGTTACGCTGTGGAGTTTAGTTTGCCTACTCATCATACCGTGCGCCTGATTCGCGTCACAACGTCACCCTCAGCATGA	CTCTCCACCCCTTTAACCAT	GTCTGGGATTCTTGATCGGT	GGCAAGTGATAACCACGCAT	TTGTCGTCCGGCGTCCCGGC	ATAACC	14368	Annot_cds	ORF7	TRS-L-canonical
192	14380	14187	AACCGC|TTGTGT	1	14496	123	MPNNNGRQQNKKKGDGQPVNQLCQMLGKIIAQQSQSRGRGPGKKNKSRNPEKPHFPLATEDDVRHHFTPSERQLCLSSIRTAFNQGAGTCTLSDSGRLSYAVEFSLPTHHTVRLIRVTTSPSA	ATGCCAAATAACAACGGCAGACAGCAGAATAAAAAGAAGGGGGATGGCCAGCCAGTCAATCAGCTGTGCCAGATGTTGGGTAAGATTATCGCCCAACAGAGCCAGTCCAGAGGCAGGGGACCGGGAAAGAAGAATAAGAGTAGAAACCCGGAGAAGCCCCATTTCCCTCTAGCGACTGAAGATGACGTCAGACATCACTTTACCCCTAGTGAGCGACAATTGTGTCTGTCGTCAATCCGGACCGCCTTTAATCAAGGCGCTGGAACTTGCACCCTGTCAGACTCAGGGAGATTAAGTTACGCTGTGGAGTTTAGTTTGCCTACTCATCATACCGTGCGCCTGATTCGCGTCACAACGTCACCCTCAGCATGA	CTCTCCACCCCTTTAACCAT	GTCTGGGATTCTTGATCGGT	GGCAAGTGATAACCACGCAT	TTGTCGTCCGGCGTCCCGGC	ATAACC	14368	Annot_cds	ORF7	TRS-L-canonical
192	14379	14186	ACGCAT|TTTGTC	3	14496	123	MPNNNGRQQNKKKGDGQPVNQLCQMLGKIIAQQSQSRGRGPGKKNKSRNPEKPHFPLATEDDVRHHFTPSERQLCLSSIRTAFNQGAGTCTLSDSGRLSYAVEFSLPTHHTVRLIRVTTSPSA	ATGCCAAATAACAACGGCAGACAGCAGAATAAAAAGAAGGGGGATGGCCAGCCAGTCAATCAGCTGTGCCAGATGTTGGGTAAGATTATCGCCCAACAGAGCCAGTCCAGAGGCAGGGGACCGGGAAAGAAGAATAAGAGTAGAAACCCGGAGAAGCCCCATTTCCCTCTAGCGACTGAAGATGACGTCAGACATCACTTTACCCCTAGTGAGCGACAATTGTGTCTGTCGTCAATCCGGACCGCCTTTAATCAAGGCGCTGGAACTTGCACCCTGTCAGACTCAGGGAGATTAAGTTACGCTGTGGAGTTTAGTTTGCCTACTCATCATACCGTGCGCCTGATTCGCGTCACAACGTCACCCTCAGCATGA	CTCTCCACCCCTTTAACCAT	GTCTGGGATTCTTGATCGGT	CGGCAAGTGATAACCACGCA	TTTGTCGTCCGGCGTCCCGG	ATAACC	14368	Annot_cds	ORF7	TRS-L-canonical
192	14379	14186	AACCAC|GTTGTC	3	14496	123	MPNNNGRQQNKKKGDGQPVNQLCQMLGKIIAQQSQSRGRGPGKKNKSRNPEKPHFPLATEDDVRHHFTPSERQLCLSSIRTAFNQGAGTCTLSDSGRLSYAVEFSLPTHHTVRLIRVTTSPSA	ATGCCAAATAACAACGGCAGACAGCAGAATAAAAAGAAGGGGGATGGCCAGCCAGTCAATCAGCTGTGCCAGATGTTGGGTAAGATTATCGCCCAACAGAGCCAGTCCAGAGGCAGGGGACCGGGAAAGAAGAATAAGAGTAGAAACCCGGAGAAGCCCCATTTCCCTCTAGCGACTGAAGATGACGTCAGACATCACTTTACCCCTAGTGAGCGACAATTGTGTCTGTCGTCAATCCGGACCGCCTTTAATCAAGGCGCTGGAACTTGCACCCTGTCAGACTCAGGGAGATTAAGTTACGCTGTGGAGTTTAGTTTGCCTACTCATCATACCGTGCGCCTGATTCGCGTCACAACGTCACCCTCAGCATGA	CTCTCCACCCCTTTAACCAT	GTCTGGGATTCTTGATCGGT	CGGCAAGTGATAACCACGCA	TTTGTCGTCCGGCGTCCCGG	ATAACC	14368	Annot_cds	ORF7	TRS-L-canonical
192	14379	14186	TACGAC|TTTGTC	2	14496	123	MPNNNGRQQNKKKGDGQPVNQLCQMLGKIIAQQSQSRGRGPGKKNKSRNPEKPHFPLATEDDVRHHFTPSERQLCLSSIRTAFNQGAGTCTLSDSGRLSYAVEFSLPTHHTVRLIRVTTSPSA	ATGCCAAATAACAACGGCAGACAGCAGAATAAAAAGAAGGGGGATGGCCAGCCAGTCAATCAGCTGTGCCAGATGTTGGGTAAGATTATCGCCCAACAGAGCCAGTCCAGAGGCAGGGGACCGGGAAAGAAGAATAAGAGTAGAAACCCGGAGAAGCCCCATTTCCCTCTAGCGACTGAAGATGACGTCAGACATCACTTTACCCCTAGTGAGCGACAATTGTGTCTGTCGTCAATCCGGACCGCCTTTAATCAAGGCGCTGGAACTTGCACCCTGTCAGACTCAGGGAGATTAAGTTACGCTGTGGAGTTTAGTTTGCCTACTCATCATACCGTGCGCCTGATTCGCGTCACAACGTCACCCTCAGCATGA	CTCTCCACCCCTTTAACCAT	GTCTGGGATTCTTGATCGGT	CGGCAAGTGATAACCACGCA	TTTGTCGTCCGGCGTCCCGG	ATAACC	14368	Annot_cds	ORF7	TRS-L-canonical
192	14379	14186	ACGCAT|TTAGTG	1	14496	123	MPNNNGRQQNKKKGDGQPVNQLCQMLGKIIAQQSQSRGRGPGKKNKSRNPEKPHFPLATEDDVRHHFTPSERQLCLSSIRTAFNQGAGTCTLSDSGRLSYAVEFSLPTHHTVRLIRVTTSPSA	ATGCCAAATAACAACGGCAGACAGCAGAATAAAAAGAAGGGGGATGGCCAGCCAGTCAATCAGCTGTGCCAGATGTTGGGTAAGATTATCGCCCAACAGAGCCAGTCCAGAGGCAGGGGACCGGGAAAGAAGAATAAGAGTAGAAACCCGGAGAAGCCCCATTTCCCTCTAGCGACTGAAGATGACGTCAGACATCACTTTACCCCTAGTGAGCGACAATTGTGTCTGTCGTCAATCCGGACCGCCTTTAATCAAGGCGCTGGAACTTGCACCCTGTCAGACTCAGGGAGATTAAGTTACGCTGTGGAGTTTAGTTTGCCTACTCATCATACCGTGCGCCTGATTCGCGTCACAACGTCACCCTCAGCATGA	CTCTCCACCCCTTTAACCAT	GTCTGGGATTCTTGATCGGT	CGGCAAGTGATAACCACGCA	TTTGTCGTCCGGCGTCCCGG	ATAACC	14368	Annot_cds	ORF7	TRS-L-canonical
192	14379	14186	AACCAC|GTTGCG	1	14496	123	MPNNNGRQQNKKKGDGQPVNQLCQMLGKIIAQQSQSRGRGPGKKNKSRNPEKPHFPLATEDDVRHHFTPSERQLCLSSIRTAFNQGAGTCTLSDSGRLSYAVEFSLPTHHTVRLIRVTTSPSA	ATGCCAAATAACAACGGCAGACAGCAGAATAAAAAGAAGGGGGATGGCCAGCCAGTCAATCAGCTGTGCCAGATGTTGGGTAAGATTATCGCCCAACAGAGCCAGTCCAGAGGCAGGGGACCGGGAAAGAAGAATAAGAGTAGAAACCCGGAGAAGCCCCATTTCCCTCTAGCGACTGAAGATGACGTCAGACATCACTTTACCCCTAGTGAGCGACAATTGTGTCTGTCGTCAATCCGGACCGCCTTTAATCAAGGCGCTGGAACTTGCACCCTGTCAGACTCAGGGAGATTAAGTTACGCTGTGGAGTTTAGTTTGCCTACTCATCATACCGTGCGCCTGATTCGCGTCACAACGTCACCCTCAGCATGA	CTCTCCACCCCTTTAACCAT	GTCTGGGATTCTTGATCGGT	CGGCAAGTGATAACCACGCA	TTTGTCGTCCGGCGTCCCGG	ATAACC	14368	Annot_cds	ORF7	TRS-L-canonical
192	14379	14186	AACCAT|TTTGTC	1	14496	123	MPNNNGRQQNKKKGDGQPVNQLCQMLGKIIAQQSQSRGRGPGKKNKSRNPEKPHFPLATEDDVRHHFTPSERQLCLSSIRTAFNQGAGTCTLSDSGRLSYAVEFSLPTHHTVRLIRVTTSPSA	ATGCCAAATAACAACGGCAGACAGCAGAATAAAAAGAAGGGGGATGGCCAGCCAGTCAATCAGCTGTGCCAGATGTTGGGTAAGATTATCGCCCAACAGAGCCAGTCCAGAGGCAGGGGACCGGGAAAGAAGAATAAGAGTAGAAACCCGGAGAAGCCCCATTTCCCTCTAGCGACTGAAGATGACGTCAGACATCACTTTACCCCTAGTGAGCGACAATTGTGTCTGTCGTCAATCCGGACCGCCTTTAATCAAGGCGCTGGAACTTGCACCCTGTCAGACTCAGGGAGATTAAGTTACGCTGTGGAGTTTAGTTTGCCTACTCATCATACCGTGCGCCTGATTCGCGTCACAACGTCACCCTCAGCATGA	CTCTCCACCCCTTTAACCAT	GTCTGGGATTCTTGATCGGT	CGGCAAGTGATAACCACGCA	TTTGTCGTCCGGCGTCCCGG	ATAACC	14368	Annot_cds	ORF7	TRS-L-canonical
192	14379	14186	ATTCGT|ATTGTT	1	14496	123	MPNNNGRQQNKKKGDGQPVNQLCQMLGKIIAQQSQSRGRGPGKKNKSRNPEKPHFPLATEDDVRHHFTPSERQLCLSSIRTAFNQGAGTCTLSDSGRLSYAVEFSLPTHHTVRLIRVTTSPSA	ATGCCAAATAACAACGGCAGACAGCAGAATAAAAAGAAGGGGGATGGCCAGCCAGTCAATCAGCTGTGCCAGATGTTGGGTAAGATTATCGCCCAACAGAGCCAGTCCAGAGGCAGGGGACCGGGAAAGAAGAATAAGAGTAGAAACCCGGAGAAGCCCCATTTCCCTCTAGCGACTGAAGATGACGTCAGACATCACTTTACCCCTAGTGAGCGACAATTGTGTCTGTCGTCAATCCGGACCGCCTTTAATCAAGGCGCTGGAACTTGCACCCTGTCAGACTCAGGGAGATTAAGTTACGCTGTGGAGTTTAGTTTGCCTACTCATCATACCGTGCGCCTGATTCGCGTCACAACGTCACCCTCAGCATGA	CTCTCCACCCCTTTAACCAT	GTCTGGGATTCTTGATCGGT	CGGCAAGTGATAACCACGCA	TTTGTCGTCCGGCGTCCCGG	ATAACC	14368	Annot_cds	ORF7	TRS-L-canonical
192	14379	14186	ACGTAT|TTCTGT	1	14496	123	MPNNNGRQQNKKKGDGQPVNQLCQMLGKIIAQQSQSRGRGPGKKNKSRNPEKPHFPLATEDDVRHHFTPSERQLCLSSIRTAFNQGAGTCTLSDSGRLSYAVEFSLPTHHTVRLIRVTTSPSA	ATGCCAAATAACAACGGCAGACAGCAGAATAAAAAGAAGGGGGATGGCCAGCCAGTCAATCAGCTGTGCCAGATGTTGGGTAAGATTATCGCCCAACAGAGCCAGTCCAGAGGCAGGGGACCGGGAAAGAAGAATAAGAGTAGAAACCCGGAGAAGCCCCATTTCCCTCTAGCGACTGAAGATGACGTCAGACATCACTTTACCCCTAGTGAGCGACAATTGTGTCTGTCGTCAATCCGGACCGCCTTTAATCAAGGCGCTGGAACTTGCACCCTGTCAGACTCAGGGAGATTAAGTTACGCTGTGGAGTTTAGTTTGCCTACTCATCATACCGTGCGCCTGATTCGCGTCACAACGTCACCCTCAGCATGA	CTCTCCACCCCTTTAACCAT	GTCTGGGATTCTTGATCGGT	CGGCAAGTGATAACCACGCA	TTTGTCGTCCGGCGTCCCGG	ATAACC	14368	Annot_cds	ORF7	TRS-L-canonical
192	14379	14186	ACGACT|TTAGTG	1	14496	123	MPNNNGRQQNKKKGDGQPVNQLCQMLGKIIAQQSQSRGRGPGKKNKSRNPEKPHFPLATEDDVRHHFTPSERQLCLSSIRTAFNQGAGTCTLSDSGRLSYAVEFSLPTHHTVRLIRVTTSPSA	ATGCCAAATAACAACGGCAGACAGCAGAATAAAAAGAAGGGGGATGGCCAGCCAGTCAATCAGCTGTGCCAGATGTTGGGTAAGATTATCGCCCAACAGAGCCAGTCCAGAGGCAGGGGACCGGGAAAGAAGAATAAGAGTAGAAACCCGGAGAAGCCCCATTTCCCTCTAGCGACTGAAGATGACGTCAGACATCACTTTACCCCTAGTGAGCGACAATTGTGTCTGTCGTCAATCCGGACCGCCTTTAATCAAGGCGCTGGAACTTGCACCCTGTCAGACTCAGGGAGATTAAGTTACGCTGTGGAGTTTAGTTTGCCTACTCATCATACCGTGCGCCTGATTCGCGTCACAACGTCACCCTCAGCATGA	CTCTCCACCCCTTTAACCAT	GTCTGGGATTCTTGATCGGT	CGGCAAGTGATAACCACGCA	TTTGTCGTCCGGCGTCCCGG	ATAACC	14368	Annot_cds	ORF7	TRS-L-canonical
192	14379	14186	ACGTAT|TTTGTC	1	14496	123	MPNNNGRQQNKKKGDGQPVNQLCQMLGKIIAQQSQSRGRGPGKKNKSRNPEKPHFPLATEDDVRHHFTPSERQLCLSSIRTAFNQGAGTCTLSDSGRLSYAVEFSLPTHHTVRLIRVTTSPSA	ATGCCAAATAACAACGGCAGACAGCAGAATAAAAAGAAGGGGGATGGCCAGCCAGTCAATCAGCTGTGCCAGATGTTGGGTAAGATTATCGCCCAACAGAGCCAGTCCAGAGGCAGGGGACCGGGAAAGAAGAATAAGAGTAGAAACCCGGAGAAGCCCCATTTCCCTCTAGCGACTGAAGATGACGTCAGACATCACTTTACCCCTAGTGAGCGACAATTGTGTCTGTCGTCAATCCGGACCGCCTTTAATCAAGGCGCTGGAACTTGCACCCTGTCAGACTCAGGGAGATTAAGTTACGCTGTGGAGTTTAGTTTGCCTACTCATCATACCGTGCGCCTGATTCGCGTCACAACGTCACCCTCAGCATGA	CTCTCCACCCCTTTAACCAT	GTCTGGGATTCTTGATCGGT	CGGCAAGTGATAACCACGCA	TTTGTCGTCCGGCGTCCCGG	ATAACC	14368	Annot_cds	ORF7	TRS-L-canonical
192	14379	14186	CACGTT|TTCTTG	1	14496	123	MPNNNGRQQNKKKGDGQPVNQLCQMLGKIIAQQSQSRGRGPGKKNKSRNPEKPHFPLATEDDVRHHFTPSERQLCLSSIRTAFNQGAGTCTLSDSGRLSYAVEFSLPTHHTVRLIRVTTSPSA	ATGCCAAATAACAACGGCAGACAGCAGAATAAAAAGAAGGGGGATGGCCAGCCAGTCAATCAGCTGTGCCAGATGTTGGGTAAGATTATCGCCCAACAGAGCCAGTCCAGAGGCAGGGGACCGGGAAAGAAGAATAAGAGTAGAAACCCGGAGAAGCCCCATTTCCCTCTAGCGACTGAAGATGACGTCAGACATCACTTTACCCCTAGTGAGCGACAATTGTGTCTGTCGTCAATCCGGACCGCCTTTAATCAAGGCGCTGGAACTTGCACCCTGTCAGACTCAGGGAGATTAAGTTACGCTGTGGAGTTTAGTTTGCCTACTCATCATACCGTGCGCCTGATTCGCGTCACAACGTCACCCTCAGCATGA	CTCTCCACCCCTTTAACCAT	GTCTGGGATTCTTGATCGGT	CGGCAAGTGATAACCACGCA	TTTGTCGTCCGGCGTCCCGG	ATAACC	14368	Annot_cds	ORF7	TRS-L-canonical
192	14379	14186	ACACGT|ATTGTC	1	14496	123	MPNNNGRQQNKKKGDGQPVNQLCQMLGKIIAQQSQSRGRGPGKKNKSRNPEKPHFPLATEDDVRHHFTPSERQLCLSSIRTAFNQGAGTCTLSDSGRLSYAVEFSLPTHHTVRLIRVTTSPSA	ATGCCAAATAACAACGGCAGACAGCAGAATAAAAAGAAGGGGGATGGCCAGCCAGTCAATCAGCTGTGCCAGATGTTGGGTAAGATTATCGCCCAACAGAGCCAGTCCAGAGGCAGGGGACCGGGAAAGAAGAATAAGAGTAGAAACCCGGAGAAGCCCCATTTCCCTCTAGCGACTGAAGATGACGTCAGACATCACTTTACCCCTAGTGAGCGACAATTGTGTCTGTCGTCAATCCGGACCGCCTTTAATCAAGGCGCTGGAACTTGCACCCTGTCAGACTCAGGGAGATTAAGTTACGCTGTGGAGTTTAGTTTGCCTACTCATCATACCGTGCGCCTGATTCGCGTCACAACGTCACCCTCAGCATGA	CTCTCCACCCCTTTAACCAT	GTCTGGGATTCTTGATCGGT	CGGCAAGTGATAACCACGCA	TTTGTCGTCCGGCGTCCCGG	ATAACC	14368	Annot_cds	ORF7	TRS-L-canonical
192	14379	14186	CACCAT|CTTAAT	1	14496	123	MPNNNGRQQNKKKGDGQPVNQLCQMLGKIIAQQSQSRGRGPGKKNKSRNPEKPHFPLATEDDVRHHFTPSERQLCLSSIRTAFNQGAGTCTLSDSGRLSYAVEFSLPTHHTVRLIRVTTSPSA	ATGCCAAATAACAACGGCAGACAGCAGAATAAAAAGAAGGGGGATGGCCAGCCAGTCAATCAGCTGTGCCAGATGTTGGGTAAGATTATCGCCCAACAGAGCCAGTCCAGAGGCAGGGGACCGGGAAAGAAGAATAAGAGTAGAAACCCGGAGAAGCCCCATTTCCCTCTAGCGACTGAAGATGACGTCAGACATCACTTTACCCCTAGTGAGCGACAATTGTGTCTGTCGTCAATCCGGACCGCCTTTAATCAAGGCGCTGGAACTTGCACCCTGTCAGACTCAGGGAGATTAAGTTACGCTGTGGAGTTTAGTTTGCCTACTCATCATACCGTGCGCCTGATTCGCGTCACAACGTCACCCTCAGCATGA	CTCTCCACCCCTTTAACCAT	GTCTGGGATTCTTGATCGGT	CGGCAAGTGATAACCACGCA	TTTGTCGTCCGGCGTCCCGG	ATAACC	14368	Annot_cds	ORF7	TRS-L-canonical
192	14379	14186	ACGCGT|TTCTGT	1	14496	123	MPNNNGRQQNKKKGDGQPVNQLCQMLGKIIAQQSQSRGRGPGKKNKSRNPEKPHFPLATEDDVRHHFTPSERQLCLSSIRTAFNQGAGTCTLSDSGRLSYAVEFSLPTHHTVRLIRVTTSPSA	ATGCCAAATAACAACGGCAGACAGCAGAATAAAAAGAAGGGGGATGGCCAGCCAGTCAATCAGCTGTGCCAGATGTTGGGTAAGATTATCGCCCAACAGAGCCAGTCCAGAGGCAGGGGACCGGGAAAGAAGAATAAGAGTAGAAACCCGGAGAAGCCCCATTTCCCTCTAGCGACTGAAGATGACGTCAGACATCACTTTACCCCTAGTGAGCGACAATTGTGTCTGTCGTCAATCCGGACCGCCTTTAATCAAGGCGCTGGAACTTGCACCCTGTCAGACTCAGGGAGATTAAGTTACGCTGTGGAGTTTAGTTTGCCTACTCATCATACCGTGCGCCTGATTCGCGTCACAACGTCACCCTCAGCATGA	CTCTCCACCCCTTTAACCAT	GTCTGGGATTCTTGATCGGT	CGGCAAGTGATAACCACGCA	TTTGTCGTCCGGCGTCCCGG	ATAACC	14368	Annot_cds	ORF7	TRS-L-canonical
192	14379	14186	TACGAC|TTTGTG	1	14496	123	MPNNNGRQQNKKKGDGQPVNQLCQMLGKIIAQQSQSRGRGPGKKNKSRNPEKPHFPLATEDDVRHHFTPSERQLCLSSIRTAFNQGAGTCTLSDSGRLSYAVEFSLPTHHTVRLIRVTTSPSA	ATGCCAAATAACAACGGCAGACAGCAGAATAAAAAGAAGGGGGATGGCCAGCCAGTCAATCAGCTGTGCCAGATGTTGGGTAAGATTATCGCCCAACAGAGCCAGTCCAGAGGCAGGGGACCGGGAAAGAAGAATAAGAGTAGAAACCCGGAGAAGCCCCATTTCCCTCTAGCGACTGAAGATGACGTCAGACATCACTTTACCCCTAGTGAGCGACAATTGTGTCTGTCGTCAATCCGGACCGCCTTTAATCAAGGCGCTGGAACTTGCACCCTGTCAGACTCAGGGAGATTAAGTTACGCTGTGGAGTTTAGTTTGCCTACTCATCATACCGTGCGCCTGATTCGCGTCACAACGTCACCCTCAGCATGA	CTCTCCACCCCTTTAACCAT	GTCTGGGATTCTTGATCGGT	CGGCAAGTGATAACCACGCA	TTTGTCGTCCGGCGTCCCGG	ATAACC	14368	Annot_cds	ORF7	TRS-L-canonical
192	14379	14186	AACCGT|TTTGTC	1	14496	123	MPNNNGRQQNKKKGDGQPVNQLCQMLGKIIAQQSQSRGRGPGKKNKSRNPEKPHFPLATEDDVRHHFTPSERQLCLSSIRTAFNQGAGTCTLSDSGRLSYAVEFSLPTHHTVRLIRVTTSPSA	ATGCCAAATAACAACGGCAGACAGCAGAATAAAAAGAAGGGGGATGGCCAGCCAGTCAATCAGCTGTGCCAGATGTTGGGTAAGATTATCGCCCAACAGAGCCAGTCCAGAGGCAGGGGACCGGGAAAGAAGAATAAGAGTAGAAACCCGGAGAAGCCCCATTTCCCTCTAGCGACTGAAGATGACGTCAGACATCACTTTACCCCTAGTGAGCGACAATTGTGTCTGTCGTCAATCCGGACCGCCTTTAATCAAGGCGCTGGAACTTGCACCCTGTCAGACTCAGGGAGATTAAGTTACGCTGTGGAGTTTAGTTTGCCTACTCATCATACCGTGCGCCTGATTCGCGTCACAACGTCACCCTCAGCATGA	CTCTCCACCCCTTTAACCAT	GTCTGGGATTCTTGATCGGT	CGGCAAGTGATAACCACGCA	TTTGTCGTCCGGCGTCCCGG	ATAACC	14368	Annot_cds	ORF7	TRS-L-canonical
192	14379	14186	AACCGC|TTTGTC	1	14496	123	MPNNNGRQQNKKKGDGQPVNQLCQMLGKIIAQQSQSRGRGPGKKNKSRNPEKPHFPLATEDDVRHHFTPSERQLCLSSIRTAFNQGAGTCTLSDSGRLSYAVEFSLPTHHTVRLIRVTTSPSA	ATGCCAAATAACAACGGCAGACAGCAGAATAAAAAGAAGGGGGATGGCCAGCCAGTCAATCAGCTGTGCCAGATGTTGGGTAAGATTATCGCCCAACAGAGCCAGTCCAGAGGCAGGGGACCGGGAAAGAAGAATAAGAGTAGAAACCCGGAGAAGCCCCATTTCCCTCTAGCGACTGAAGATGACGTCAGACATCACTTTACCCCTAGTGAGCGACAATTGTGTCTGTCGTCAATCCGGACCGCCTTTAATCAAGGCGCTGGAACTTGCACCCTGTCAGACTCAGGGAGATTAAGTTACGCTGTGGAGTTTAGTTTGCCTACTCATCATACCGTGCGCCTGATTCGCGTCACAACGTCACCCTCAGCATGA	CTCTCCACCCCTTTAACCAT	GTCTGGGATTCTTGATCGGT	CGGCAAGTGATAACCACGCA	TTTGTCGTCCGGCGTCCCGG	ATAACC	14368	Annot_cds	ORF7	TRS-L-canonical
192	14379	14186	CTCCAT|TTGGTC	1	14496	123	MPNNNGRQQNKKKGDGQPVNQLCQMLGKIIAQQSQSRGRGPGKKNKSRNPEKPHFPLATEDDVRHHFTPSERQLCLSSIRTAFNQGAGTCTLSDSGRLSYAVEFSLPTHHTVRLIRVTTSPSA	ATGCCAAATAACAACGGCAGACAGCAGAATAAAAAGAAGGGGGATGGCCAGCCAGTCAATCAGCTGTGCCAGATGTTGGGTAAGATTATCGCCCAACAGAGCCAGTCCAGAGGCAGGGGACCGGGAAAGAAGAATAAGAGTAGAAACCCGGAGAAGCCCCATTTCCCTCTAGCGACTGAAGATGACGTCAGACATCACTTTACCCCTAGTGAGCGACAATTGTGTCTGTCGTCAATCCGGACCGCCTTTAATCAAGGCGCTGGAACTTGCACCCTGTCAGACTCAGGGAGATTAAGTTACGCTGTGGAGTTTAGTTTGCCTACTCATCATACCGTGCGCCTGATTCGCGTCACAACGTCACCCTCAGCATGA	CTCTCCACCCCTTTAACCAT	GTCTGGGATTCTTGATCGGT	CGGCAAGTGATAACCACGCA	TTTGTCGTCCGGCGTCCCGG	ATAACC	14368	Annot_cds	ORF7	TRS-L-canonical
192	14379	14186	CCACGT|ATCGTC	1	14496	123	MPNNNGRQQNKKKGDGQPVNQLCQMLGKIIAQQSQSRGRGPGKKNKSRNPEKPHFPLATEDDVRHHFTPSERQLCLSSIRTAFNQGAGTCTLSDSGRLSYAVEFSLPTHHTVRLIRVTTSPSA	ATGCCAAATAACAACGGCAGACAGCAGAATAAAAAGAAGGGGGATGGCCAGCCAGTCAATCAGCTGTGCCAGATGTTGGGTAAGATTATCGCCCAACAGAGCCAGTCCAGAGGCAGGGGACCGGGAAAGAAGAATAAGAGTAGAAACCCGGAGAAGCCCCATTTCCCTCTAGCGACTGAAGATGACGTCAGACATCACTTTACCCCTAGTGAGCGACAATTGTGTCTGTCGTCAATCCGGACCGCCTTTAATCAAGGCGCTGGAACTTGCACCCTGTCAGACTCAGGGAGATTAAGTTACGCTGTGGAGTTTAGTTTGCCTACTCATCATACCGTGCGCCTGATTCGCGTCACAACGTCACCCTCAGCATGA	CTCTCCACCCCTTTAACCAT	GTCTGGGATTCTTGATCGGT	CGGCAAGTGATAACCACGCA	TTTGTCGTCCGGCGTCCCGG	ATAACC	14368	Annot_cds	ORF7	TRS-L-canonical
192	14379	14186	AACCGT|ATTGTG	1	14496	123	MPNNNGRQQNKKKGDGQPVNQLCQMLGKIIAQQSQSRGRGPGKKNKSRNPEKPHFPLATEDDVRHHFTPSERQLCLSSIRTAFNQGAGTCTLSDSGRLSYAVEFSLPTHHTVRLIRVTTSPSA	ATGCCAAATAACAACGGCAGACAGCAGAATAAAAAGAAGGGGGATGGCCAGCCAGTCAATCAGCTGTGCCAGATGTTGGGTAAGATTATCGCCCAACAGAGCCAGTCCAGAGGCAGGGGACCGGGAAAGAAGAATAAGAGTAGAAACCCGGAGAAGCCCCATTTCCCTCTAGCGACTGAAGATGACGTCAGACATCACTTTACCCCTAGTGAGCGACAATTGTGTCTGTCGTCAATCCGGACCGCCTTTAATCAAGGCGCTGGAACTTGCACCCTGTCAGACTCAGGGAGATTAAGTTACGCTGTGGAGTTTAGTTTGCCTACTCATCATACCGTGCGCCTGATTCGCGTCACAACGTCACCCTCAGCATGA	CTCTCCACCCCTTTAACCAT	GTCTGGGATTCTTGATCGGT	CGGCAAGTGATAACCACGCA	TTTGTCGTCCGGCGTCCCGG	ATAACC	14368	Annot_cds	ORF7	TRS-L-canonical
192	14379	14186	AACCAC|CTTGTC	1	14496	123	MPNNNGRQQNKKKGDGQPVNQLCQMLGKIIAQQSQSRGRGPGKKNKSRNPEKPHFPLATEDDVRHHFTPSERQLCLSSIRTAFNQGAGTCTLSDSGRLSYAVEFSLPTHHTVRLIRVTTSPSA	ATGCCAAATAACAACGGCAGACAGCAGAATAAAAAGAAGGGGGATGGCCAGCCAGTCAATCAGCTGTGCCAGATGTTGGGTAAGATTATCGCCCAACAGAGCCAGTCCAGAGGCAGGGGACCGGGAAAGAAGAATAAGAGTAGAAACCCGGAGAAGCCCCATTTCCCTCTAGCGACTGAAGATGACGTCAGACATCACTTTACCCCTAGTGAGCGACAATTGTGTCTGTCGTCAATCCGGACCGCCTTTAATCAAGGCGCTGGAACTTGCACCCTGTCAGACTCAGGGAGATTAAGTTACGCTGTGGAGTTTAGTTTGCCTACTCATCATACCGTGCGCCTGATTCGCGTCACAACGTCACCCTCAGCATGA	CTCTCCACCCCTTTAACCAT	GTCTGGGATTCTTGATCGGT	CGGCAAGTGATAACCACGCA	TTTGTCGTCCGGCGTCCCGG	ATAACC	14368	Annot_cds	ORF7	TRS-L-canonical
192	14379	14186	ACGCAT|TTCTTT	1	14496	123	MPNNNGRQQNKKKGDGQPVNQLCQMLGKIIAQQSQSRGRGPGKKNKSRNPEKPHFPLATEDDVRHHFTPSERQLCLSSIRTAFNQGAGTCTLSDSGRLSYAVEFSLPTHHTVRLIRVTTSPSA	ATGCCAAATAACAACGGCAGACAGCAGAATAAAAAGAAGGGGGATGGCCAGCCAGTCAATCAGCTGTGCCAGATGTTGGGTAAGATTATCGCCCAACAGAGCCAGTCCAGAGGCAGGGGACCGGGAAAGAAGAATAAGAGTAGAAACCCGGAGAAGCCCCATTTCCCTCTAGCGACTGAAGATGACGTCAGACATCACTTTACCCCTAGTGAGCGACAATTGTGTCTGTCGTCAATCCGGACCGCCTTTAATCAAGGCGCTGGAACTTGCACCCTGTCAGACTCAGGGAGATTAAGTTACGCTGTGGAGTTTAGTTTGCCTACTCATCATACCGTGCGCCTGATTCGCGTCACAACGTCACCCTCAGCATGA	CTCTCCACCCCTTTAACCAT	GTCTGGGATTCTTGATCGGT	CGGCAAGTGATAACCACGCA	TTTGTCGTCCGGCGTCCCGG	ATAACC	14368	Annot_cds	ORF7	TRS-L-canonical
194	14379	14184	ACATGT|TTTGCC	1	14496	123	MPNNNGRQQNKKKGDGQPVNQLCQMLGKIIAQQSQSRGRGPGKKNKSRNPEKPHFPLATEDDVRHHFTPSERQLCLSSIRTAFNQGAGTCTLSDSGRLSYAVEFSLPTHHTVRLIRVTTSPSA	ATGCCAAATAACAACGGCAGACAGCAGAATAAAAAGAAGGGGGATGGCCAGCCAGTCAATCAGCTGTGCCAGATGTTGGGTAAGATTATCGCCCAACAGAGCCAGTCCAGAGGCAGGGGACCGGGAAAGAAGAATAAGAGTAGAAACCCGGAGAAGCCCCATTTCCCTCTAGCGACTGAAGATGACGTCAGACATCACTTTACCCCTAGTGAGCGACAATTGTGTCTGTCGTCAATCCGGACCGCCTTTAATCAAGGCGCTGGAACTTGCACCCTGTCAGACTCAGGGAGATTAAGTTACGCTGTGGAGTTTAGTTTGCCTACTCATCATACCGTGCGCCTGATTCGCGTCACAACGTCACCCTCAGCATGA	CTCCACCCCTTTAACCATGT	CTGGGATTCTTGATCGGTGC	CGGCAAGTGATAACCACGCA	TTTGTCGTCCGGCGTCCCGG	ATAACC	14368	Annot_cds	ORF7	TRS-L-canonical
176	14378	14201	GGTCCT|ATTTCG	1	14496	123	MPNNNGRQQNKKKGDGQPVNQLCQMLGKIIAQQSQSRGRGPGKKNKSRNPEKPHFPLATEDDVRHHFTPSERQLCLSSIRTAFNQGAGTCTLSDSGRLSYAVEFSLPTHHTVRLIRVTTSPSA	ATGCCAAATAACAACGGCAGACAGCAGAATAAAAAGAAGGGGGATGGCCAGCCAGTCAATCAGCTGTGCCAGATGTTGGGTAAGATTATCGCCCAACAGAGCCAGTCCAGAGGCAGGGGACCGGGAAAGAAGAATAAGAGTAGAAACCCGGAGAAGCCCCATTTCCCTCTAGCGACTGAAGATGACGTCAGACATCACTTTACCCCTAGTGAGCGACAATTGTGTCTGTCGTCAATCCGGACCGCCTTTAATCAAGGCGCTGGAACTTGCACCCTGTCAGACTCAGGGAGATTAAGTTACGCTGTGGAGTTTAGTTTGCCTACTCATCATACCGTGCGCCTGATTCGCGTCACAACGTCACCCTCAGCATGA	TGCACTGCTTTACGGTCTCT	CCACCCCTTTAACCATGTCT	ACGGCAAGTGATAACCACGC	ATTTGTCGTCCGGCGTCCCG	ATAACC	14368	Annot_cds	ORF7	TRS-L-canonical
192	14378	14185	ACGCAT|ATTTGT	4	14496	123	MPNNNGRQQNKKKGDGQPVNQLCQMLGKIIAQQSQSRGRGPGKKNKSRNPEKPHFPLATEDDVRHHFTPSERQLCLSSIRTAFNQGAGTCTLSDSGRLSYAVEFSLPTHHTVRLIRVTTSPSA	ATGCCAAATAACAACGGCAGACAGCAGAATAAAAAGAAGGGGGATGGCCAGCCAGTCAATCAGCTGTGCCAGATGTTGGGTAAGATTATCGCCCAACAGAGCCAGTCCAGAGGCAGGGGACCGGGAAAGAAGAATAAGAGTAGAAACCCGGAGAAGCCCCATTTCCCTCTAGCGACTGAAGATGACGTCAGACATCACTTTACCCCTAGTGAGCGACAATTGTGTCTGTCGTCAATCCGGACCGCCTTTAATCAAGGCGCTGGAACTTGCACCCTGTCAGACTCAGGGAGATTAAGTTACGCTGTGGAGTTTAGTTTGCCTACTCATCATACCGTGCGCCTGATTCGCGTCACAACGTCACCCTCAGCATGA	CTCTCCACCCCTTTAACCAT	GTCTGGGATTCTTGATCGGT	ACGGCAAGTGATAACCACGC	ATTTGTCGTCCGGCGTCCCG	ATAACC	14368	Annot_cds	ORF7	TRS-L-canonical
192	14378	14185	TTACGT|ATTTGT	3	14496	123	MPNNNGRQQNKKKGDGQPVNQLCQMLGKIIAQQSQSRGRGPGKKNKSRNPEKPHFPLATEDDVRHHFTPSERQLCLSSIRTAFNQGAGTCTLSDSGRLSYAVEFSLPTHHTVRLIRVTTSPSA	ATGCCAAATAACAACGGCAGACAGCAGAATAAAAAGAAGGGGGATGGCCAGCCAGTCAATCAGCTGTGCCAGATGTTGGGTAAGATTATCGCCCAACAGAGCCAGTCCAGAGGCAGGGGACCGGGAAAGAAGAATAAGAGTAGAAACCCGGAGAAGCCCCATTTCCCTCTAGCGACTGAAGATGACGTCAGACATCACTTTACCCCTAGTGAGCGACAATTGTGTCTGTCGTCAATCCGGACCGCCTTTAATCAAGGCGCTGGAACTTGCACCCTGTCAGACTCAGGGAGATTAAGTTACGCTGTGGAGTTTAGTTTGCCTACTCATCATACCGTGCGCCTGATTCGCGTCACAACGTCACCCTCAGCATGA	CTCTCCACCCCTTTAACCAT	GTCTGGGATTCTTGATCGGT	ACGGCAAGTGATAACCACGC	ATTTGTCGTCCGGCGTCCCG	ATAACC	14368	Annot_cds	ORF7	TRS-L-canonical
192	14378	14185	AACCAT|ATTTGT	2	14496	123	MPNNNGRQQNKKKGDGQPVNQLCQMLGKIIAQQSQSRGRGPGKKNKSRNPEKPHFPLATEDDVRHHFTPSERQLCLSSIRTAFNQGAGTCTLSDSGRLSYAVEFSLPTHHTVRLIRVTTSPSA	ATGCCAAATAACAACGGCAGACAGCAGAATAAAAAGAAGGGGGATGGCCAGCCAGTCAATCAGCTGTGCCAGATGTTGGGTAAGATTATCGCCCAACAGAGCCAGTCCAGAGGCAGGGGACCGGGAAAGAAGAATAAGAGTAGAAACCCGGAGAAGCCCCATTTCCCTCTAGCGACTGAAGATGACGTCAGACATCACTTTACCCCTAGTGAGCGACAATTGTGTCTGTCGTCAATCCGGACCGCCTTTAATCAAGGCGCTGGAACTTGCACCCTGTCAGACTCAGGGAGATTAAGTTACGCTGTGGAGTTTAGTTTGCCTACTCATCATACCGTGCGCCTGATTCGCGTCACAACGTCACCCTCAGCATGA	CTCTCCACCCCTTTAACCAT	GTCTGGGATTCTTGATCGGT	ACGGCAAGTGATAACCACGC	ATTTGTCGTCCGGCGTCCCG	ATAACC	14368	Annot_cds	ORF7	TRS-L-canonical
192	14378	14185	TTTCAT|ATTTGT	1	14496	123	MPNNNGRQQNKKKGDGQPVNQLCQMLGKIIAQQSQSRGRGPGKKNKSRNPEKPHFPLATEDDVRHHFTPSERQLCLSSIRTAFNQGAGTCTLSDSGRLSYAVEFSLPTHHTVRLIRVTTSPSA	ATGCCAAATAACAACGGCAGACAGCAGAATAAAAAGAAGGGGGATGGCCAGCCAGTCAATCAGCTGTGCCAGATGTTGGGTAAGATTATCGCCCAACAGAGCCAGTCCAGAGGCAGGGGACCGGGAAAGAAGAATAAGAGTAGAAACCCGGAGAAGCCCCATTTCCCTCTAGCGACTGAAGATGACGTCAGACATCACTTTACCCCTAGTGAGCGACAATTGTGTCTGTCGTCAATCCGGACCGCCTTTAATCAAGGCGCTGGAACTTGCACCCTGTCAGACTCAGGGAGATTAAGTTACGCTGTGGAGTTTAGTTTGCCTACTCATCATACCGTGCGCCTGATTCGCGTCACAACGTCACCCTCAGCATGA	CTCTCCACCCCTTTAACCAT	GTCTGGGATTCTTGATCGGT	ACGGCAAGTGATAACCACGC	ATTTGTCGTCCGGCGTCCCG	ATAACC	14368	Annot_cds	ORF7	TRS-L-canonical
192	14378	14185	TTACGT|ATCTGT	1	14496	123	MPNNNGRQQNKKKGDGQPVNQLCQMLGKIIAQQSQSRGRGPGKKNKSRNPEKPHFPLATEDDVRHHFTPSERQLCLSSIRTAFNQGAGTCTLSDSGRLSYAVEFSLPTHHTVRLIRVTTSPSA	ATGCCAAATAACAACGGCAGACAGCAGAATAAAAAGAAGGGGGATGGCCAGCCAGTCAATCAGCTGTGCCAGATGTTGGGTAAGATTATCGCCCAACAGAGCCAGTCCAGAGGCAGGGGACCGGGAAAGAAGAATAAGAGTAGAAACCCGGAGAAGCCCCATTTCCCTCTAGCGACTGAAGATGACGTCAGACATCACTTTACCCCTAGTGAGCGACAATTGTGTCTGTCGTCAATCCGGACCGCCTTTAATCAAGGCGCTGGAACTTGCACCCTGTCAGACTCAGGGAGATTAAGTTACGCTGTGGAGTTTAGTTTGCCTACTCATCATACCGTGCGCCTGATTCGCGTCACAACGTCACCCTCAGCATGA	CTCTCCACCCCTTTAACCAT	GTCTGGGATTCTTGATCGGT	ACGGCAAGTGATAACCACGC	ATTTGTCGTCCGGCGTCCCG	ATAACC	14368	Annot_cds	ORF7	TRS-L-canonical
192	14378	14185	CACGTT|ACTTGG	1	14496	123	MPNNNGRQQNKKKGDGQPVNQLCQMLGKIIAQQSQSRGRGPGKKNKSRNPEKPHFPLATEDDVRHHFTPSERQLCLSSIRTAFNQGAGTCTLSDSGRLSYAVEFSLPTHHTVRLIRVTTSPSA	ATGCCAAATAACAACGGCAGACAGCAGAATAAAAAGAAGGGGGATGGCCAGCCAGTCAATCAGCTGTGCCAGATGTTGGGTAAGATTATCGCCCAACAGAGCCAGTCCAGAGGCAGGGGACCGGGAAAGAAGAATAAGAGTAGAAACCCGGAGAAGCCCCATTTCCCTCTAGCGACTGAAGATGACGTCAGACATCACTTTACCCCTAGTGAGCGACAATTGTGTCTGTCGTCAATCCGGACCGCCTTTAATCAAGGCGCTGGAACTTGCACCCTGTCAGACTCAGGGAGATTAAGTTACGCTGTGGAGTTTAGTTTGCCTACTCATCATACCGTGCGCCTGATTCGCGTCACAACGTCACCCTCAGCATGA	CTCTCCACCCCTTTAACCAT	GTCTGGGATTCTTGATCGGT	ACGGCAAGTGATAACCACGC	ATTTGTCGTCCGGCGTCCCG	ATAACC	14368	Annot_cds	ORF7	TRS-L-canonical
192	14378	14185	ACACGT|ATTTGT	1	14496	123	MPNNNGRQQNKKKGDGQPVNQLCQMLGKIIAQQSQSRGRGPGKKNKSRNPEKPHFPLATEDDVRHHFTPSERQLCLSSIRTAFNQGAGTCTLSDSGRLSYAVEFSLPTHHTVRLIRVTTSPSA	ATGCCAAATAACAACGGCAGACAGCAGAATAAAAAGAAGGGGGATGGCCAGCCAGTCAATCAGCTGTGCCAGATGTTGGGTAAGATTATCGCCCAACAGAGCCAGTCCAGAGGCAGGGGACCGGGAAAGAAGAATAAGAGTAGAAACCCGGAGAAGCCCCATTTCCCTCTAGCGACTGAAGATGACGTCAGACATCACTTTACCCCTAGTGAGCGACAATTGTGTCTGTCGTCAATCCGGACCGCCTTTAATCAAGGCGCTGGAACTTGCACCCTGTCAGACTCAGGGAGATTAAGTTACGCTGTGGAGTTTAGTTTGCCTACTCATCATACCGTGCGCCTGATTCGCGTCACAACGTCACCCTCAGCATGA	CTCTCCACCCCTTTAACCAT	GTCTGGGATTCTTGATCGGT	ACGGCAAGTGATAACCACGC	ATTTGTCGTCCGGCGTCCCG	ATAACC	14368	Annot_cds	ORF7	TRS-L-canonical
192	14378	14185	ATTCGT|ATTTGT	1	14496	123	MPNNNGRQQNKKKGDGQPVNQLCQMLGKIIAQQSQSRGRGPGKKNKSRNPEKPHFPLATEDDVRHHFTPSERQLCLSSIRTAFNQGAGTCTLSDSGRLSYAVEFSLPTHHTVRLIRVTTSPSA	ATGCCAAATAACAACGGCAGACAGCAGAATAAAAAGAAGGGGGATGGCCAGCCAGTCAATCAGCTGTGCCAGATGTTGGGTAAGATTATCGCCCAACAGAGCCAGTCCAGAGGCAGGGGACCGGGAAAGAAGAATAAGAGTAGAAACCCGGAGAAGCCCCATTTCCCTCTAGCGACTGAAGATGACGTCAGACATCACTTTACCCCTAGTGAGCGACAATTGTGTCTGTCGTCAATCCGGACCGCCTTTAATCAAGGCGCTGGAACTTGCACCCTGTCAGACTCAGGGAGATTAAGTTACGCTGTGGAGTTTAGTTTGCCTACTCATCATACCGTGCGCCTGATTCGCGTCACAACGTCACCCTCAGCATGA	CTCTCCACCCCTTTAACCAT	GTCTGGGATTCTTGATCGGT	ACGGCAAGTGATAACCACGC	ATTTGTCGTCCGGCGTCCCG	ATAACC	14368	Annot_cds	ORF7	TRS-L-canonical
192	14378	14185	ACACGT|ACTTGT	1	14496	123	MPNNNGRQQNKKKGDGQPVNQLCQMLGKIIAQQSQSRGRGPGKKNKSRNPEKPHFPLATEDDVRHHFTPSERQLCLSSIRTAFNQGAGTCTLSDSGRLSYAVEFSLPTHHTVRLIRVTTSPSA	ATGCCAAATAACAACGGCAGACAGCAGAATAAAAAGAAGGGGGATGGCCAGCCAGTCAATCAGCTGTGCCAGATGTTGGGTAAGATTATCGCCCAACAGAGCCAGTCCAGAGGCAGGGGACCGGGAAAGAAGAATAAGAGTAGAAACCCGGAGAAGCCCCATTTCCCTCTAGCGACTGAAGATGACGTCAGACATCACTTTACCCCTAGTGAGCGACAATTGTGTCTGTCGTCAATCCGGACCGCCTTTAATCAAGGCGCTGGAACTTGCACCCTGTCAGACTCAGGGAGATTAAGTTACGCTGTGGAGTTTAGTTTGCCTACTCATCATACCGTGCGCCTGATTCGCGTCACAACGTCACCCTCAGCATGA	CTCTCCACCCCTTTAACCAT	GTCTGGGATTCTTGATCGGT	ACGGCAAGTGATAACCACGC	ATTTGTCGTCCGGCGTCCCG	ATAACC	14368	Annot_cds	ORF7	TRS-L-canonical
192	14378	14185	TAACGT|ATTTGT	1	14496	123	MPNNNGRQQNKKKGDGQPVNQLCQMLGKIIAQQSQSRGRGPGKKNKSRNPEKPHFPLATEDDVRHHFTPSERQLCLSSIRTAFNQGAGTCTLSDSGRLSYAVEFSLPTHHTVRLIRVTTSPSA	ATGCCAAATAACAACGGCAGACAGCAGAATAAAAAGAAGGGGGATGGCCAGCCAGTCAATCAGCTGTGCCAGATGTTGGGTAAGATTATCGCCCAACAGAGCCAGTCCAGAGGCAGGGGACCGGGAAAGAAGAATAAGAGTAGAAACCCGGAGAAGCCCCATTTCCCTCTAGCGACTGAAGATGACGTCAGACATCACTTTACCCCTAGTGAGCGACAATTGTGTCTGTCGTCAATCCGGACCGCCTTTAATCAAGGCGCTGGAACTTGCACCCTGTCAGACTCAGGGAGATTAAGTTACGCTGTGGAGTTTAGTTTGCCTACTCATCATACCGTGCGCCTGATTCGCGTCACAACGTCACCCTCAGCATGA	CTCTCCACCCCTTTAACCAT	GTCTGGGATTCTTGATCGGT	ACGGCAAGTGATAACCACGC	ATTTGTCGTCCGGCGTCCCG	ATAACC	14368	Annot_cds	ORF7	TRS-L-canonical
192	14378	14185	TAACCA|ATTTGT	1	14496	123	MPNNNGRQQNKKKGDGQPVNQLCQMLGKIIAQQSQSRGRGPGKKNKSRNPEKPHFPLATEDDVRHHFTPSERQLCLSSIRTAFNQGAGTCTLSDSGRLSYAVEFSLPTHHTVRLIRVTTSPSA	ATGCCAAATAACAACGGCAGACAGCAGAATAAAAAGAAGGGGGATGGCCAGCCAGTCAATCAGCTGTGCCAGATGTTGGGTAAGATTATCGCCCAACAGAGCCAGTCCAGAGGCAGGGGACCGGGAAAGAAGAATAAGAGTAGAAACCCGGAGAAGCCCCATTTCCCTCTAGCGACTGAAGATGACGTCAGACATCACTTTACCCCTAGTGAGCGACAATTGTGTCTGTCGTCAATCCGGACCGCCTTTAATCAAGGCGCTGGAACTTGCACCCTGTCAGACTCAGGGAGATTAAGTTACGCTGTGGAGTTTAGTTTGCCTACTCATCATACCGTGCGCCTGATTCGCGTCACAACGTCACCCTCAGCATGA	CTCTCCACCCCTTTAACCAT	GTCTGGGATTCTTGATCGGT	ACGGCAAGTGATAACCACGC	ATTTGTCGTCCGGCGTCCCG	ATAACC	14368	Annot_cds	ORF7	TRS-L-canonical
192	14378	14185	CACCGT|ACTTGT	1	14496	123	MPNNNGRQQNKKKGDGQPVNQLCQMLGKIIAQQSQSRGRGPGKKNKSRNPEKPHFPLATEDDVRHHFTPSERQLCLSSIRTAFNQGAGTCTLSDSGRLSYAVEFSLPTHHTVRLIRVTTSPSA	ATGCCAAATAACAACGGCAGACAGCAGAATAAAAAGAAGGGGGATGGCCAGCCAGTCAATCAGCTGTGCCAGATGTTGGGTAAGATTATCGCCCAACAGAGCCAGTCCAGAGGCAGGGGACCGGGAAAGAAGAATAAGAGTAGAAACCCGGAGAAGCCCCATTTCCCTCTAGCGACTGAAGATGACGTCAGACATCACTTTACCCCTAGTGAGCGACAATTGTGTCTGTCGTCAATCCGGACCGCCTTTAATCAAGGCGCTGGAACTTGCACCCTGTCAGACTCAGGGAGATTAAGTTACGCTGTGGAGTTTAGTTTGCCTACTCATCATACCGTGCGCCTGATTCGCGTCACAACGTCACCCTCAGCATGA	CTCTCCACCCCTTTAACCAT	GTCTGGGATTCTTGATCGGT	ACGGCAAGTGATAACCACGC	ATTTGTCGTCCGGCGTCCCG	ATAACC	14368	Annot_cds	ORF7	TRS-L-canonical
192	14378	14185	ACTCAT|TTTTGT	1	14496	123	MPNNNGRQQNKKKGDGQPVNQLCQMLGKIIAQQSQSRGRGPGKKNKSRNPEKPHFPLATEDDVRHHFTPSERQLCLSSIRTAFNQGAGTCTLSDSGRLSYAVEFSLPTHHTVRLIRVTTSPSA	ATGCCAAATAACAACGGCAGACAGCAGAATAAAAAGAAGGGGGATGGCCAGCCAGTCAATCAGCTGTGCCAGATGTTGGGTAAGATTATCGCCCAACAGAGCCAGTCCAGAGGCAGGGGACCGGGAAAGAAGAATAAGAGTAGAAACCCGGAGAAGCCCCATTTCCCTCTAGCGACTGAAGATGACGTCAGACATCACTTTACCCCTAGTGAGCGACAATTGTGTCTGTCGTCAATCCGGACCGCCTTTAATCAAGGCGCTGGAACTTGCACCCTGTCAGACTCAGGGAGATTAAGTTACGCTGTGGAGTTTAGTTTGCCTACTCATCATACCGTGCGCCTGATTCGCGTCACAACGTCACCCTCAGCATGA	CTCTCCACCCCTTTAACCAT	GTCTGGGATTCTTGATCGGT	ACGGCAAGTGATAACCACGC	ATTTGTCGTCCGGCGTCCCG	ATAACC	14368	Annot_cds	ORF7	TRS-L-canonical
192	14378	14185	CCTCAT|ATGTTG	1	14496	123	MPNNNGRQQNKKKGDGQPVNQLCQMLGKIIAQQSQSRGRGPGKKNKSRNPEKPHFPLATEDDVRHHFTPSERQLCLSSIRTAFNQGAGTCTLSDSGRLSYAVEFSLPTHHTVRLIRVTTSPSA	ATGCCAAATAACAACGGCAGACAGCAGAATAAAAAGAAGGGGGATGGCCAGCCAGTCAATCAGCTGTGCCAGATGTTGGGTAAGATTATCGCCCAACAGAGCCAGTCCAGAGGCAGGGGACCGGGAAAGAAGAATAAGAGTAGAAACCCGGAGAAGCCCCATTTCCCTCTAGCGACTGAAGATGACGTCAGACATCACTTTACCCCTAGTGAGCGACAATTGTGTCTGTCGTCAATCCGGACCGCCTTTAATCAAGGCGCTGGAACTTGCACCCTGTCAGACTCAGGGAGATTAAGTTACGCTGTGGAGTTTAGTTTGCCTACTCATCATACCGTGCGCCTGATTCGCGTCACAACGTCACCCTCAGCATGA	CTCTCCACCCCTTTAACCAT	GTCTGGGATTCTTGATCGGT	ACGGCAAGTGATAACCACGC	ATTTGTCGTCCGGCGTCCCG	ATAACC	14368	Annot_cds	ORF7	TRS-L-canonical
192	14378	14185	CACCAT|ATTTGT	1	14496	123	MPNNNGRQQNKKKGDGQPVNQLCQMLGKIIAQQSQSRGRGPGKKNKSRNPEKPHFPLATEDDVRHHFTPSERQLCLSSIRTAFNQGAGTCTLSDSGRLSYAVEFSLPTHHTVRLIRVTTSPSA	ATGCCAAATAACAACGGCAGACAGCAGAATAAAAAGAAGGGGGATGGCCAGCCAGTCAATCAGCTGTGCCAGATGTTGGGTAAGATTATCGCCCAACAGAGCCAGTCCAGAGGCAGGGGACCGGGAAAGAAGAATAAGAGTAGAAACCCGGAGAAGCCCCATTTCCCTCTAGCGACTGAAGATGACGTCAGACATCACTTTACCCCTAGTGAGCGACAATTGTGTCTGTCGTCAATCCGGACCGCCTTTAATCAAGGCGCTGGAACTTGCACCCTGTCAGACTCAGGGAGATTAAGTTACGCTGTGGAGTTTAGTTTGCCTACTCATCATACCGTGCGCCTGATTCGCGTCACAACGTCACCCTCAGCATGA	CTCTCCACCCCTTTAACCAT	GTCTGGGATTCTTGATCGGT	ACGGCAAGTGATAACCACGC	ATTTGTCGTCCGGCGTCCCG	ATAACC	14368	Annot_cds	ORF7	TRS-L-canonical
192	14378	14185	TCTCAT|CTTAGT	1	14496	123	MPNNNGRQQNKKKGDGQPVNQLCQMLGKIIAQQSQSRGRGPGKKNKSRNPEKPHFPLATEDDVRHHFTPSERQLCLSSIRTAFNQGAGTCTLSDSGRLSYAVEFSLPTHHTVRLIRVTTSPSA	ATGCCAAATAACAACGGCAGACAGCAGAATAAAAAGAAGGGGGATGGCCAGCCAGTCAATCAGCTGTGCCAGATGTTGGGTAAGATTATCGCCCAACAGAGCCAGTCCAGAGGCAGGGGACCGGGAAAGAAGAATAAGAGTAGAAACCCGGAGAAGCCCCATTTCCCTCTAGCGACTGAAGATGACGTCAGACATCACTTTACCCCTAGTGAGCGACAATTGTGTCTGTCGTCAATCCGGACCGCCTTTAATCAAGGCGCTGGAACTTGCACCCTGTCAGACTCAGGGAGATTAAGTTACGCTGTGGAGTTTAGTTTGCCTACTCATCATACCGTGCGCCTGATTCGCGTCACAACGTCACCCTCAGCATGA	CTCTCCACCCCTTTAACCAT	GTCTGGGATTCTTGATCGGT	ACGGCAAGTGATAACCACGC	ATTTGTCGTCCGGCGTCCCG	ATAACC	14368	Annot_cds	ORF7	TRS-L-canonical
192	14378	14185	ATATAT|ATTTGT	1	14496	123	MPNNNGRQQNKKKGDGQPVNQLCQMLGKIIAQQSQSRGRGPGKKNKSRNPEKPHFPLATEDDVRHHFTPSERQLCLSSIRTAFNQGAGTCTLSDSGRLSYAVEFSLPTHHTVRLIRVTTSPSA	ATGCCAAATAACAACGGCAGACAGCAGAATAAAAAGAAGGGGGATGGCCAGCCAGTCAATCAGCTGTGCCAGATGTTGGGTAAGATTATCGCCCAACAGAGCCAGTCCAGAGGCAGGGGACCGGGAAAGAAGAATAAGAGTAGAAACCCGGAGAAGCCCCATTTCCCTCTAGCGACTGAAGATGACGTCAGACATCACTTTACCCCTAGTGAGCGACAATTGTGTCTGTCGTCAATCCGGACCGCCTTTAATCAAGGCGCTGGAACTTGCACCCTGTCAGACTCAGGGAGATTAAGTTACGCTGTGGAGTTTAGTTTGCCTACTCATCATACCGTGCGCCTGATTCGCGTCACAACGTCACCCTCAGCATGA	CTCTCCACCCCTTTAACCAT	GTCTGGGATTCTTGATCGGT	ACGGCAAGTGATAACCACGC	ATTTGTCGTCCGGCGTCCCG	ATAACC	14368	Annot_cds	ORF7	TRS-L-canonical
192	14378	14185	TAACAT|GTGTTG	1	14496	123	MPNNNGRQQNKKKGDGQPVNQLCQMLGKIIAQQSQSRGRGPGKKNKSRNPEKPHFPLATEDDVRHHFTPSERQLCLSSIRTAFNQGAGTCTLSDSGRLSYAVEFSLPTHHTVRLIRVTTSPSA	ATGCCAAATAACAACGGCAGACAGCAGAATAAAAAGAAGGGGGATGGCCAGCCAGTCAATCAGCTGTGCCAGATGTTGGGTAAGATTATCGCCCAACAGAGCCAGTCCAGAGGCAGGGGACCGGGAAAGAAGAATAAGAGTAGAAACCCGGAGAAGCCCCATTTCCCTCTAGCGACTGAAGATGACGTCAGACATCACTTTACCCCTAGTGAGCGACAATTGTGTCTGTCGTCAATCCGGACCGCCTTTAATCAAGGCGCTGGAACTTGCACCCTGTCAGACTCAGGGAGATTAAGTTACGCTGTGGAGTTTAGTTTGCCTACTCATCATACCGTGCGCCTGATTCGCGTCACAACGTCACCCTCAGCATGA	CTCTCCACCCCTTTAACCAT	GTCTGGGATTCTTGATCGGT	ACGGCAAGTGATAACCACGC	ATTTGTCGTCCGGCGTCCCG	ATAACC	14368	Annot_cds	ORF7	TRS-L-canonical
192	14378	14185	TATCCT|ATTTGT	1	14496	123	MPNNNGRQQNKKKGDGQPVNQLCQMLGKIIAQQSQSRGRGPGKKNKSRNPEKPHFPLATEDDVRHHFTPSERQLCLSSIRTAFNQGAGTCTLSDSGRLSYAVEFSLPTHHTVRLIRVTTSPSA	ATGCCAAATAACAACGGCAGACAGCAGAATAAAAAGAAGGGGGATGGCCAGCCAGTCAATCAGCTGTGCCAGATGTTGGGTAAGATTATCGCCCAACAGAGCCAGTCCAGAGGCAGGGGACCGGGAAAGAAGAATAAGAGTAGAAACCCGGAGAAGCCCCATTTCCCTCTAGCGACTGAAGATGACGTCAGACATCACTTTACCCCTAGTGAGCGACAATTGTGTCTGTCGTCAATCCGGACCGCCTTTAATCAAGGCGCTGGAACTTGCACCCTGTCAGACTCAGGGAGATTAAGTTACGCTGTGGAGTTTAGTTTGCCTACTCATCATACCGTGCGCCTGATTCGCGTCACAACGTCACCCTCAGCATGA	CTCTCCACCCCTTTAACCAT	GTCTGGGATTCTTGATCGGT	ACGGCAAGTGATAACCACGC	ATTTGTCGTCCGGCGTCCCG	ATAACC	14368	Annot_cds	ORF7	TRS-L-canonical
192	14377	14184	TAACCA|CGTTTG	9	14496	123	MPNNNGRQQNKKKGDGQPVNQLCQMLGKIIAQQSQSRGRGPGKKNKSRNPEKPHFPLATEDDVRHHFTPSERQLCLSSIRTAFNQGAGTCTLSDSGRLSYAVEFSLPTHHTVRLIRVTTSPSA	ATGCCAAATAACAACGGCAGACAGCAGAATAAAAAGAAGGGGGATGGCCAGCCAGTCAATCAGCTGTGCCAGATGTTGGGTAAGATTATCGCCCAACAGAGCCAGTCCAGAGGCAGGGGACCGGGAAAGAAGAATAAGAGTAGAAACCCGGAGAAGCCCCATTTCCCTCTAGCGACTGAAGATGACGTCAGACATCACTTTACCCCTAGTGAGCGACAATTGTGTCTGTCGTCAATCCGGACCGCCTTTAATCAAGGCGCTGGAACTTGCACCCTGTCAGACTCAGGGAGATTAAGTTACGCTGTGGAGTTTAGTTTGCCTACTCATCATACCGTGCGCCTGATTCGCGTCACAACGTCACCCTCAGCATGA	CTCTCCACCCCTTTAACCAT	GTCTGGGATTCTTGATCGGT	AACGGCAAGTGATAACCACG	CATTTGTCGTCCGGCGTCCC	ATAACC	14368	Annot_cds	ORF7	TRS-L-canonical
192	14377	14184	AACCAC|GACTTG	2	14496	123	MPNNNGRQQNKKKGDGQPVNQLCQMLGKIIAQQSQSRGRGPGKKNKSRNPEKPHFPLATEDDVRHHFTPSERQLCLSSIRTAFNQGAGTCTLSDSGRLSYAVEFSLPTHHTVRLIRVTTSPSA	ATGCCAAATAACAACGGCAGACAGCAGAATAAAAAGAAGGGGGATGGCCAGCCAGTCAATCAGCTGTGCCAGATGTTGGGTAAGATTATCGCCCAACAGAGCCAGTCCAGAGGCAGGGGACCGGGAAAGAAGAATAAGAGTAGAAACCCGGAGAAGCCCCATTTCCCTCTAGCGACTGAAGATGACGTCAGACATCACTTTACCCCTAGTGAGCGACAATTGTGTCTGTCGTCAATCCGGACCGCCTTTAATCAAGGCGCTGGAACTTGCACCCTGTCAGACTCAGGGAGATTAAGTTACGCTGTGGAGTTTAGTTTGCCTACTCATCATACCGTGCGCCTGATTCGCGTCACAACGTCACCCTCAGCATGA	CTCTCCACCCCTTTAACCAT	GTCTGGGATTCTTGATCGGT	AACGGCAAGTGATAACCACG	CATTTGTCGTCCGGCGTCCC	ATAACC	14368	Annot_cds	ORF7	TRS-L-canonical
192	14377	14184	TAACCA|CGTTCG	1	14496	123	MPNNNGRQQNKKKGDGQPVNQLCQMLGKIIAQQSQSRGRGPGKKNKSRNPEKPHFPLATEDDVRHHFTPSERQLCLSSIRTAFNQGAGTCTLSDSGRLSYAVEFSLPTHHTVRLIRVTTSPSA	ATGCCAAATAACAACGGCAGACAGCAGAATAAAAAGAAGGGGGATGGCCAGCCAGTCAATCAGCTGTGCCAGATGTTGGGTAAGATTATCGCCCAACAGAGCCAGTCCAGAGGCAGGGGACCGGGAAAGAAGAATAAGAGTAGAAACCCGGAGAAGCCCCATTTCCCTCTAGCGACTGAAGATGACGTCAGACATCACTTTACCCCTAGTGAGCGACAATTGTGTCTGTCGTCAATCCGGACCGCCTTTAATCAAGGCGCTGGAACTTGCACCCTGTCAGACTCAGGGAGATTAAGTTACGCTGTGGAGTTTAGTTTGCCTACTCATCATACCGTGCGCCTGATTCGCGTCACAACGTCACCCTCAGCATGA	CTCTCCACCCCTTTAACCAT	GTCTGGGATTCTTGATCGGT	AACGGCAAGTGATAACCACG	CATTTGTCGTCCGGCGTCCC	ATAACC	14368	Annot_cds	ORF7	TRS-L-canonical
192	14377	14184	ACGCAT|CAAATG	1	14496	123	MPNNNGRQQNKKKGDGQPVNQLCQMLGKIIAQQSQSRGRGPGKKNKSRNPEKPHFPLATEDDVRHHFTPSERQLCLSSIRTAFNQGAGTCTLSDSGRLSYAVEFSLPTHHTVRLIRVTTSPSA	ATGCCAAATAACAACGGCAGACAGCAGAATAAAAAGAAGGGGGATGGCCAGCCAGTCAATCAGCTGTGCCAGATGTTGGGTAAGATTATCGCCCAACAGAGCCAGTCCAGAGGCAGGGGACCGGGAAAGAAGAATAAGAGTAGAAACCCGGAGAAGCCCCATTTCCCTCTAGCGACTGAAGATGACGTCAGACATCACTTTACCCCTAGTGAGCGACAATTGTGTCTGTCGTCAATCCGGACCGCCTTTAATCAAGGCGCTGGAACTTGCACCCTGTCAGACTCAGGGAGATTAAGTTACGCTGTGGAGTTTAGTTTGCCTACTCATCATACCGTGCGCCTGATTCGCGTCACAACGTCACCCTCAGCATGA	CTCTCCACCCCTTTAACCAT	GTCTGGGATTCTTGATCGGT	AACGGCAAGTGATAACCACG	CATTTGTCGTCCGGCGTCCC	ATAACC	14368	Annot_cds	ORF7	TRS-L-canonical
192	14377	14184	TCCGAT|TATTTG	1	14496	123	MPNNNGRQQNKKKGDGQPVNQLCQMLGKIIAQQSQSRGRGPGKKNKSRNPEKPHFPLATEDDVRHHFTPSERQLCLSSIRTAFNQGAGTCTLSDSGRLSYAVEFSLPTHHTVRLIRVTTSPSA	ATGCCAAATAACAACGGCAGACAGCAGAATAAAAAGAAGGGGGATGGCCAGCCAGTCAATCAGCTGTGCCAGATGTTGGGTAAGATTATCGCCCAACAGAGCCAGTCCAGAGGCAGGGGACCGGGAAAGAAGAATAAGAGTAGAAACCCGGAGAAGCCCCATTTCCCTCTAGCGACTGAAGATGACGTCAGACATCACTTTACCCCTAGTGAGCGACAATTGTGTCTGTCGTCAATCCGGACCGCCTTTAATCAAGGCGCTGGAACTTGCACCCTGTCAGACTCAGGGAGATTAAGTTACGCTGTGGAGTTTAGTTTGCCTACTCATCATACCGTGCGCCTGATTCGCGTCACAACGTCACCCTCAGCATGA	CTCTCCACCCCTTTAACCAT	GTCTGGGATTCTTGATCGGT	AACGGCAAGTGATAACCACG	CATTTGTCGTCCGGCGTCCC	ATAACC	14368	Annot_cds	ORF7	TRS-L-canonical
192	14377	14184	AACCAT|CTATTG	1	14496	123	MPNNNGRQQNKKKGDGQPVNQLCQMLGKIIAQQSQSRGRGPGKKNKSRNPEKPHFPLATEDDVRHHFTPSERQLCLSSIRTAFNQGAGTCTLSDSGRLSYAVEFSLPTHHTVRLIRVTTSPSA	ATGCCAAATAACAACGGCAGACAGCAGAATAAAAAGAAGGGGGATGGCCAGCCAGTCAATCAGCTGTGCCAGATGTTGGGTAAGATTATCGCCCAACAGAGCCAGTCCAGAGGCAGGGGACCGGGAAAGAAGAATAAGAGTAGAAACCCGGAGAAGCCCCATTTCCCTCTAGCGACTGAAGATGACGTCAGACATCACTTTACCCCTAGTGAGCGACAATTGTGTCTGTCGTCAATCCGGACCGCCTTTAATCAAGGCGCTGGAACTTGCACCCTGTCAGACTCAGGGAGATTAAGTTACGCTGTGGAGTTTAGTTTGCCTACTCATCATACCGTGCGCCTGATTCGCGTCACAACGTCACCCTCAGCATGA	CTCTCCACCCCTTTAACCAT	GTCTGGGATTCTTGATCGGT	AACGGCAAGTGATAACCACG	CATTTGTCGTCCGGCGTCCC	ATAACC	14368	Annot_cds	ORF7	TRS-L-canonical
192	14377	14184	CCACGT|CATTTG	1	14496	123	MPNNNGRQQNKKKGDGQPVNQLCQMLGKIIAQQSQSRGRGPGKKNKSRNPEKPHFPLATEDDVRHHFTPSERQLCLSSIRTAFNQGAGTCTLSDSGRLSYAVEFSLPTHHTVRLIRVTTSPSA	ATGCCAAATAACAACGGCAGACAGCAGAATAAAAAGAAGGGGGATGGCCAGCCAGTCAATCAGCTGTGCCAGATGTTGGGTAAGATTATCGCCCAACAGAGCCAGTCCAGAGGCAGGGGACCGGGAAAGAAGAATAAGAGTAGAAACCCGGAGAAGCCCCATTTCCCTCTAGCGACTGAAGATGACGTCAGACATCACTTTACCCCTAGTGAGCGACAATTGTGTCTGTCGTCAATCCGGACCGCCTTTAATCAAGGCGCTGGAACTTGCACCCTGTCAGACTCAGGGAGATTAAGTTACGCTGTGGAGTTTAGTTTGCCTACTCATCATACCGTGCGCCTGATTCGCGTCACAACGTCACCCTCAGCATGA	CTCTCCACCCCTTTAACCAT	GTCTGGGATTCTTGATCGGT	AACGGCAAGTGATAACCACG	CATTTGTCGTCCGGCGTCCC	ATAACC	14368	Annot_cds	ORF7	TRS-L-canonical
192	14377	14184	AACCAC|CACTTG	1	14496	123	MPNNNGRQQNKKKGDGQPVNQLCQMLGKIIAQQSQSRGRGPGKKNKSRNPEKPHFPLATEDDVRHHFTPSERQLCLSSIRTAFNQGAGTCTLSDSGRLSYAVEFSLPTHHTVRLIRVTTSPSA	ATGCCAAATAACAACGGCAGACAGCAGAATAAAAAGAAGGGGGATGGCCAGCCAGTCAATCAGCTGTGCCAGATGTTGGGTAAGATTATCGCCCAACAGAGCCAGTCCAGAGGCAGGGGACCGGGAAAGAAGAATAAGAGTAGAAACCCGGAGAAGCCCCATTTCCCTCTAGCGACTGAAGATGACGTCAGACATCACTTTACCCCTAGTGAGCGACAATTGTGTCTGTCGTCAATCCGGACCGCCTTTAATCAAGGCGCTGGAACTTGCACCCTGTCAGACTCAGGGAGATTAAGTTACGCTGTGGAGTTTAGTTTGCCTACTCATCATACCGTGCGCCTGATTCGCGTCACAACGTCACCCTCAGCATGA	CTCTCCACCCCTTTAACCAT	GTCTGGGATTCTTGATCGGT	AACGGCAAGTGATAACCACG	CATTTGTCGTCCGGCGTCCC	ATAACC	14368	Annot_cds	ORF7	TRS-L-canonical
192	14377	14184	TAACCA|CATTTG	1	14496	123	MPNNNGRQQNKKKGDGQPVNQLCQMLGKIIAQQSQSRGRGPGKKNKSRNPEKPHFPLATEDDVRHHFTPSERQLCLSSIRTAFNQGAGTCTLSDSGRLSYAVEFSLPTHHTVRLIRVTTSPSA	ATGCCAAATAACAACGGCAGACAGCAGAATAAAAAGAAGGGGGATGGCCAGCCAGTCAATCAGCTGTGCCAGATGTTGGGTAAGATTATCGCCCAACAGAGCCAGTCCAGAGGCAGGGGACCGGGAAAGAAGAATAAGAGTAGAAACCCGGAGAAGCCCCATTTCCCTCTAGCGACTGAAGATGACGTCAGACATCACTTTACCCCTAGTGAGCGACAATTGTGTCTGTCGTCAATCCGGACCGCCTTTAATCAAGGCGCTGGAACTTGCACCCTGTCAGACTCAGGGAGATTAAGTTACGCTGTGGAGTTTAGTTTGCCTACTCATCATACCGTGCGCCTGATTCGCGTCACAACGTCACCCTCAGCATGA	CTCTCCACCCCTTTAACCAT	GTCTGGGATTCTTGATCGGT	AACGGCAAGTGATAACCACG	CATTTGTCGTCCGGCGTCCC	ATAACC	14368	Annot_cds	ORF7	TRS-L-canonical
192	14377	14184	TAACCA|CGTATG	1	14496	123	MPNNNGRQQNKKKGDGQPVNQLCQMLGKIIAQQSQSRGRGPGKKNKSRNPEKPHFPLATEDDVRHHFTPSERQLCLSSIRTAFNQGAGTCTLSDSGRLSYAVEFSLPTHHTVRLIRVTTSPSA	ATGCCAAATAACAACGGCAGACAGCAGAATAAAAAGAAGGGGGATGGCCAGCCAGTCAATCAGCTGTGCCAGATGTTGGGTAAGATTATCGCCCAACAGAGCCAGTCCAGAGGCAGGGGACCGGGAAAGAAGAATAAGAGTAGAAACCCGGAGAAGCCCCATTTCCCTCTAGCGACTGAAGATGACGTCAGACATCACTTTACCCCTAGTGAGCGACAATTGTGTCTGTCGTCAATCCGGACCGCCTTTAATCAAGGCGCTGGAACTTGCACCCTGTCAGACTCAGGGAGATTAAGTTACGCTGTGGAGTTTAGTTTGCCTACTCATCATACCGTGCGCCTGATTCGCGTCACAACGTCACCCTCAGCATGA	CTCTCCACCCCTTTAACCAT	GTCTGGGATTCTTGATCGGT	AACGGCAAGTGATAACCACG	CATTTGTCGTCCGGCGTCCC	ATAACC	14368	Annot_cds	ORF7	TRS-L-canonical
192	14377	14184	TTACGT|CATTTG	1	14496	123	MPNNNGRQQNKKKGDGQPVNQLCQMLGKIIAQQSQSRGRGPGKKNKSRNPEKPHFPLATEDDVRHHFTPSERQLCLSSIRTAFNQGAGTCTLSDSGRLSYAVEFSLPTHHTVRLIRVTTSPSA	ATGCCAAATAACAACGGCAGACAGCAGAATAAAAAGAAGGGGGATGGCCAGCCAGTCAATCAGCTGTGCCAGATGTTGGGTAAGATTATCGCCCAACAGAGCCAGTCCAGAGGCAGGGGACCGGGAAAGAAGAATAAGAGTAGAAACCCGGAGAAGCCCCATTTCCCTCTAGCGACTGAAGATGACGTCAGACATCACTTTACCCCTAGTGAGCGACAATTGTGTCTGTCGTCAATCCGGACCGCCTTTAATCAAGGCGCTGGAACTTGCACCCTGTCAGACTCAGGGAGATTAAGTTACGCTGTGGAGTTTAGTTTGCCTACTCATCATACCGTGCGCCTGATTCGCGTCACAACGTCACCCTCAGCATGA	CTCTCCACCCCTTTAACCAT	GTCTGGGATTCTTGATCGGT	AACGGCAAGTGATAACCACG	CATTTGTCGTCCGGCGTCCC	ATAACC	14368	Annot_cds	ORF7	TRS-L-canonical
192	14377	14184	ACGCAT|CATCTG	1	14496	123	MPNNNGRQQNKKKGDGQPVNQLCQMLGKIIAQQSQSRGRGPGKKNKSRNPEKPHFPLATEDDVRHHFTPSERQLCLSSIRTAFNQGAGTCTLSDSGRLSYAVEFSLPTHHTVRLIRVTTSPSA	ATGCCAAATAACAACGGCAGACAGCAGAATAAAAAGAAGGGGGATGGCCAGCCAGTCAATCAGCTGTGCCAGATGTTGGGTAAGATTATCGCCCAACAGAGCCAGTCCAGAGGCAGGGGACCGGGAAAGAAGAATAAGAGTAGAAACCCGGAGAAGCCCCATTTCCCTCTAGCGACTGAAGATGACGTCAGACATCACTTTACCCCTAGTGAGCGACAATTGTGTCTGTCGTCAATCCGGACCGCCTTTAATCAAGGCGCTGGAACTTGCACCCTGTCAGACTCAGGGAGATTAAGTTACGCTGTGGAGTTTAGTTTGCCTACTCATCATACCGTGCGCCTGATTCGCGTCACAACGTCACCCTCAGCATGA	CTCTCCACCCCTTTAACCAT	GTCTGGGATTCTTGATCGGT	AACGGCAAGTGATAACCACG	CATTTGTCGTCCGGCGTCCC	ATAACC	14368	Annot_cds	ORF7	TRS-L-canonical
192	14377	14184	AACCAA|CATTTG	1	14496	123	MPNNNGRQQNKKKGDGQPVNQLCQMLGKIIAQQSQSRGRGPGKKNKSRNPEKPHFPLATEDDVRHHFTPSERQLCLSSIRTAFNQGAGTCTLSDSGRLSYAVEFSLPTHHTVRLIRVTTSPSA	ATGCCAAATAACAACGGCAGACAGCAGAATAAAAAGAAGGGGGATGGCCAGCCAGTCAATCAGCTGTGCCAGATGTTGGGTAAGATTATCGCCCAACAGAGCCAGTCCAGAGGCAGGGGACCGGGAAAGAAGAATAAGAGTAGAAACCCGGAGAAGCCCCATTTCCCTCTAGCGACTGAAGATGACGTCAGACATCACTTTACCCCTAGTGAGCGACAATTGTGTCTGTCGTCAATCCGGACCGCCTTTAATCAAGGCGCTGGAACTTGCACCCTGTCAGACTCAGGGAGATTAAGTTACGCTGTGGAGTTTAGTTTGCCTACTCATCATACCGTGCGCCTGATTCGCGTCACAACGTCACCCTCAGCATGA	CTCTCCACCCCTTTAACCAT	GTCTGGGATTCTTGATCGGT	AACGGCAAGTGATAACCACG	CATTTGTCGTCCGGCGTCCC	ATAACC	14368	Annot_cds	ORF7	TRS-L-canonical
192	14377	14184	AACCAC|CATTTG	1	14496	123	MPNNNGRQQNKKKGDGQPVNQLCQMLGKIIAQQSQSRGRGPGKKNKSRNPEKPHFPLATEDDVRHHFTPSERQLCLSSIRTAFNQGAGTCTLSDSGRLSYAVEFSLPTHHTVRLIRVTTSPSA	ATGCCAAATAACAACGGCAGACAGCAGAATAAAAAGAAGGGGGATGGCCAGCCAGTCAATCAGCTGTGCCAGATGTTGGGTAAGATTATCGCCCAACAGAGCCAGTCCAGAGGCAGGGGACCGGGAAAGAAGAATAAGAGTAGAAACCCGGAGAAGCCCCATTTCCCTCTAGCGACTGAAGATGACGTCAGACATCACTTTACCCCTAGTGAGCGACAATTGTGTCTGTCGTCAATCCGGACCGCCTTTAATCAAGGCGCTGGAACTTGCACCCTGTCAGACTCAGGGAGATTAAGTTACGCTGTGGAGTTTAGTTTGCCTACTCATCATACCGTGCGCCTGATTCGCGTCACAACGTCACCCTCAGCATGA	CTCTCCACCCCTTTAACCAT	GTCTGGGATTCTTGATCGGT	AACGGCAAGTGATAACCACG	CATTTGTCGTCCGGCGTCCC	ATAACC	14368	Annot_cds	ORF7	TRS-L-canonical
192	14376	14183	TTAACC|GCATTT	3	14496	123	MPNNNGRQQNKKKGDGQPVNQLCQMLGKIIAQQSQSRGRGPGKKNKSRNPEKPHFPLATEDDVRHHFTPSERQLCLSSIRTAFNQGAGTCTLSDSGRLSYAVEFSLPTHHTVRLIRVTTSPSA	ATGCCAAATAACAACGGCAGACAGCAGAATAAAAAGAAGGGGGATGGCCAGCCAGTCAATCAGCTGTGCCAGATGTTGGGTAAGATTATCGCCCAACAGAGCCAGTCCAGAGGCAGGGGACCGGGAAAGAAGAATAAGAGTAGAAACCCGGAGAAGCCCCATTTCCCTCTAGCGACTGAAGATGACGTCAGACATCACTTTACCCCTAGTGAGCGACAATTGTGTCTGTCGTCAATCCGGACCGCCTTTAATCAAGGCGCTGGAACTTGCACCCTGTCAGACTCAGGGAGATTAAGTTACGCTGTGGAGTTTAGTTTGCCTACTCATCATACCGTGCGCCTGATTCGCGTCACAACGTCACCCTCAGCATGA	CTCTCCACCCCTTTAACCAT	GTCTGGGATTCTTGATCGGT	TAACGGCAAGTGATAACCAC	GCATTTGTCGTCCGGCGTCC	ATAACC	14368	Annot_cds	ORF7	TRS-L-canonical
192	14376	14183	TAACAT|GCATTT	3	14496	123	MPNNNGRQQNKKKGDGQPVNQLCQMLGKIIAQQSQSRGRGPGKKNKSRNPEKPHFPLATEDDVRHHFTPSERQLCLSSIRTAFNQGAGTCTLSDSGRLSYAVEFSLPTHHTVRLIRVTTSPSA	ATGCCAAATAACAACGGCAGACAGCAGAATAAAAAGAAGGGGGATGGCCAGCCAGTCAATCAGCTGTGCCAGATGTTGGGTAAGATTATCGCCCAACAGAGCCAGTCCAGAGGCAGGGGACCGGGAAAGAAGAATAAGAGTAGAAACCCGGAGAAGCCCCATTTCCCTCTAGCGACTGAAGATGACGTCAGACATCACTTTACCCCTAGTGAGCGACAATTGTGTCTGTCGTCAATCCGGACCGCCTTTAATCAAGGCGCTGGAACTTGCACCCTGTCAGACTCAGGGAGATTAAGTTACGCTGTGGAGTTTAGTTTGCCTACTCATCATACCGTGCGCCTGATTCGCGTCACAACGTCACCCTCAGCATGA	CTCTCCACCCCTTTAACCAT	GTCTGGGATTCTTGATCGGT	TAACGGCAAGTGATAACCAC	GCATTTGTCGTCCGGCGTCC	ATAACC	14368	Annot_cds	ORF7	TRS-L-canonical
192	14376	14183	AACCAT|GCATTT	3	14496	123	MPNNNGRQQNKKKGDGQPVNQLCQMLGKIIAQQSQSRGRGPGKKNKSRNPEKPHFPLATEDDVRHHFTPSERQLCLSSIRTAFNQGAGTCTLSDSGRLSYAVEFSLPTHHTVRLIRVTTSPSA	ATGCCAAATAACAACGGCAGACAGCAGAATAAAAAGAAGGGGGATGGCCAGCCAGTCAATCAGCTGTGCCAGATGTTGGGTAAGATTATCGCCCAACAGAGCCAGTCCAGAGGCAGGGGACCGGGAAAGAAGAATAAGAGTAGAAACCCGGAGAAGCCCCATTTCCCTCTAGCGACTGAAGATGACGTCAGACATCACTTTACCCCTAGTGAGCGACAATTGTGTCTGTCGTCAATCCGGACCGCCTTTAATCAAGGCGCTGGAACTTGCACCCTGTCAGACTCAGGGAGATTAAGTTACGCTGTGGAGTTTAGTTTGCCTACTCATCATACCGTGCGCCTGATTCGCGTCACAACGTCACCCTCAGCATGA	CTCTCCACCCCTTTAACCAT	GTCTGGGATTCTTGATCGGT	TAACGGCAAGTGATAACCAC	GCATTTGTCGTCCGGCGTCC	ATAACC	14368	Annot_cds	ORF7	TRS-L-canonical
192	14376	14183	TAACAT|GCATTG	2	14496	123	MPNNNGRQQNKKKGDGQPVNQLCQMLGKIIAQQSQSRGRGPGKKNKSRNPEKPHFPLATEDDVRHHFTPSERQLCLSSIRTAFNQGAGTCTLSDSGRLSYAVEFSLPTHHTVRLIRVTTSPSA	ATGCCAAATAACAACGGCAGACAGCAGAATAAAAAGAAGGGGGATGGCCAGCCAGTCAATCAGCTGTGCCAGATGTTGGGTAAGATTATCGCCCAACAGAGCCAGTCCAGAGGCAGGGGACCGGGAAAGAAGAATAAGAGTAGAAACCCGGAGAAGCCCCATTTCCCTCTAGCGACTGAAGATGACGTCAGACATCACTTTACCCCTAGTGAGCGACAATTGTGTCTGTCGTCAATCCGGACCGCCTTTAATCAAGGCGCTGGAACTTGCACCCTGTCAGACTCAGGGAGATTAAGTTACGCTGTGGAGTTTAGTTTGCCTACTCATCATACCGTGCGCCTGATTCGCGTCACAACGTCACCCTCAGCATGA	CTCTCCACCCCTTTAACCAT	GTCTGGGATTCTTGATCGGT	TAACGGCAAGTGATAACCAC	GCATTTGTCGTCCGGCGTCC	ATAACC	14368	Annot_cds	ORF7	TRS-L-canonical
192	14376	14183	TATATT|GCATTT	1	14496	123	MPNNNGRQQNKKKGDGQPVNQLCQMLGKIIAQQSQSRGRGPGKKNKSRNPEKPHFPLATEDDVRHHFTPSERQLCLSSIRTAFNQGAGTCTLSDSGRLSYAVEFSLPTHHTVRLIRVTTSPSA	ATGCCAAATAACAACGGCAGACAGCAGAATAAAAAGAAGGGGGATGGCCAGCCAGTCAATCAGCTGTGCCAGATGTTGGGTAAGATTATCGCCCAACAGAGCCAGTCCAGAGGCAGGGGACCGGGAAAGAAGAATAAGAGTAGAAACCCGGAGAAGCCCCATTTCCCTCTAGCGACTGAAGATGACGTCAGACATCACTTTACCCCTAGTGAGCGACAATTGTGTCTGTCGTCAATCCGGACCGCCTTTAATCAAGGCGCTGGAACTTGCACCCTGTCAGACTCAGGGAGATTAAGTTACGCTGTGGAGTTTAGTTTGCCTACTCATCATACCGTGCGCCTGATTCGCGTCACAACGTCACCCTCAGCATGA	CTCTCCACCCCTTTAACCAT	GTCTGGGATTCTTGATCGGT	TAACGGCAAGTGATAACCAC	GCATTTGTCGTCCGGCGTCC	ATAACC	14368	Annot_cds	ORF7	TRS-L-canonical
192	14376	14183	AACCAT|GTATTG	1	14496	123	MPNNNGRQQNKKKGDGQPVNQLCQMLGKIIAQQSQSRGRGPGKKNKSRNPEKPHFPLATEDDVRHHFTPSERQLCLSSIRTAFNQGAGTCTLSDSGRLSYAVEFSLPTHHTVRLIRVTTSPSA	ATGCCAAATAACAACGGCAGACAGCAGAATAAAAAGAAGGGGGATGGCCAGCCAGTCAATCAGCTGTGCCAGATGTTGGGTAAGATTATCGCCCAACAGAGCCAGTCCAGAGGCAGGGGACCGGGAAAGAAGAATAAGAGTAGAAACCCGGAGAAGCCCCATTTCCCTCTAGCGACTGAAGATGACGTCAGACATCACTTTACCCCTAGTGAGCGACAATTGTGTCTGTCGTCAATCCGGACCGCCTTTAATCAAGGCGCTGGAACTTGCACCCTGTCAGACTCAGGGAGATTAAGTTACGCTGTGGAGTTTAGTTTGCCTACTCATCATACCGTGCGCCTGATTCGCGTCACAACGTCACCCTCAGCATGA	CTCTCCACCCCTTTAACCAT	GTCTGGGATTCTTGATCGGT	TAACGGCAAGTGATAACCAC	GCATTTGTCGTCCGGCGTCC	ATAACC	14368	Annot_cds	ORF7	TRS-L-canonical
192	14376	14183	ATTCAT|GTATTG	1	14496	123	MPNNNGRQQNKKKGDGQPVNQLCQMLGKIIAQQSQSRGRGPGKKNKSRNPEKPHFPLATEDDVRHHFTPSERQLCLSSIRTAFNQGAGTCTLSDSGRLSYAVEFSLPTHHTVRLIRVTTSPSA	ATGCCAAATAACAACGGCAGACAGCAGAATAAAAAGAAGGGGGATGGCCAGCCAGTCAATCAGCTGTGCCAGATGTTGGGTAAGATTATCGCCCAACAGAGCCAGTCCAGAGGCAGGGGACCGGGAAAGAAGAATAAGAGTAGAAACCCGGAGAAGCCCCATTTCCCTCTAGCGACTGAAGATGACGTCAGACATCACTTTACCCCTAGTGAGCGACAATTGTGTCTGTCGTCAATCCGGACCGCCTTTAATCAAGGCGCTGGAACTTGCACCCTGTCAGACTCAGGGAGATTAAGTTACGCTGTGGAGTTTAGTTTGCCTACTCATCATACCGTGCGCCTGATTCGCGTCACAACGTCACCCTCAGCATGA	CTCTCCACCCCTTTAACCAT	GTCTGGGATTCTTGATCGGT	TAACGGCAAGTGATAACCAC	GCATTTGTCGTCCGGCGTCC	ATAACC	14368	Annot_cds	ORF7	TRS-L-canonical
192	14376	14183	AACCAT|GCGTTT	1	14496	123	MPNNNGRQQNKKKGDGQPVNQLCQMLGKIIAQQSQSRGRGPGKKNKSRNPEKPHFPLATEDDVRHHFTPSERQLCLSSIRTAFNQGAGTCTLSDSGRLSYAVEFSLPTHHTVRLIRVTTSPSA	ATGCCAAATAACAACGGCAGACAGCAGAATAAAAAGAAGGGGGATGGCCAGCCAGTCAATCAGCTGTGCCAGATGTTGGGTAAGATTATCGCCCAACAGAGCCAGTCCAGAGGCAGGGGACCGGGAAAGAAGAATAAGAGTAGAAACCCGGAGAAGCCCCATTTCCCTCTAGCGACTGAAGATGACGTCAGACATCACTTTACCCCTAGTGAGCGACAATTGTGTCTGTCGTCAATCCGGACCGCCTTTAATCAAGGCGCTGGAACTTGCACCCTGTCAGACTCAGGGAGATTAAGTTACGCTGTGGAGTTTAGTTTGCCTACTCATCATACCGTGCGCCTGATTCGCGTCACAACGTCACCCTCAGCATGA	CTCTCCACCCCTTTAACCAT	GTCTGGGATTCTTGATCGGT	TAACGGCAAGTGATAACCAC	GCATTTGTCGTCCGGCGTCC	ATAACC	14368	Annot_cds	ORF7	TRS-L-canonical
192	14376	14183	TAACAT|GCATTA	1	14496	123	MPNNNGRQQNKKKGDGQPVNQLCQMLGKIIAQQSQSRGRGPGKKNKSRNPEKPHFPLATEDDVRHHFTPSERQLCLSSIRTAFNQGAGTCTLSDSGRLSYAVEFSLPTHHTVRLIRVTTSPSA	ATGCCAAATAACAACGGCAGACAGCAGAATAAAAAGAAGGGGGATGGCCAGCCAGTCAATCAGCTGTGCCAGATGTTGGGTAAGATTATCGCCCAACAGAGCCAGTCCAGAGGCAGGGGACCGGGAAAGAAGAATAAGAGTAGAAACCCGGAGAAGCCCCATTTCCCTCTAGCGACTGAAGATGACGTCAGACATCACTTTACCCCTAGTGAGCGACAATTGTGTCTGTCGTCAATCCGGACCGCCTTTAATCAAGGCGCTGGAACTTGCACCCTGTCAGACTCAGGGAGATTAAGTTACGCTGTGGAGTTTAGTTTGCCTACTCATCATACCGTGCGCCTGATTCGCGTCACAACGTCACCCTCAGCATGA	CTCTCCACCCCTTTAACCAT	GTCTGGGATTCTTGATCGGT	TAACGGCAAGTGATAACCAC	GCATTTGTCGTCCGGCGTCC	ATAACC	14368	Annot_cds	ORF7	TRS-L-canonical
192	14376	14183	ATACAT|GCATTT	1	14496	123	MPNNNGRQQNKKKGDGQPVNQLCQMLGKIIAQQSQSRGRGPGKKNKSRNPEKPHFPLATEDDVRHHFTPSERQLCLSSIRTAFNQGAGTCTLSDSGRLSYAVEFSLPTHHTVRLIRVTTSPSA	ATGCCAAATAACAACGGCAGACAGCAGAATAAAAAGAAGGGGGATGGCCAGCCAGTCAATCAGCTGTGCCAGATGTTGGGTAAGATTATCGCCCAACAGAGCCAGTCCAGAGGCAGGGGACCGGGAAAGAAGAATAAGAGTAGAAACCCGGAGAAGCCCCATTTCCCTCTAGCGACTGAAGATGACGTCAGACATCACTTTACCCCTAGTGAGCGACAATTGTGTCTGTCGTCAATCCGGACCGCCTTTAATCAAGGCGCTGGAACTTGCACCCTGTCAGACTCAGGGAGATTAAGTTACGCTGTGGAGTTTAGTTTGCCTACTCATCATACCGTGCGCCTGATTCGCGTCACAACGTCACCCTCAGCATGA	CTCTCCACCCCTTTAACCAT	GTCTGGGATTCTTGATCGGT	TAACGGCAAGTGATAACCAC	GCATTTGTCGTCCGGCGTCC	ATAACC	14368	Annot_cds	ORF7	TRS-L-canonical
192	14376	14183	TTCCAT|GCATTT	1	14496	123	MPNNNGRQQNKKKGDGQPVNQLCQMLGKIIAQQSQSRGRGPGKKNKSRNPEKPHFPLATEDDVRHHFTPSERQLCLSSIRTAFNQGAGTCTLSDSGRLSYAVEFSLPTHHTVRLIRVTTSPSA	ATGCCAAATAACAACGGCAGACAGCAGAATAAAAAGAAGGGGGATGGCCAGCCAGTCAATCAGCTGTGCCAGATGTTGGGTAAGATTATCGCCCAACAGAGCCAGTCCAGAGGCAGGGGACCGGGAAAGAAGAATAAGAGTAGAAACCCGGAGAAGCCCCATTTCCCTCTAGCGACTGAAGATGACGTCAGACATCACTTTACCCCTAGTGAGCGACAATTGTGTCTGTCGTCAATCCGGACCGCCTTTAATCAAGGCGCTGGAACTTGCACCCTGTCAGACTCAGGGAGATTAAGTTACGCTGTGGAGTTTAGTTTGCCTACTCATCATACCGTGCGCCTGATTCGCGTCACAACGTCACCCTCAGCATGA	CTCTCCACCCCTTTAACCAT	GTCTGGGATTCTTGATCGGT	TAACGGCAAGTGATAACCAC	GCATTTGTCGTCCGGCGTCC	ATAACC	14368	Annot_cds	ORF7	TRS-L-canonical
192	14376	14183	TATCAT|GCATTT	1	14496	123	MPNNNGRQQNKKKGDGQPVNQLCQMLGKIIAQQSQSRGRGPGKKNKSRNPEKPHFPLATEDDVRHHFTPSERQLCLSSIRTAFNQGAGTCTLSDSGRLSYAVEFSLPTHHTVRLIRVTTSPSA	ATGCCAAATAACAACGGCAGACAGCAGAATAAAAAGAAGGGGGATGGCCAGCCAGTCAATCAGCTGTGCCAGATGTTGGGTAAGATTATCGCCCAACAGAGCCAGTCCAGAGGCAGGGGACCGGGAAAGAAGAATAAGAGTAGAAACCCGGAGAAGCCCCATTTCCCTCTAGCGACTGAAGATGACGTCAGACATCACTTTACCCCTAGTGAGCGACAATTGTGTCTGTCGTCAATCCGGACCGCCTTTAATCAAGGCGCTGGAACTTGCACCCTGTCAGACTCAGGGAGATTAAGTTACGCTGTGGAGTTTAGTTTGCCTACTCATCATACCGTGCGCCTGATTCGCGTCACAACGTCACCCTCAGCATGA	CTCTCCACCCCTTTAACCAT	GTCTGGGATTCTTGATCGGT	TAACGGCAAGTGATAACCAC	GCATTTGTCGTCCGGCGTCC	ATAACC	14368	Annot_cds	ORF7	TRS-L-canonical
192	14376	14183	TATCAT|GCGTTT	1	14496	123	MPNNNGRQQNKKKGDGQPVNQLCQMLGKIIAQQSQSRGRGPGKKNKSRNPEKPHFPLATEDDVRHHFTPSERQLCLSSIRTAFNQGAGTCTLSDSGRLSYAVEFSLPTHHTVRLIRVTTSPSA	ATGCCAAATAACAACGGCAGACAGCAGAATAAAAAGAAGGGGGATGGCCAGCCAGTCAATCAGCTGTGCCAGATGTTGGGTAAGATTATCGCCCAACAGAGCCAGTCCAGAGGCAGGGGACCGGGAAAGAAGAATAAGAGTAGAAACCCGGAGAAGCCCCATTTCCCTCTAGCGACTGAAGATGACGTCAGACATCACTTTACCCCTAGTGAGCGACAATTGTGTCTGTCGTCAATCCGGACCGCCTTTAATCAAGGCGCTGGAACTTGCACCCTGTCAGACTCAGGGAGATTAAGTTACGCTGTGGAGTTTAGTTTGCCTACTCATCATACCGTGCGCCTGATTCGCGTCACAACGTCACCCTCAGCATGA	CTCTCCACCCCTTTAACCAT	GTCTGGGATTCTTGATCGGT	TAACGGCAAGTGATAACCAC	GCATTTGTCGTCCGGCGTCC	ATAACC	14368	Annot_cds	ORF7	TRS-L-canonical
192	14376	14183	CATCAT|GCATTT	1	14496	123	MPNNNGRQQNKKKGDGQPVNQLCQMLGKIIAQQSQSRGRGPGKKNKSRNPEKPHFPLATEDDVRHHFTPSERQLCLSSIRTAFNQGAGTCTLSDSGRLSYAVEFSLPTHHTVRLIRVTTSPSA	ATGCCAAATAACAACGGCAGACAGCAGAATAAAAAGAAGGGGGATGGCCAGCCAGTCAATCAGCTGTGCCAGATGTTGGGTAAGATTATCGCCCAACAGAGCCAGTCCAGAGGCAGGGGACCGGGAAAGAAGAATAAGAGTAGAAACCCGGAGAAGCCCCATTTCCCTCTAGCGACTGAAGATGACGTCAGACATCACTTTACCCCTAGTGAGCGACAATTGTGTCTGTCGTCAATCCGGACCGCCTTTAATCAAGGCGCTGGAACTTGCACCCTGTCAGACTCAGGGAGATTAAGTTACGCTGTGGAGTTTAGTTTGCCTACTCATCATACCGTGCGCCTGATTCGCGTCACAACGTCACCCTCAGCATGA	CTCTCCACCCCTTTAACCAT	GTCTGGGATTCTTGATCGGT	TAACGGCAAGTGATAACCAC	GCATTTGTCGTCCGGCGTCC	ATAACC	14368	Annot_cds	ORF7	TRS-L-canonical
192	14376	14183	TCACAT|GCATTT	1	14496	123	MPNNNGRQQNKKKGDGQPVNQLCQMLGKIIAQQSQSRGRGPGKKNKSRNPEKPHFPLATEDDVRHHFTPSERQLCLSSIRTAFNQGAGTCTLSDSGRLSYAVEFSLPTHHTVRLIRVTTSPSA	ATGCCAAATAACAACGGCAGACAGCAGAATAAAAAGAAGGGGGATGGCCAGCCAGTCAATCAGCTGTGCCAGATGTTGGGTAAGATTATCGCCCAACAGAGCCAGTCCAGAGGCAGGGGACCGGGAAAGAAGAATAAGAGTAGAAACCCGGAGAAGCCCCATTTCCCTCTAGCGACTGAAGATGACGTCAGACATCACTTTACCCCTAGTGAGCGACAATTGTGTCTGTCGTCAATCCGGACCGCCTTTAATCAAGGCGCTGGAACTTGCACCCTGTCAGACTCAGGGAGATTAAGTTACGCTGTGGAGTTTAGTTTGCCTACTCATCATACCGTGCGCCTGATTCGCGTCACAACGTCACCCTCAGCATGA	CTCTCCACCCCTTTAACCAT	GTCTGGGATTCTTGATCGGT	TAACGGCAAGTGATAACCAC	GCATTTGTCGTCCGGCGTCC	ATAACC	14368	Annot_cds	ORF7	TRS-L-canonical
192	14376	14183	ATATAT|GTCATT	1	14496	123	MPNNNGRQQNKKKGDGQPVNQLCQMLGKIIAQQSQSRGRGPGKKNKSRNPEKPHFPLATEDDVRHHFTPSERQLCLSSIRTAFNQGAGTCTLSDSGRLSYAVEFSLPTHHTVRLIRVTTSPSA	ATGCCAAATAACAACGGCAGACAGCAGAATAAAAAGAAGGGGGATGGCCAGCCAGTCAATCAGCTGTGCCAGATGTTGGGTAAGATTATCGCCCAACAGAGCCAGTCCAGAGGCAGGGGACCGGGAAAGAAGAATAAGAGTAGAAACCCGGAGAAGCCCCATTTCCCTCTAGCGACTGAAGATGACGTCAGACATCACTTTACCCCTAGTGAGCGACAATTGTGTCTGTCGTCAATCCGGACCGCCTTTAATCAAGGCGCTGGAACTTGCACCCTGTCAGACTCAGGGAGATTAAGTTACGCTGTGGAGTTTAGTTTGCCTACTCATCATACCGTGCGCCTGATTCGCGTCACAACGTCACCCTCAGCATGA	CTCTCCACCCCTTTAACCAT	GTCTGGGATTCTTGATCGGT	TAACGGCAAGTGATAACCAC	GCATTTGTCGTCCGGCGTCC	ATAACC	14368	Annot_cds	ORF7	TRS-L-canonical
192	14375	14182	TAACCA|CGCATT	297	14496	123	MPNNNGRQQNKKKGDGQPVNQLCQMLGKIIAQQSQSRGRGPGKKNKSRNPEKPHFPLATEDDVRHHFTPSERQLCLSSIRTAFNQGAGTCTLSDSGRLSYAVEFSLPTHHTVRLIRVTTSPSA	ATGCCAAATAACAACGGCAGACAGCAGAATAAAAAGAAGGGGGATGGCCAGCCAGTCAATCAGCTGTGCCAGATGTTGGGTAAGATTATCGCCCAACAGAGCCAGTCCAGAGGCAGGGGACCGGGAAAGAAGAATAAGAGTAGAAACCCGGAGAAGCCCCATTTCCCTCTAGCGACTGAAGATGACGTCAGACATCACTTTACCCCTAGTGAGCGACAATTGTGTCTGTCGTCAATCCGGACCGCCTTTAATCAAGGCGCTGGAACTTGCACCCTGTCAGACTCAGGGAGATTAAGTTACGCTGTGGAGTTTAGTTTGCCTACTCATCATACCGTGCGCCTGATTCGCGTCACAACGTCACCCTCAGCATGA	CTCTCCACCCCTTTAACCAT	GTCTGGGATTCTTGATCGGT	ATAACGGCAAGTGATAACCA	CGCATTTGTCGTCCGGCGTC	ATAACC	14368	Annot_cds	ORF7	TRS-L-canonical
192	14375	14182	TAACCA|CGCATC	21	14496	123	MPNNNGRQQNKKKGDGQPVNQLCQMLGKIIAQQSQSRGRGPGKKNKSRNPEKPHFPLATEDDVRHHFTPSERQLCLSSIRTAFNQGAGTCTLSDSGRLSYAVEFSLPTHHTVRLIRVTTSPSA	ATGCCAAATAACAACGGCAGACAGCAGAATAAAAAGAAGGGGGATGGCCAGCCAGTCAATCAGCTGTGCCAGATGTTGGGTAAGATTATCGCCCAACAGAGCCAGTCCAGAGGCAGGGGACCGGGAAAGAAGAATAAGAGTAGAAACCCGGAGAAGCCCCATTTCCCTCTAGCGACTGAAGATGACGTCAGACATCACTTTACCCCTAGTGAGCGACAATTGTGTCTGTCGTCAATCCGGACCGCCTTTAATCAAGGCGCTGGAACTTGCACCCTGTCAGACTCAGGGAGATTAAGTTACGCTGTGGAGTTTAGTTTGCCTACTCATCATACCGTGCGCCTGATTCGCGTCACAACGTCACCCTCAGCATGA	CTCTCCACCCCTTTAACCAT	GTCTGGGATTCTTGATCGGT	ATAACGGCAAGTGATAACCA	CGCATTTGTCGTCCGGCGTC	ATAACC	14368	Annot_cds	ORF7	TRS-L-canonical
192	14375	14182	TAACCA|CGCTTT	7	14496	123	MPNNNGRQQNKKKGDGQPVNQLCQMLGKIIAQQSQSRGRGPGKKNKSRNPEKPHFPLATEDDVRHHFTPSERQLCLSSIRTAFNQGAGTCTLSDSGRLSYAVEFSLPTHHTVRLIRVTTSPSA	ATGCCAAATAACAACGGCAGACAGCAGAATAAAAAGAAGGGGGATGGCCAGCCAGTCAATCAGCTGTGCCAGATGTTGGGTAAGATTATCGCCCAACAGAGCCAGTCCAGAGGCAGGGGACCGGGAAAGAAGAATAAGAGTAGAAACCCGGAGAAGCCCCATTTCCCTCTAGCGACTGAAGATGACGTCAGACATCACTTTACCCCTAGTGAGCGACAATTGTGTCTGTCGTCAATCCGGACCGCCTTTAATCAAGGCGCTGGAACTTGCACCCTGTCAGACTCAGGGAGATTAAGTTACGCTGTGGAGTTTAGTTTGCCTACTCATCATACCGTGCGCCTGATTCGCGTCACAACGTCACCCTCAGCATGA	CTCTCCACCCCTTTAACCAT	GTCTGGGATTCTTGATCGGT	ATAACGGCAAGTGATAACCA	CGCATTTGTCGTCCGGCGTC	ATAACC	14368	Annot_cds	ORF7	TRS-L-canonical
192	14375	14182	CAACCA|CGCATT	4	14496	123	MPNNNGRQQNKKKGDGQPVNQLCQMLGKIIAQQSQSRGRGPGKKNKSRNPEKPHFPLATEDDVRHHFTPSERQLCLSSIRTAFNQGAGTCTLSDSGRLSYAVEFSLPTHHTVRLIRVTTSPSA	ATGCCAAATAACAACGGCAGACAGCAGAATAAAAAGAAGGGGGATGGCCAGCCAGTCAATCAGCTGTGCCAGATGTTGGGTAAGATTATCGCCCAACAGAGCCAGTCCAGAGGCAGGGGACCGGGAAAGAAGAATAAGAGTAGAAACCCGGAGAAGCCCCATTTCCCTCTAGCGACTGAAGATGACGTCAGACATCACTTTACCCCTAGTGAGCGACAATTGTGTCTGTCGTCAATCCGGACCGCCTTTAATCAAGGCGCTGGAACTTGCACCCTGTCAGACTCAGGGAGATTAAGTTACGCTGTGGAGTTTAGTTTGCCTACTCATCATACCGTGCGCCTGATTCGCGTCACAACGTCACCCTCAGCATGA	CTCTCCACCCCTTTAACCAT	GTCTGGGATTCTTGATCGGT	ATAACGGCAAGTGATAACCA	CGCATTTGTCGTCCGGCGTC	ATAACC	14368	Annot_cds	ORF7	TRS-L-canonical
192	14375	14182	TAACCA|CGCGTT	4	14496	123	MPNNNGRQQNKKKGDGQPVNQLCQMLGKIIAQQSQSRGRGPGKKNKSRNPEKPHFPLATEDDVRHHFTPSERQLCLSSIRTAFNQGAGTCTLSDSGRLSYAVEFSLPTHHTVRLIRVTTSPSA	ATGCCAAATAACAACGGCAGACAGCAGAATAAAAAGAAGGGGGATGGCCAGCCAGTCAATCAGCTGTGCCAGATGTTGGGTAAGATTATCGCCCAACAGAGCCAGTCCAGAGGCAGGGGACCGGGAAAGAAGAATAAGAGTAGAAACCCGGAGAAGCCCCATTTCCCTCTAGCGACTGAAGATGACGTCAGACATCACTTTACCCCTAGTGAGCGACAATTGTGTCTGTCGTCAATCCGGACCGCCTTTAATCAAGGCGCTGGAACTTGCACCCTGTCAGACTCAGGGAGATTAAGTTACGCTGTGGAGTTTAGTTTGCCTACTCATCATACCGTGCGCCTGATTCGCGTCACAACGTCACCCTCAGCATGA	CTCTCCACCCCTTTAACCAT	GTCTGGGATTCTTGATCGGT	ATAACGGCAAGTGATAACCA	CGCATTTGTCGTCCGGCGTC	ATAACC	14368	Annot_cds	ORF7	TRS-L-canonical
192	14375	14182	TAACCA|CGCTTG	4	14496	123	MPNNNGRQQNKKKGDGQPVNQLCQMLGKIIAQQSQSRGRGPGKKNKSRNPEKPHFPLATEDDVRHHFTPSERQLCLSSIRTAFNQGAGTCTLSDSGRLSYAVEFSLPTHHTVRLIRVTTSPSA	ATGCCAAATAACAACGGCAGACAGCAGAATAAAAAGAAGGGGGATGGCCAGCCAGTCAATCAGCTGTGCCAGATGTTGGGTAAGATTATCGCCCAACAGAGCCAGTCCAGAGGCAGGGGACCGGGAAAGAAGAATAAGAGTAGAAACCCGGAGAAGCCCCATTTCCCTCTAGCGACTGAAGATGACGTCAGACATCACTTTACCCCTAGTGAGCGACAATTGTGTCTGTCGTCAATCCGGACCGCCTTTAATCAAGGCGCTGGAACTTGCACCCTGTCAGACTCAGGGAGATTAAGTTACGCTGTGGAGTTTAGTTTGCCTACTCATCATACCGTGCGCCTGATTCGCGTCACAACGTCACCCTCAGCATGA	CTCTCCACCCCTTTAACCAT	GTCTGGGATTCTTGATCGGT	ATAACGGCAAGTGATAACCA	CGCATTTGTCGTCCGGCGTC	ATAACC	14368	Annot_cds	ORF7	TRS-L-canonical
192	14375	14182	AACCAC|CGCATT	3	14496	123	MPNNNGRQQNKKKGDGQPVNQLCQMLGKIIAQQSQSRGRGPGKKNKSRNPEKPHFPLATEDDVRHHFTPSERQLCLSSIRTAFNQGAGTCTLSDSGRLSYAVEFSLPTHHTVRLIRVTTSPSA	ATGCCAAATAACAACGGCAGACAGCAGAATAAAAAGAAGGGGGATGGCCAGCCAGTCAATCAGCTGTGCCAGATGTTGGGTAAGATTATCGCCCAACAGAGCCAGTCCAGAGGCAGGGGACCGGGAAAGAAGAATAAGAGTAGAAACCCGGAGAAGCCCCATTTCCCTCTAGCGACTGAAGATGACGTCAGACATCACTTTACCCCTAGTGAGCGACAATTGTGTCTGTCGTCAATCCGGACCGCCTTTAATCAAGGCGCTGGAACTTGCACCCTGTCAGACTCAGGGAGATTAAGTTACGCTGTGGAGTTTAGTTTGCCTACTCATCATACCGTGCGCCTGATTCGCGTCACAACGTCACCCTCAGCATGA	CTCTCCACCCCTTTAACCAT	GTCTGGGATTCTTGATCGGT	ATAACGGCAAGTGATAACCA	CGCATTTGTCGTCCGGCGTC	ATAACC	14368	Annot_cds	ORF7	TRS-L-canonical
192	14375	14182	TAACCA|CGTATT	3	14496	123	MPNNNGRQQNKKKGDGQPVNQLCQMLGKIIAQQSQSRGRGPGKKNKSRNPEKPHFPLATEDDVRHHFTPSERQLCLSSIRTAFNQGAGTCTLSDSGRLSYAVEFSLPTHHTVRLIRVTTSPSA	ATGCCAAATAACAACGGCAGACAGCAGAATAAAAAGAAGGGGGATGGCCAGCCAGTCAATCAGCTGTGCCAGATGTTGGGTAAGATTATCGCCCAACAGAGCCAGTCCAGAGGCAGGGGACCGGGAAAGAAGAATAAGAGTAGAAACCCGGAGAAGCCCCATTTCCCTCTAGCGACTGAAGATGACGTCAGACATCACTTTACCCCTAGTGAGCGACAATTGTGTCTGTCGTCAATCCGGACCGCCTTTAATCAAGGCGCTGGAACTTGCACCCTGTCAGACTCAGGGAGATTAAGTTACGCTGTGGAGTTTAGTTTGCCTACTCATCATACCGTGCGCCTGATTCGCGTCACAACGTCACCCTCAGCATGA	CTCTCCACCCCTTTAACCAT	GTCTGGGATTCTTGATCGGT	ATAACGGCAAGTGATAACCA	CGCATTTGTCGTCCGGCGTC	ATAACC	14368	Annot_cds	ORF7	TRS-L-canonical
192	14375	14182	TAACCA|CGCACT	2	14496	123	MPNNNGRQQNKKKGDGQPVNQLCQMLGKIIAQQSQSRGRGPGKKNKSRNPEKPHFPLATEDDVRHHFTPSERQLCLSSIRTAFNQGAGTCTLSDSGRLSYAVEFSLPTHHTVRLIRVTTSPSA	ATGCCAAATAACAACGGCAGACAGCAGAATAAAAAGAAGGGGGATGGCCAGCCAGTCAATCAGCTGTGCCAGATGTTGGGTAAGATTATCGCCCAACAGAGCCAGTCCAGAGGCAGGGGACCGGGAAAGAAGAATAAGAGTAGAAACCCGGAGAAGCCCCATTTCCCTCTAGCGACTGAAGATGACGTCAGACATCACTTTACCCCTAGTGAGCGACAATTGTGTCTGTCGTCAATCCGGACCGCCTTTAATCAAGGCGCTGGAACTTGCACCCTGTCAGACTCAGGGAGATTAAGTTACGCTGTGGAGTTTAGTTTGCCTACTCATCATACCGTGCGCCTGATTCGCGTCACAACGTCACCCTCAGCATGA	CTCTCCACCCCTTTAACCAT	GTCTGGGATTCTTGATCGGT	ATAACGGCAAGTGATAACCA	CGCATTTGTCGTCCGGCGTC	ATAACC	14368	Annot_cds	ORF7	TRS-L-canonical
192	14375	14182	TAACCA|CGCATA	2	14496	123	MPNNNGRQQNKKKGDGQPVNQLCQMLGKIIAQQSQSRGRGPGKKNKSRNPEKPHFPLATEDDVRHHFTPSERQLCLSSIRTAFNQGAGTCTLSDSGRLSYAVEFSLPTHHTVRLIRVTTSPSA	ATGCCAAATAACAACGGCAGACAGCAGAATAAAAAGAAGGGGGATGGCCAGCCAGTCAATCAGCTGTGCCAGATGTTGGGTAAGATTATCGCCCAACAGAGCCAGTCCAGAGGCAGGGGACCGGGAAAGAAGAATAAGAGTAGAAACCCGGAGAAGCCCCATTTCCCTCTAGCGACTGAAGATGACGTCAGACATCACTTTACCCCTAGTGAGCGACAATTGTGTCTGTCGTCAATCCGGACCGCCTTTAATCAAGGCGCTGGAACTTGCACCCTGTCAGACTCAGGGAGATTAAGTTACGCTGTGGAGTTTAGTTTGCCTACTCATCATACCGTGCGCCTGATTCGCGTCACAACGTCACCCTCAGCATGA	CTCTCCACCCCTTTAACCAT	GTCTGGGATTCTTGATCGGT	ATAACGGCAAGTGATAACCA	CGCATTTGTCGTCCGGCGTC	ATAACC	14368	Annot_cds	ORF7	TRS-L-canonical
192	14375	14182	TAACCA|CGCTGT	1	14496	123	MPNNNGRQQNKKKGDGQPVNQLCQMLGKIIAQQSQSRGRGPGKKNKSRNPEKPHFPLATEDDVRHHFTPSERQLCLSSIRTAFNQGAGTCTLSDSGRLSYAVEFSLPTHHTVRLIRVTTSPSA	ATGCCAAATAACAACGGCAGACAGCAGAATAAAAAGAAGGGGGATGGCCAGCCAGTCAATCAGCTGTGCCAGATGTTGGGTAAGATTATCGCCCAACAGAGCCAGTCCAGAGGCAGGGGACCGGGAAAGAAGAATAAGAGTAGAAACCCGGAGAAGCCCCATTTCCCTCTAGCGACTGAAGATGACGTCAGACATCACTTTACCCCTAGTGAGCGACAATTGTGTCTGTCGTCAATCCGGACCGCCTTTAATCAAGGCGCTGGAACTTGCACCCTGTCAGACTCAGGGAGATTAAGTTACGCTGTGGAGTTTAGTTTGCCTACTCATCATACCGTGCGCCTGATTCGCGTCACAACGTCACCCTCAGCATGA	CTCTCCACCCCTTTAACCAT	GTCTGGGATTCTTGATCGGT	ATAACGGCAAGTGATAACCA	CGCATTTGTCGTCCGGCGTC	ATAACC	14368	Annot_cds	ORF7	TRS-L-canonical
192	14375	14182	TAACCA|CGCAAC	1	14496	123	MPNNNGRQQNKKKGDGQPVNQLCQMLGKIIAQQSQSRGRGPGKKNKSRNPEKPHFPLATEDDVRHHFTPSERQLCLSSIRTAFNQGAGTCTLSDSGRLSYAVEFSLPTHHTVRLIRVTTSPSA	ATGCCAAATAACAACGGCAGACAGCAGAATAAAAAGAAGGGGGATGGCCAGCCAGTCAATCAGCTGTGCCAGATGTTGGGTAAGATTATCGCCCAACAGAGCCAGTCCAGAGGCAGGGGACCGGGAAAGAAGAATAAGAGTAGAAACCCGGAGAAGCCCCATTTCCCTCTAGCGACTGAAGATGACGTCAGACATCACTTTACCCCTAGTGAGCGACAATTGTGTCTGTCGTCAATCCGGACCGCCTTTAATCAAGGCGCTGGAACTTGCACCCTGTCAGACTCAGGGAGATTAAGTTACGCTGTGGAGTTTAGTTTGCCTACTCATCATACCGTGCGCCTGATTCGCGTCACAACGTCACCCTCAGCATGA	CTCTCCACCCCTTTAACCAT	GTCTGGGATTCTTGATCGGT	ATAACGGCAAGTGATAACCA	CGCATTTGTCGTCCGGCGTC	ATAACC	14368	Annot_cds	ORF7	TRS-L-canonical
192	14375	14182	AACTAC|CGCATT	1	14496	123	MPNNNGRQQNKKKGDGQPVNQLCQMLGKIIAQQSQSRGRGPGKKNKSRNPEKPHFPLATEDDVRHHFTPSERQLCLSSIRTAFNQGAGTCTLSDSGRLSYAVEFSLPTHHTVRLIRVTTSPSA	ATGCCAAATAACAACGGCAGACAGCAGAATAAAAAGAAGGGGGATGGCCAGCCAGTCAATCAGCTGTGCCAGATGTTGGGTAAGATTATCGCCCAACAGAGCCAGTCCAGAGGCAGGGGACCGGGAAAGAAGAATAAGAGTAGAAACCCGGAGAAGCCCCATTTCCCTCTAGCGACTGAAGATGACGTCAGACATCACTTTACCCCTAGTGAGCGACAATTGTGTCTGTCGTCAATCCGGACCGCCTTTAATCAAGGCGCTGGAACTTGCACCCTGTCAGACTCAGGGAGATTAAGTTACGCTGTGGAGTTTAGTTTGCCTACTCATCATACCGTGCGCCTGATTCGCGTCACAACGTCACCCTCAGCATGA	CTCTCCACCCCTTTAACCAT	GTCTGGGATTCTTGATCGGT	ATAACGGCAAGTGATAACCA	CGCATTTGTCGTCCGGCGTC	ATAACC	14368	Annot_cds	ORF7	TRS-L-canonical
192	14375	14182	TAACCA|CGCTAC	1	14496	123	MPNNNGRQQNKKKGDGQPVNQLCQMLGKIIAQQSQSRGRGPGKKNKSRNPEKPHFPLATEDDVRHHFTPSERQLCLSSIRTAFNQGAGTCTLSDSGRLSYAVEFSLPTHHTVRLIRVTTSPSA	ATGCCAAATAACAACGGCAGACAGCAGAATAAAAAGAAGGGGGATGGCCAGCCAGTCAATCAGCTGTGCCAGATGTTGGGTAAGATTATCGCCCAACAGAGCCAGTCCAGAGGCAGGGGACCGGGAAAGAAGAATAAGAGTAGAAACCCGGAGAAGCCCCATTTCCCTCTAGCGACTGAAGATGACGTCAGACATCACTTTACCCCTAGTGAGCGACAATTGTGTCTGTCGTCAATCCGGACCGCCTTTAATCAAGGCGCTGGAACTTGCACCCTGTCAGACTCAGGGAGATTAAGTTACGCTGTGGAGTTTAGTTTGCCTACTCATCATACCGTGCGCCTGATTCGCGTCACAACGTCACCCTCAGCATGA	CTCTCCACCCCTTTAACCAT	GTCTGGGATTCTTGATCGGT	ATAACGGCAAGTGATAACCA	CGCATTTGTCGTCCGGCGTC	ATAACC	14368	Annot_cds	ORF7	TRS-L-canonical
192	14375	14182	TAACCA|CGCTTA	1	14496	123	MPNNNGRQQNKKKGDGQPVNQLCQMLGKIIAQQSQSRGRGPGKKNKSRNPEKPHFPLATEDDVRHHFTPSERQLCLSSIRTAFNQGAGTCTLSDSGRLSYAVEFSLPTHHTVRLIRVTTSPSA	ATGCCAAATAACAACGGCAGACAGCAGAATAAAAAGAAGGGGGATGGCCAGCCAGTCAATCAGCTGTGCCAGATGTTGGGTAAGATTATCGCCCAACAGAGCCAGTCCAGAGGCAGGGGACCGGGAAAGAAGAATAAGAGTAGAAACCCGGAGAAGCCCCATTTCCCTCTAGCGACTGAAGATGACGTCAGACATCACTTTACCCCTAGTGAGCGACAATTGTGTCTGTCGTCAATCCGGACCGCCTTTAATCAAGGCGCTGGAACTTGCACCCTGTCAGACTCAGGGAGATTAAGTTACGCTGTGGAGTTTAGTTTGCCTACTCATCATACCGTGCGCCTGATTCGCGTCACAACGTCACCCTCAGCATGA	CTCTCCACCCCTTTAACCAT	GTCTGGGATTCTTGATCGGT	ATAACGGCAAGTGATAACCA	CGCATTTGTCGTCCGGCGTC	ATAACC	14368	Annot_cds	ORF7	TRS-L-canonical
192	14375	14182	TTTATT|CGCATT	1	14496	123	MPNNNGRQQNKKKGDGQPVNQLCQMLGKIIAQQSQSRGRGPGKKNKSRNPEKPHFPLATEDDVRHHFTPSERQLCLSSIRTAFNQGAGTCTLSDSGRLSYAVEFSLPTHHTVRLIRVTTSPSA	ATGCCAAATAACAACGGCAGACAGCAGAATAAAAAGAAGGGGGATGGCCAGCCAGTCAATCAGCTGTGCCAGATGTTGGGTAAGATTATCGCCCAACAGAGCCAGTCCAGAGGCAGGGGACCGGGAAAGAAGAATAAGAGTAGAAACCCGGAGAAGCCCCATTTCCCTCTAGCGACTGAAGATGACGTCAGACATCACTTTACCCCTAGTGAGCGACAATTGTGTCTGTCGTCAATCCGGACCGCCTTTAATCAAGGCGCTGGAACTTGCACCCTGTCAGACTCAGGGAGATTAAGTTACGCTGTGGAGTTTAGTTTGCCTACTCATCATACCGTGCGCCTGATTCGCGTCACAACGTCACCCTCAGCATGA	CTCTCCACCCCTTTAACCAT	GTCTGGGATTCTTGATCGGT	ATAACGGCAAGTGATAACCA	CGCATTTGTCGTCCGGCGTC	ATAACC	14368	Annot_cds	ORF7	TRS-L-canonical
192	14375	14182	ATAACT|CGCATT	1	14496	123	MPNNNGRQQNKKKGDGQPVNQLCQMLGKIIAQQSQSRGRGPGKKNKSRNPEKPHFPLATEDDVRHHFTPSERQLCLSSIRTAFNQGAGTCTLSDSGRLSYAVEFSLPTHHTVRLIRVTTSPSA	ATGCCAAATAACAACGGCAGACAGCAGAATAAAAAGAAGGGGGATGGCCAGCCAGTCAATCAGCTGTGCCAGATGTTGGGTAAGATTATCGCCCAACAGAGCCAGTCCAGAGGCAGGGGACCGGGAAAGAAGAATAAGAGTAGAAACCCGGAGAAGCCCCATTTCCCTCTAGCGACTGAAGATGACGTCAGACATCACTTTACCCCTAGTGAGCGACAATTGTGTCTGTCGTCAATCCGGACCGCCTTTAATCAAGGCGCTGGAACTTGCACCCTGTCAGACTCAGGGAGATTAAGTTACGCTGTGGAGTTTAGTTTGCCTACTCATCATACCGTGCGCCTGATTCGCGTCACAACGTCACCCTCAGCATGA	CTCTCCACCCCTTTAACCAT	GTCTGGGATTCTTGATCGGT	ATAACGGCAAGTGATAACCA	CGCATTTGTCGTCCGGCGTC	ATAACC	14368	Annot_cds	ORF7	TRS-L-canonical
192	14375	14182	CTCACT|CGCATT	1	14496	123	MPNNNGRQQNKKKGDGQPVNQLCQMLGKIIAQQSQSRGRGPGKKNKSRNPEKPHFPLATEDDVRHHFTPSERQLCLSSIRTAFNQGAGTCTLSDSGRLSYAVEFSLPTHHTVRLIRVTTSPSA	ATGCCAAATAACAACGGCAGACAGCAGAATAAAAAGAAGGGGGATGGCCAGCCAGTCAATCAGCTGTGCCAGATGTTGGGTAAGATTATCGCCCAACAGAGCCAGTCCAGAGGCAGGGGACCGGGAAAGAAGAATAAGAGTAGAAACCCGGAGAAGCCCCATTTCCCTCTAGCGACTGAAGATGACGTCAGACATCACTTTACCCCTAGTGAGCGACAATTGTGTCTGTCGTCAATCCGGACCGCCTTTAATCAAGGCGCTGGAACTTGCACCCTGTCAGACTCAGGGAGATTAAGTTACGCTGTGGAGTTTAGTTTGCCTACTCATCATACCGTGCGCCTGATTCGCGTCACAACGTCACCCTCAGCATGA	CTCTCCACCCCTTTAACCAT	GTCTGGGATTCTTGATCGGT	ATAACGGCAAGTGATAACCA	CGCATTTGTCGTCCGGCGTC	ATAACC	14368	Annot_cds	ORF7	TRS-L-canonical
192	14375	14182	ATATCT|CGTATT	1	14496	123	MPNNNGRQQNKKKGDGQPVNQLCQMLGKIIAQQSQSRGRGPGKKNKSRNPEKPHFPLATEDDVRHHFTPSERQLCLSSIRTAFNQGAGTCTLSDSGRLSYAVEFSLPTHHTVRLIRVTTSPSA	ATGCCAAATAACAACGGCAGACAGCAGAATAAAAAGAAGGGGGATGGCCAGCCAGTCAATCAGCTGTGCCAGATGTTGGGTAAGATTATCGCCCAACAGAGCCAGTCCAGAGGCAGGGGACCGGGAAAGAAGAATAAGAGTAGAAACCCGGAGAAGCCCCATTTCCCTCTAGCGACTGAAGATGACGTCAGACATCACTTTACCCCTAGTGAGCGACAATTGTGTCTGTCGTCAATCCGGACCGCCTTTAATCAAGGCGCTGGAACTTGCACCCTGTCAGACTCAGGGAGATTAAGTTACGCTGTGGAGTTTAGTTTGCCTACTCATCATACCGTGCGCCTGATTCGCGTCACAACGTCACCCTCAGCATGA	CTCTCCACCCCTTTAACCAT	GTCTGGGATTCTTGATCGGT	ATAACGGCAAGTGATAACCA	CGCATTTGTCGTCCGGCGTC	ATAACC	14368	Annot_cds	ORF7	TRS-L-canonical
192	14375	14182	TTAACT|CGCATT	1	14496	123	MPNNNGRQQNKKKGDGQPVNQLCQMLGKIIAQQSQSRGRGPGKKNKSRNPEKPHFPLATEDDVRHHFTPSERQLCLSSIRTAFNQGAGTCTLSDSGRLSYAVEFSLPTHHTVRLIRVTTSPSA	ATGCCAAATAACAACGGCAGACAGCAGAATAAAAAGAAGGGGGATGGCCAGCCAGTCAATCAGCTGTGCCAGATGTTGGGTAAGATTATCGCCCAACAGAGCCAGTCCAGAGGCAGGGGACCGGGAAAGAAGAATAAGAGTAGAAACCCGGAGAAGCCCCATTTCCCTCTAGCGACTGAAGATGACGTCAGACATCACTTTACCCCTAGTGAGCGACAATTGTGTCTGTCGTCAATCCGGACCGCCTTTAATCAAGGCGCTGGAACTTGCACCCTGTCAGACTCAGGGAGATTAAGTTACGCTGTGGAGTTTAGTTTGCCTACTCATCATACCGTGCGCCTGATTCGCGTCACAACGTCACCCTCAGCATGA	CTCTCCACCCCTTTAACCAT	GTCTGGGATTCTTGATCGGT	ATAACGGCAAGTGATAACCA	CGCATTTGTCGTCCGGCGTC	ATAACC	14368	Annot_cds	ORF7	TRS-L-canonical
192	14375	14182	AACAAC|CGCATT	1	14496	123	MPNNNGRQQNKKKGDGQPVNQLCQMLGKIIAQQSQSRGRGPGKKNKSRNPEKPHFPLATEDDVRHHFTPSERQLCLSSIRTAFNQGAGTCTLSDSGRLSYAVEFSLPTHHTVRLIRVTTSPSA	ATGCCAAATAACAACGGCAGACAGCAGAATAAAAAGAAGGGGGATGGCCAGCCAGTCAATCAGCTGTGCCAGATGTTGGGTAAGATTATCGCCCAACAGAGCCAGTCCAGAGGCAGGGGACCGGGAAAGAAGAATAAGAGTAGAAACCCGGAGAAGCCCCATTTCCCTCTAGCGACTGAAGATGACGTCAGACATCACTTTACCCCTAGTGAGCGACAATTGTGTCTGTCGTCAATCCGGACCGCCTTTAATCAAGGCGCTGGAACTTGCACCCTGTCAGACTCAGGGAGATTAAGTTACGCTGTGGAGTTTAGTTTGCCTACTCATCATACCGTGCGCCTGATTCGCGTCACAACGTCACCCTCAGCATGA	CTCTCCACCCCTTTAACCAT	GTCTGGGATTCTTGATCGGT	ATAACGGCAAGTGATAACCA	CGCATTTGTCGTCCGGCGTC	ATAACC	14368	Annot_cds	ORF7	TRS-L-canonical
192	14375	14182	TCACAC|CGTATT	1	14496	123	MPNNNGRQQNKKKGDGQPVNQLCQMLGKIIAQQSQSRGRGPGKKNKSRNPEKPHFPLATEDDVRHHFTPSERQLCLSSIRTAFNQGAGTCTLSDSGRLSYAVEFSLPTHHTVRLIRVTTSPSA	ATGCCAAATAACAACGGCAGACAGCAGAATAAAAAGAAGGGGGATGGCCAGCCAGTCAATCAGCTGTGCCAGATGTTGGGTAAGATTATCGCCCAACAGAGCCAGTCCAGAGGCAGGGGACCGGGAAAGAAGAATAAGAGTAGAAACCCGGAGAAGCCCCATTTCCCTCTAGCGACTGAAGATGACGTCAGACATCACTTTACCCCTAGTGAGCGACAATTGTGTCTGTCGTCAATCCGGACCGCCTTTAATCAAGGCGCTGGAACTTGCACCCTGTCAGACTCAGGGAGATTAAGTTACGCTGTGGAGTTTAGTTTGCCTACTCATCATACCGTGCGCCTGATTCGCGTCACAACGTCACCCTCAGCATGA	CTCTCCACCCCTTTAACCAT	GTCTGGGATTCTTGATCGGT	ATAACGGCAAGTGATAACCA	CGCATTTGTCGTCCGGCGTC	ATAACC	14368	Annot_cds	ORF7	TRS-L-canonical
192	14375	14182	TAACCA|CGACTT	1	14496	123	MPNNNGRQQNKKKGDGQPVNQLCQMLGKIIAQQSQSRGRGPGKKNKSRNPEKPHFPLATEDDVRHHFTPSERQLCLSSIRTAFNQGAGTCTLSDSGRLSYAVEFSLPTHHTVRLIRVTTSPSA	ATGCCAAATAACAACGGCAGACAGCAGAATAAAAAGAAGGGGGATGGCCAGCCAGTCAATCAGCTGTGCCAGATGTTGGGTAAGATTATCGCCCAACAGAGCCAGTCCAGAGGCAGGGGACCGGGAAAGAAGAATAAGAGTAGAAACCCGGAGAAGCCCCATTTCCCTCTAGCGACTGAAGATGACGTCAGACATCACTTTACCCCTAGTGAGCGACAATTGTGTCTGTCGTCAATCCGGACCGCCTTTAATCAAGGCGCTGGAACTTGCACCCTGTCAGACTCAGGGAGATTAAGTTACGCTGTGGAGTTTAGTTTGCCTACTCATCATACCGTGCGCCTGATTCGCGTCACAACGTCACCCTCAGCATGA	CTCTCCACCCCTTTAACCAT	GTCTGGGATTCTTGATCGGT	ATAACGGCAAGTGATAACCA	CGCATTTGTCGTCCGGCGTC	ATAACC	14368	Annot_cds	ORF7	TRS-L-canonical
192	14375	14182	ATTTAT|CGCATT	1	14496	123	MPNNNGRQQNKKKGDGQPVNQLCQMLGKIIAQQSQSRGRGPGKKNKSRNPEKPHFPLATEDDVRHHFTPSERQLCLSSIRTAFNQGAGTCTLSDSGRLSYAVEFSLPTHHTVRLIRVTTSPSA	ATGCCAAATAACAACGGCAGACAGCAGAATAAAAAGAAGGGGGATGGCCAGCCAGTCAATCAGCTGTGCCAGATGTTGGGTAAGATTATCGCCCAACAGAGCCAGTCCAGAGGCAGGGGACCGGGAAAGAAGAATAAGAGTAGAAACCCGGAGAAGCCCCATTTCCCTCTAGCGACTGAAGATGACGTCAGACATCACTTTACCCCTAGTGAGCGACAATTGTGTCTGTCGTCAATCCGGACCGCCTTTAATCAAGGCGCTGGAACTTGCACCCTGTCAGACTCAGGGAGATTAAGTTACGCTGTGGAGTTTAGTTTGCCTACTCATCATACCGTGCGCCTGATTCGCGTCACAACGTCACCCTCAGCATGA	CTCTCCACCCCTTTAACCAT	GTCTGGGATTCTTGATCGGT	ATAACGGCAAGTGATAACCA	CGCATTTGTCGTCCGGCGTC	ATAACC	14368	Annot_cds	ORF7	TRS-L-canonical
179	14374	14194	TCCTCA|ACGCAT	1	14496	123	MPNNNGRQQNKKKGDGQPVNQLCQMLGKIIAQQSQSRGRGPGKKNKSRNPEKPHFPLATEDDVRHHFTPSERQLCLSSIRTAFNQGAGTCTLSDSGRLSYAVEFSLPTHHTVRLIRVTTSPSA	ATGCCAAATAACAACGGCAGACAGCAGAATAAAAAGAAGGGGGATGGCCAGCCAGTCAATCAGCTGTGCCAGATGTTGGGTAAGATTATCGCCCAACAGAGCCAGTCCAGAGGCAGGGGACCGGGAAAGAAGAATAAGAGTAGAAACCCGGAGAAGCCCCATTTCCCTCTAGCGACTGAAGATGACGTCAGACATCACTTTACCCCTAGTGAGCGACAATTGTGTCTGTCGTCAATCCGGACCGCCTTTAATCAAGGCGCTGGAACTTGCACCCTGTCAGACTCAGGGAGATTAAGTTACGCTGTGGAGTTTAGTTTGCCTACTCATCATACCGTGCGCCTGATTCGCGTCACAACGTCACCCTCAGCATGA	ACTGCTTTACGGTCTCTCCA	CCCCTTTAACCATGTCTGGG	GATAACGGCAAGTGATAACC	ACGCATTTGTCGTCCGGCGT	ATAACC	14368	Annot_cds	ORF7	TRS-L-canonical
184	14374	14189	ACCCAT|ACGCAT	2	14496	123	MPNNNGRQQNKKKGDGQPVNQLCQMLGKIIAQQSQSRGRGPGKKNKSRNPEKPHFPLATEDDVRHHFTPSERQLCLSSIRTAFNQGAGTCTLSDSGRLSYAVEFSLPTHHTVRLIRVTTSPSA	ATGCCAAATAACAACGGCAGACAGCAGAATAAAAAGAAGGGGGATGGCCAGCCAGTCAATCAGCTGTGCCAGATGTTGGGTAAGATTATCGCCCAACAGAGCCAGTCCAGAGGCAGGGGACCGGGAAAGAAGAATAAGAGTAGAAACCCGGAGAAGCCCCATTTCCCTCTAGCGACTGAAGATGACGTCAGACATCACTTTACCCCTAGTGAGCGACAATTGTGTCTGTCGTCAATCCGGACCGCCTTTAATCAAGGCGCTGGAACTTGCACCCTGTCAGACTCAGGGAGATTAAGTTACGCTGTGGAGTTTAGTTTGCCTACTCATCATACCGTGCGCCTGATTCGCGTCACAACGTCACCCTCAGCATGA	TTTACGGTCTCTCCACCCCT	TTAACCATGTCTGGGATTCT	GATAACGGCAAGTGATAACC	ACGCATTTGTCGTCCGGCGT	ATAACC	14368	Annot_cds	ORF7	TRS-L-canonical
184	14374	14189	ACCCAT|ACGTTT	1	14496	123	MPNNNGRQQNKKKGDGQPVNQLCQMLGKIIAQQSQSRGRGPGKKNKSRNPEKPHFPLATEDDVRHHFTPSERQLCLSSIRTAFNQGAGTCTLSDSGRLSYAVEFSLPTHHTVRLIRVTTSPSA	ATGCCAAATAACAACGGCAGACAGCAGAATAAAAAGAAGGGGGATGGCCAGCCAGTCAATCAGCTGTGCCAGATGTTGGGTAAGATTATCGCCCAACAGAGCCAGTCCAGAGGCAGGGGACCGGGAAAGAAGAATAAGAGTAGAAACCCGGAGAAGCCCCATTTCCCTCTAGCGACTGAAGATGACGTCAGACATCACTTTACCCCTAGTGAGCGACAATTGTGTCTGTCGTCAATCCGGACCGCCTTTAATCAAGGCGCTGGAACTTGCACCCTGTCAGACTCAGGGAGATTAAGTTACGCTGTGGAGTTTAGTTTGCCTACTCATCATACCGTGCGCCTGATTCGCGTCACAACGTCACCCTCAGCATGA	TTTACGGTCTCTCCACCCCT	TTAACCATGTCTGGGATTCT	GATAACGGCAAGTGATAACC	ACGCATTTGTCGTCCGGCGT	ATAACC	14368	Annot_cds	ORF7	TRS-L-canonical
185	14374	14188	CCCGTT|ACGCAT	1	14496	123	MPNNNGRQQNKKKGDGQPVNQLCQMLGKIIAQQSQSRGRGPGKKNKSRNPEKPHFPLATEDDVRHHFTPSERQLCLSSIRTAFNQGAGTCTLSDSGRLSYAVEFSLPTHHTVRLIRVTTSPSA	ATGCCAAATAACAACGGCAGACAGCAGAATAAAAAGAAGGGGGATGGCCAGCCAGTCAATCAGCTGTGCCAGATGTTGGGTAAGATTATCGCCCAACAGAGCCAGTCCAGAGGCAGGGGACCGGGAAAGAAGAATAAGAGTAGAAACCCGGAGAAGCCCCATTTCCCTCTAGCGACTGAAGATGACGTCAGACATCACTTTACCCCTAGTGAGCGACAATTGTGTCTGTCGTCAATCCGGACCGCCTTTAATCAAGGCGCTGGAACTTGCACCCTGTCAGACTCAGGGAGATTAAGTTACGCTGTGGAGTTTAGTTTGCCTACTCATCATACCGTGCGCCTGATTCGCGTCACAACGTCACCCTCAGCATGA	TTACGGTCTCTCCACCCCTT	TAACCATGTCTGGGATTCTT	GATAACGGCAAGTGATAACC	ACGCATTTGTCGTCCGGCGT	ATAACC	14368	Annot_cds	ORF7	TRS-L-canonical
185	14374	14188	CCCATT|ACGCAT	1	14496	123	MPNNNGRQQNKKKGDGQPVNQLCQMLGKIIAQQSQSRGRGPGKKNKSRNPEKPHFPLATEDDVRHHFTPSERQLCLSSIRTAFNQGAGTCTLSDSGRLSYAVEFSLPTHHTVRLIRVTTSPSA	ATGCCAAATAACAACGGCAGACAGCAGAATAAAAAGAAGGGGGATGGCCAGCCAGTCAATCAGCTGTGCCAGATGTTGGGTAAGATTATCGCCCAACAGAGCCAGTCCAGAGGCAGGGGACCGGGAAAGAAGAATAAGAGTAGAAACCCGGAGAAGCCCCATTTCCCTCTAGCGACTGAAGATGACGTCAGACATCACTTTACCCCTAGTGAGCGACAATTGTGTCTGTCGTCAATCCGGACCGCCTTTAATCAAGGCGCTGGAACTTGCACCCTGTCAGACTCAGGGAGATTAAGTTACGCTGTGGAGTTTAGTTTGCCTACTCATCATACCGTGCGCCTGATTCGCGTCACAACGTCACCCTCAGCATGA	TTACGGTCTCTCCACCCCTT	TAACCATGTCTGGGATTCTT	GATAACGGCAAGTGATAACC	ACGCATTTGTCGTCCGGCGT	ATAACC	14368	Annot_cds	ORF7	TRS-L-canonical
185	14374	14188	CCCCAT|ACGCAT	1	14496	123	MPNNNGRQQNKKKGDGQPVNQLCQMLGKIIAQQSQSRGRGPGKKNKSRNPEKPHFPLATEDDVRHHFTPSERQLCLSSIRTAFNQGAGTCTLSDSGRLSYAVEFSLPTHHTVRLIRVTTSPSA	ATGCCAAATAACAACGGCAGACAGCAGAATAAAAAGAAGGGGGATGGCCAGCCAGTCAATCAGCTGTGCCAGATGTTGGGTAAGATTATCGCCCAACAGAGCCAGTCCAGAGGCAGGGGACCGGGAAAGAAGAATAAGAGTAGAAACCCGGAGAAGCCCCATTTCCCTCTAGCGACTGAAGATGACGTCAGACATCACTTTACCCCTAGTGAGCGACAATTGTGTCTGTCGTCAATCCGGACCGCCTTTAATCAAGGCGCTGGAACTTGCACCCTGTCAGACTCAGGGAGATTAAGTTACGCTGTGGAGTTTAGTTTGCCTACTCATCATACCGTGCGCCTGATTCGCGTCACAACGTCACCCTCAGCATGA	TTACGGTCTCTCCACCCCTT	TAACCATGTCTGGGATTCTT	GATAACGGCAAGTGATAACC	ACGCATTTGTCGTCCGGCGT	ATAACC	14368	Annot_cds	ORF7	TRS-L-canonical
186	14374	14187	CCTATT|ACGCAT	1	14496	123	MPNNNGRQQNKKKGDGQPVNQLCQMLGKIIAQQSQSRGRGPGKKNKSRNPEKPHFPLATEDDVRHHFTPSERQLCLSSIRTAFNQGAGTCTLSDSGRLSYAVEFSLPTHHTVRLIRVTTSPSA	ATGCCAAATAACAACGGCAGACAGCAGAATAAAAAGAAGGGGGATGGCCAGCCAGTCAATCAGCTGTGCCAGATGTTGGGTAAGATTATCGCCCAACAGAGCCAGTCCAGAGGCAGGGGACCGGGAAAGAAGAATAAGAGTAGAAACCCGGAGAAGCCCCATTTCCCTCTAGCGACTGAAGATGACGTCAGACATCACTTTACCCCTAGTGAGCGACAATTGTGTCTGTCGTCAATCCGGACCGCCTTTAATCAAGGCGCTGGAACTTGCACCCTGTCAGACTCAGGGAGATTAAGTTACGCTGTGGAGTTTAGTTTGCCTACTCATCATACCGTGCGCCTGATTCGCGTCACAACGTCACCCTCAGCATGA	TACGGTCTCTCCACCCCTTT	AACCATGTCTGGGATTCTTG	GATAACGGCAAGTGATAACC	ACGCATTTGTCGTCCGGCGT	ATAACC	14368	Annot_cds	ORF7	TRS-L-canonical
186	14374	14187	CCATTT|CCGCAT	1	14496	123	MPNNNGRQQNKKKGDGQPVNQLCQMLGKIIAQQSQSRGRGPGKKNKSRNPEKPHFPLATEDDVRHHFTPSERQLCLSSIRTAFNQGAGTCTLSDSGRLSYAVEFSLPTHHTVRLIRVTTSPSA	ATGCCAAATAACAACGGCAGACAGCAGAATAAAAAGAAGGGGGATGGCCAGCCAGTCAATCAGCTGTGCCAGATGTTGGGTAAGATTATCGCCCAACAGAGCCAGTCCAGAGGCAGGGGACCGGGAAAGAAGAATAAGAGTAGAAACCCGGAGAAGCCCCATTTCCCTCTAGCGACTGAAGATGACGTCAGACATCACTTTACCCCTAGTGAGCGACAATTGTGTCTGTCGTCAATCCGGACCGCCTTTAATCAAGGCGCTGGAACTTGCACCCTGTCAGACTCAGGGAGATTAAGTTACGCTGTGGAGTTTAGTTTGCCTACTCATCATACCGTGCGCCTGATTCGCGTCACAACGTCACCCTCAGCATGA	TACGGTCTCTCCACCCCTTT	AACCATGTCTGGGATTCTTG	GATAACGGCAAGTGATAACC	ACGCATTTGTCGTCCGGCGT	ATAACC	14368	Annot_cds	ORF7	TRS-L-canonical
186	14374	14187	ATCTTT|ACGACA	1	14496	123	MPNNNGRQQNKKKGDGQPVNQLCQMLGKIIAQQSQSRGRGPGKKNKSRNPEKPHFPLATEDDVRHHFTPSERQLCLSSIRTAFNQGAGTCTLSDSGRLSYAVEFSLPTHHTVRLIRVTTSPSA	ATGCCAAATAACAACGGCAGACAGCAGAATAAAAAGAAGGGGGATGGCCAGCCAGTCAATCAGCTGTGCCAGATGTTGGGTAAGATTATCGCCCAACAGAGCCAGTCCAGAGGCAGGGGACCGGGAAAGAAGAATAAGAGTAGAAACCCGGAGAAGCCCCATTTCCCTCTAGCGACTGAAGATGACGTCAGACATCACTTTACCCCTAGTGAGCGACAATTGTGTCTGTCGTCAATCCGGACCGCCTTTAATCAAGGCGCTGGAACTTGCACCCTGTCAGACTCAGGGAGATTAAGTTACGCTGTGGAGTTTAGTTTGCCTACTCATCATACCGTGCGCCTGATTCGCGTCACAACGTCACCCTCAGCATGA	TACGGTCTCTCCACCCCTTT	AACCATGTCTGGGATTCTTG	GATAACGGCAAGTGATAACC	ACGCATTTGTCGTCCGGCGT	ATAACC	14368	Annot_cds	ORF7	TRS-L-canonical
186	14374	14187	TCATTT|ACGCGT	1	14496	123	MPNNNGRQQNKKKGDGQPVNQLCQMLGKIIAQQSQSRGRGPGKKNKSRNPEKPHFPLATEDDVRHHFTPSERQLCLSSIRTAFNQGAGTCTLSDSGRLSYAVEFSLPTHHTVRLIRVTTSPSA	ATGCCAAATAACAACGGCAGACAGCAGAATAAAAAGAAGGGGGATGGCCAGCCAGTCAATCAGCTGTGCCAGATGTTGGGTAAGATTATCGCCCAACAGAGCCAGTCCAGAGGCAGGGGACCGGGAAAGAAGAATAAGAGTAGAAACCCGGAGAAGCCCCATTTCCCTCTAGCGACTGAAGATGACGTCAGACATCACTTTACCCCTAGTGAGCGACAATTGTGTCTGTCGTCAATCCGGACCGCCTTTAATCAAGGCGCTGGAACTTGCACCCTGTCAGACTCAGGGAGATTAAGTTACGCTGTGGAGTTTAGTTTGCCTACTCATCATACCGTGCGCCTGATTCGCGTCACAACGTCACCCTCAGCATGA	TACGGTCTCTCCACCCCTTT	AACCATGTCTGGGATTCTTG	GATAACGGCAAGTGATAACC	ACGCATTTGTCGTCCGGCGT	ATAACC	14368	Annot_cds	ORF7	TRS-L-canonical
192	14374	14181	AACCTT|ACGCAT	5	14496	123	MPNNNGRQQNKKKGDGQPVNQLCQMLGKIIAQQSQSRGRGPGKKNKSRNPEKPHFPLATEDDVRHHFTPSERQLCLSSIRTAFNQGAGTCTLSDSGRLSYAVEFSLPTHHTVRLIRVTTSPSA	ATGCCAAATAACAACGGCAGACAGCAGAATAAAAAGAAGGGGGATGGCCAGCCAGTCAATCAGCTGTGCCAGATGTTGGGTAAGATTATCGCCCAACAGAGCCAGTCCAGAGGCAGGGGACCGGGAAAGAAGAATAAGAGTAGAAACCCGGAGAAGCCCCATTTCCCTCTAGCGACTGAAGATGACGTCAGACATCACTTTACCCCTAGTGAGCGACAATTGTGTCTGTCGTCAATCCGGACCGCCTTTAATCAAGGCGCTGGAACTTGCACCCTGTCAGACTCAGGGAGATTAAGTTACGCTGTGGAGTTTAGTTTGCCTACTCATCATACCGTGCGCCTGATTCGCGTCACAACGTCACCCTCAGCATGA	CTCTCCACCCCTTTAACCAT	GTCTGGGATTCTTGATCGGT	GATAACGGCAAGTGATAACC	ACGCATTTGTCGTCCGGCGT	ATAACC	14368	Annot_cds	ORF7	TRS-L-canonical
192	14374	14181	TTAACT|ACGCAT	5	14496	123	MPNNNGRQQNKKKGDGQPVNQLCQMLGKIIAQQSQSRGRGPGKKNKSRNPEKPHFPLATEDDVRHHFTPSERQLCLSSIRTAFNQGAGTCTLSDSGRLSYAVEFSLPTHHTVRLIRVTTSPSA	ATGCCAAATAACAACGGCAGACAGCAGAATAAAAAGAAGGGGGATGGCCAGCCAGTCAATCAGCTGTGCCAGATGTTGGGTAAGATTATCGCCCAACAGAGCCAGTCCAGAGGCAGGGGACCGGGAAAGAAGAATAAGAGTAGAAACCCGGAGAAGCCCCATTTCCCTCTAGCGACTGAAGATGACGTCAGACATCACTTTACCCCTAGTGAGCGACAATTGTGTCTGTCGTCAATCCGGACCGCCTTTAATCAAGGCGCTGGAACTTGCACCCTGTCAGACTCAGGGAGATTAAGTTACGCTGTGGAGTTTAGTTTGCCTACTCATCATACCGTGCGCCTGATTCGCGTCACAACGTCACCCTCAGCATGA	CTCTCCACCCCTTTAACCAT	GTCTGGGATTCTTGATCGGT	GATAACGGCAAGTGATAACC	ACGCATTTGTCGTCCGGCGT	ATAACC	14368	Annot_cds	ORF7	TRS-L-canonical
192	14374	14181	CTTTAT|ACGCAT	5	14496	123	MPNNNGRQQNKKKGDGQPVNQLCQMLGKIIAQQSQSRGRGPGKKNKSRNPEKPHFPLATEDDVRHHFTPSERQLCLSSIRTAFNQGAGTCTLSDSGRLSYAVEFSLPTHHTVRLIRVTTSPSA	ATGCCAAATAACAACGGCAGACAGCAGAATAAAAAGAAGGGGGATGGCCAGCCAGTCAATCAGCTGTGCCAGATGTTGGGTAAGATTATCGCCCAACAGAGCCAGTCCAGAGGCAGGGGACCGGGAAAGAAGAATAAGAGTAGAAACCCGGAGAAGCCCCATTTCCCTCTAGCGACTGAAGATGACGTCAGACATCACTTTACCCCTAGTGAGCGACAATTGTGTCTGTCGTCAATCCGGACCGCCTTTAATCAAGGCGCTGGAACTTGCACCCTGTCAGACTCAGGGAGATTAAGTTACGCTGTGGAGTTTAGTTTGCCTACTCATCATACCGTGCGCCTGATTCGCGTCACAACGTCACCCTCAGCATGA	CTCTCCACCCCTTTAACCAT	GTCTGGGATTCTTGATCGGT	GATAACGGCAAGTGATAACC	ACGCATTTGTCGTCCGGCGT	ATAACC	14368	Annot_cds	ORF7	TRS-L-canonical
192	14374	14181	CCTCAT|ACGCAT	5	14496	123	MPNNNGRQQNKKKGDGQPVNQLCQMLGKIIAQQSQSRGRGPGKKNKSRNPEKPHFPLATEDDVRHHFTPSERQLCLSSIRTAFNQGAGTCTLSDSGRLSYAVEFSLPTHHTVRLIRVTTSPSA	ATGCCAAATAACAACGGCAGACAGCAGAATAAAAAGAAGGGGGATGGCCAGCCAGTCAATCAGCTGTGCCAGATGTTGGGTAAGATTATCGCCCAACAGAGCCAGTCCAGAGGCAGGGGACCGGGAAAGAAGAATAAGAGTAGAAACCCGGAGAAGCCCCATTTCCCTCTAGCGACTGAAGATGACGTCAGACATCACTTTACCCCTAGTGAGCGACAATTGTGTCTGTCGTCAATCCGGACCGCCTTTAATCAAGGCGCTGGAACTTGCACCCTGTCAGACTCAGGGAGATTAAGTTACGCTGTGGAGTTTAGTTTGCCTACTCATCATACCGTGCGCCTGATTCGCGTCACAACGTCACCCTCAGCATGA	CTCTCCACCCCTTTAACCAT	GTCTGGGATTCTTGATCGGT	GATAACGGCAAGTGATAACC	ACGCATTTGTCGTCCGGCGT	ATAACC	14368	Annot_cds	ORF7	TRS-L-canonical
192	14374	14181	CTATAT|ACGCAT	5	14496	123	MPNNNGRQQNKKKGDGQPVNQLCQMLGKIIAQQSQSRGRGPGKKNKSRNPEKPHFPLATEDDVRHHFTPSERQLCLSSIRTAFNQGAGTCTLSDSGRLSYAVEFSLPTHHTVRLIRVTTSPSA	ATGCCAAATAACAACGGCAGACAGCAGAATAAAAAGAAGGGGGATGGCCAGCCAGTCAATCAGCTGTGCCAGATGTTGGGTAAGATTATCGCCCAACAGAGCCAGTCCAGAGGCAGGGGACCGGGAAAGAAGAATAAGAGTAGAAACCCGGAGAAGCCCCATTTCCCTCTAGCGACTGAAGATGACGTCAGACATCACTTTACCCCTAGTGAGCGACAATTGTGTCTGTCGTCAATCCGGACCGCCTTTAATCAAGGCGCTGGAACTTGCACCCTGTCAGACTCAGGGAGATTAAGTTACGCTGTGGAGTTTAGTTTGCCTACTCATCATACCGTGCGCCTGATTCGCGTCACAACGTCACCCTCAGCATGA	CTCTCCACCCCTTTAACCAT	GTCTGGGATTCTTGATCGGT	GATAACGGCAAGTGATAACC	ACGCATTTGTCGTCCGGCGT	ATAACC	14368	Annot_cds	ORF7	TRS-L-canonical
192	14374	14181	TTTATT|ACGCAT	4	14496	123	MPNNNGRQQNKKKGDGQPVNQLCQMLGKIIAQQSQSRGRGPGKKNKSRNPEKPHFPLATEDDVRHHFTPSERQLCLSSIRTAFNQGAGTCTLSDSGRLSYAVEFSLPTHHTVRLIRVTTSPSA	ATGCCAAATAACAACGGCAGACAGCAGAATAAAAAGAAGGGGGATGGCCAGCCAGTCAATCAGCTGTGCCAGATGTTGGGTAAGATTATCGCCCAACAGAGCCAGTCCAGAGGCAGGGGACCGGGAAAGAAGAATAAGAGTAGAAACCCGGAGAAGCCCCATTTCCCTCTAGCGACTGAAGATGACGTCAGACATCACTTTACCCCTAGTGAGCGACAATTGTGTCTGTCGTCAATCCGGACCGCCTTTAATCAAGGCGCTGGAACTTGCACCCTGTCAGACTCAGGGAGATTAAGTTACGCTGTGGAGTTTAGTTTGCCTACTCATCATACCGTGCGCCTGATTCGCGTCACAACGTCACCCTCAGCATGA	CTCTCCACCCCTTTAACCAT	GTCTGGGATTCTTGATCGGT	GATAACGGCAAGTGATAACC	ACGCATTTGTCGTCCGGCGT	ATAACC	14368	Annot_cds	ORF7	TRS-L-canonical
192	14374	14181	CCCTAT|ACGCAT	3	14496	123	MPNNNGRQQNKKKGDGQPVNQLCQMLGKIIAQQSQSRGRGPGKKNKSRNPEKPHFPLATEDDVRHHFTPSERQLCLSSIRTAFNQGAGTCTLSDSGRLSYAVEFSLPTHHTVRLIRVTTSPSA	ATGCCAAATAACAACGGCAGACAGCAGAATAAAAAGAAGGGGGATGGCCAGCCAGTCAATCAGCTGTGCCAGATGTTGGGTAAGATTATCGCCCAACAGAGCCAGTCCAGAGGCAGGGGACCGGGAAAGAAGAATAAGAGTAGAAACCCGGAGAAGCCCCATTTCCCTCTAGCGACTGAAGATGACGTCAGACATCACTTTACCCCTAGTGAGCGACAATTGTGTCTGTCGTCAATCCGGACCGCCTTTAATCAAGGCGCTGGAACTTGCACCCTGTCAGACTCAGGGAGATTAAGTTACGCTGTGGAGTTTAGTTTGCCTACTCATCATACCGTGCGCCTGATTCGCGTCACAACGTCACCCTCAGCATGA	CTCTCCACCCCTTTAACCAT	GTCTGGGATTCTTGATCGGT	GATAACGGCAAGTGATAACC	ACGCATTTGTCGTCCGGCGT	ATAACC	14368	Annot_cds	ORF7	TRS-L-canonical
192	14374	14181	TATATT|ACGCAT	3	14496	123	MPNNNGRQQNKKKGDGQPVNQLCQMLGKIIAQQSQSRGRGPGKKNKSRNPEKPHFPLATEDDVRHHFTPSERQLCLSSIRTAFNQGAGTCTLSDSGRLSYAVEFSLPTHHTVRLIRVTTSPSA	ATGCCAAATAACAACGGCAGACAGCAGAATAAAAAGAAGGGGGATGGCCAGCCAGTCAATCAGCTGTGCCAGATGTTGGGTAAGATTATCGCCCAACAGAGCCAGTCCAGAGGCAGGGGACCGGGAAAGAAGAATAAGAGTAGAAACCCGGAGAAGCCCCATTTCCCTCTAGCGACTGAAGATGACGTCAGACATCACTTTACCCCTAGTGAGCGACAATTGTGTCTGTCGTCAATCCGGACCGCCTTTAATCAAGGCGCTGGAACTTGCACCCTGTCAGACTCAGGGAGATTAAGTTACGCTGTGGAGTTTAGTTTGCCTACTCATCATACCGTGCGCCTGATTCGCGTCACAACGTCACCCTCAGCATGA	CTCTCCACCCCTTTAACCAT	GTCTGGGATTCTTGATCGGT	GATAACGGCAAGTGATAACC	ACGCATTTGTCGTCCGGCGT	ATAACC	14368	Annot_cds	ORF7	TRS-L-canonical
192	14374	14181	TAACAT|ACGCAT	3	14496	123	MPNNNGRQQNKKKGDGQPVNQLCQMLGKIIAQQSQSRGRGPGKKNKSRNPEKPHFPLATEDDVRHHFTPSERQLCLSSIRTAFNQGAGTCTLSDSGRLSYAVEFSLPTHHTVRLIRVTTSPSA	ATGCCAAATAACAACGGCAGACAGCAGAATAAAAAGAAGGGGGATGGCCAGCCAGTCAATCAGCTGTGCCAGATGTTGGGTAAGATTATCGCCCAACAGAGCCAGTCCAGAGGCAGGGGACCGGGAAAGAAGAATAAGAGTAGAAACCCGGAGAAGCCCCATTTCCCTCTAGCGACTGAAGATGACGTCAGACATCACTTTACCCCTAGTGAGCGACAATTGTGTCTGTCGTCAATCCGGACCGCCTTTAATCAAGGCGCTGGAACTTGCACCCTGTCAGACTCAGGGAGATTAAGTTACGCTGTGGAGTTTAGTTTGCCTACTCATCATACCGTGCGCCTGATTCGCGTCACAACGTCACCCTCAGCATGA	CTCTCCACCCCTTTAACCAT	GTCTGGGATTCTTGATCGGT	GATAACGGCAAGTGATAACC	ACGCATTTGTCGTCCGGCGT	ATAACC	14368	Annot_cds	ORF7	TRS-L-canonical
192	14374	14181	ATCTCT|ACGCAT	2	14496	123	MPNNNGRQQNKKKGDGQPVNQLCQMLGKIIAQQSQSRGRGPGKKNKSRNPEKPHFPLATEDDVRHHFTPSERQLCLSSIRTAFNQGAGTCTLSDSGRLSYAVEFSLPTHHTVRLIRVTTSPSA	ATGCCAAATAACAACGGCAGACAGCAGAATAAAAAGAAGGGGGATGGCCAGCCAGTCAATCAGCTGTGCCAGATGTTGGGTAAGATTATCGCCCAACAGAGCCAGTCCAGAGGCAGGGGACCGGGAAAGAAGAATAAGAGTAGAAACCCGGAGAAGCCCCATTTCCCTCTAGCGACTGAAGATGACGTCAGACATCACTTTACCCCTAGTGAGCGACAATTGTGTCTGTCGTCAATCCGGACCGCCTTTAATCAAGGCGCTGGAACTTGCACCCTGTCAGACTCAGGGAGATTAAGTTACGCTGTGGAGTTTAGTTTGCCTACTCATCATACCGTGCGCCTGATTCGCGTCACAACGTCACCCTCAGCATGA	CTCTCCACCCCTTTAACCAT	GTCTGGGATTCTTGATCGGT	GATAACGGCAAGTGATAACC	ACGCATTTGTCGTCCGGCGT	ATAACC	14368	Annot_cds	ORF7	TRS-L-canonical
192	14374	14181	CTTTAT|ACGTAT	2	14496	123	MPNNNGRQQNKKKGDGQPVNQLCQMLGKIIAQQSQSRGRGPGKKNKSRNPEKPHFPLATEDDVRHHFTPSERQLCLSSIRTAFNQGAGTCTLSDSGRLSYAVEFSLPTHHTVRLIRVTTSPSA	ATGCCAAATAACAACGGCAGACAGCAGAATAAAAAGAAGGGGGATGGCCAGCCAGTCAATCAGCTGTGCCAGATGTTGGGTAAGATTATCGCCCAACAGAGCCAGTCCAGAGGCAGGGGACCGGGAAAGAAGAATAAGAGTAGAAACCCGGAGAAGCCCCATTTCCCTCTAGCGACTGAAGATGACGTCAGACATCACTTTACCCCTAGTGAGCGACAATTGTGTCTGTCGTCAATCCGGACCGCCTTTAATCAAGGCGCTGGAACTTGCACCCTGTCAGACTCAGGGAGATTAAGTTACGCTGTGGAGTTTAGTTTGCCTACTCATCATACCGTGCGCCTGATTCGCGTCACAACGTCACCCTCAGCATGA	CTCTCCACCCCTTTAACCAT	GTCTGGGATTCTTGATCGGT	GATAACGGCAAGTGATAACC	ACGCATTTGTCGTCCGGCGT	ATAACC	14368	Annot_cds	ORF7	TRS-L-canonical
192	14374	14181	TTATCT|ACGCAT	2	14496	123	MPNNNGRQQNKKKGDGQPVNQLCQMLGKIIAQQSQSRGRGPGKKNKSRNPEKPHFPLATEDDVRHHFTPSERQLCLSSIRTAFNQGAGTCTLSDSGRLSYAVEFSLPTHHTVRLIRVTTSPSA	ATGCCAAATAACAACGGCAGACAGCAGAATAAAAAGAAGGGGGATGGCCAGCCAGTCAATCAGCTGTGCCAGATGTTGGGTAAGATTATCGCCCAACAGAGCCAGTCCAGAGGCAGGGGACCGGGAAAGAAGAATAAGAGTAGAAACCCGGAGAAGCCCCATTTCCCTCTAGCGACTGAAGATGACGTCAGACATCACTTTACCCCTAGTGAGCGACAATTGTGTCTGTCGTCAATCCGGACCGCCTTTAATCAAGGCGCTGGAACTTGCACCCTGTCAGACTCAGGGAGATTAAGTTACGCTGTGGAGTTTAGTTTGCCTACTCATCATACCGTGCGCCTGATTCGCGTCACAACGTCACCCTCAGCATGA	CTCTCCACCCCTTTAACCAT	GTCTGGGATTCTTGATCGGT	GATAACGGCAAGTGATAACC	ACGCATTTGTCGTCCGGCGT	ATAACC	14368	Annot_cds	ORF7	TRS-L-canonical
192	14374	14181	TACTTT|ACGCAT	2	14496	123	MPNNNGRQQNKKKGDGQPVNQLCQMLGKIIAQQSQSRGRGPGKKNKSRNPEKPHFPLATEDDVRHHFTPSERQLCLSSIRTAFNQGAGTCTLSDSGRLSYAVEFSLPTHHTVRLIRVTTSPSA	ATGCCAAATAACAACGGCAGACAGCAGAATAAAAAGAAGGGGGATGGCCAGCCAGTCAATCAGCTGTGCCAGATGTTGGGTAAGATTATCGCCCAACAGAGCCAGTCCAGAGGCAGGGGACCGGGAAAGAAGAATAAGAGTAGAAACCCGGAGAAGCCCCATTTCCCTCTAGCGACTGAAGATGACGTCAGACATCACTTTACCCCTAGTGAGCGACAATTGTGTCTGTCGTCAATCCGGACCGCCTTTAATCAAGGCGCTGGAACTTGCACCCTGTCAGACTCAGGGAGATTAAGTTACGCTGTGGAGTTTAGTTTGCCTACTCATCATACCGTGCGCCTGATTCGCGTCACAACGTCACCCTCAGCATGA	CTCTCCACCCCTTTAACCAT	GTCTGGGATTCTTGATCGGT	GATAACGGCAAGTGATAACC	ACGCATTTGTCGTCCGGCGT	ATAACC	14368	Annot_cds	ORF7	TRS-L-canonical
192	14374	14181	TTATTT|ACGCAT	2	14496	123	MPNNNGRQQNKKKGDGQPVNQLCQMLGKIIAQQSQSRGRGPGKKNKSRNPEKPHFPLATEDDVRHHFTPSERQLCLSSIRTAFNQGAGTCTLSDSGRLSYAVEFSLPTHHTVRLIRVTTSPSA	ATGCCAAATAACAACGGCAGACAGCAGAATAAAAAGAAGGGGGATGGCCAGCCAGTCAATCAGCTGTGCCAGATGTTGGGTAAGATTATCGCCCAACAGAGCCAGTCCAGAGGCAGGGGACCGGGAAAGAAGAATAAGAGTAGAAACCCGGAGAAGCCCCATTTCCCTCTAGCGACTGAAGATGACGTCAGACATCACTTTACCCCTAGTGAGCGACAATTGTGTCTGTCGTCAATCCGGACCGCCTTTAATCAAGGCGCTGGAACTTGCACCCTGTCAGACTCAGGGAGATTAAGTTACGCTGTGGAGTTTAGTTTGCCTACTCATCATACCGTGCGCCTGATTCGCGTCACAACGTCACCCTCAGCATGA	CTCTCCACCCCTTTAACCAT	GTCTGGGATTCTTGATCGGT	GATAACGGCAAGTGATAACC	ACGCATTTGTCGTCCGGCGT	ATAACC	14368	Annot_cds	ORF7	TRS-L-canonical
192	14374	14181	CCTCAT|TCGCAT	2	14496	123	MPNNNGRQQNKKKGDGQPVNQLCQMLGKIIAQQSQSRGRGPGKKNKSRNPEKPHFPLATEDDVRHHFTPSERQLCLSSIRTAFNQGAGTCTLSDSGRLSYAVEFSLPTHHTVRLIRVTTSPSA	ATGCCAAATAACAACGGCAGACAGCAGAATAAAAAGAAGGGGGATGGCCAGCCAGTCAATCAGCTGTGCCAGATGTTGGGTAAGATTATCGCCCAACAGAGCCAGTCCAGAGGCAGGGGACCGGGAAAGAAGAATAAGAGTAGAAACCCGGAGAAGCCCCATTTCCCTCTAGCGACTGAAGATGACGTCAGACATCACTTTACCCCTAGTGAGCGACAATTGTGTCTGTCGTCAATCCGGACCGCCTTTAATCAAGGCGCTGGAACTTGCACCCTGTCAGACTCAGGGAGATTAAGTTACGCTGTGGAGTTTAGTTTGCCTACTCATCATACCGTGCGCCTGATTCGCGTCACAACGTCACCCTCAGCATGA	CTCTCCACCCCTTTAACCAT	GTCTGGGATTCTTGATCGGT	GATAACGGCAAGTGATAACC	ACGCATTTGTCGTCCGGCGT	ATAACC	14368	Annot_cds	ORF7	TRS-L-canonical
192	14374	14181	TAACTT|ACGCAT	2	14496	123	MPNNNGRQQNKKKGDGQPVNQLCQMLGKIIAQQSQSRGRGPGKKNKSRNPEKPHFPLATEDDVRHHFTPSERQLCLSSIRTAFNQGAGTCTLSDSGRLSYAVEFSLPTHHTVRLIRVTTSPSA	ATGCCAAATAACAACGGCAGACAGCAGAATAAAAAGAAGGGGGATGGCCAGCCAGTCAATCAGCTGTGCCAGATGTTGGGTAAGATTATCGCCCAACAGAGCCAGTCCAGAGGCAGGGGACCGGGAAAGAAGAATAAGAGTAGAAACCCGGAGAAGCCCCATTTCCCTCTAGCGACTGAAGATGACGTCAGACATCACTTTACCCCTAGTGAGCGACAATTGTGTCTGTCGTCAATCCGGACCGCCTTTAATCAAGGCGCTGGAACTTGCACCCTGTCAGACTCAGGGAGATTAAGTTACGCTGTGGAGTTTAGTTTGCCTACTCATCATACCGTGCGCCTGATTCGCGTCACAACGTCACCCTCAGCATGA	CTCTCCACCCCTTTAACCAT	GTCTGGGATTCTTGATCGGT	GATAACGGCAAGTGATAACC	ACGCATTTGTCGTCCGGCGT	ATAACC	14368	Annot_cds	ORF7	TRS-L-canonical
192	14374	14181	TATTCT|ACGTAT	2	14496	123	MPNNNGRQQNKKKGDGQPVNQLCQMLGKIIAQQSQSRGRGPGKKNKSRNPEKPHFPLATEDDVRHHFTPSERQLCLSSIRTAFNQGAGTCTLSDSGRLSYAVEFSLPTHHTVRLIRVTTSPSA	ATGCCAAATAACAACGGCAGACAGCAGAATAAAAAGAAGGGGGATGGCCAGCCAGTCAATCAGCTGTGCCAGATGTTGGGTAAGATTATCGCCCAACAGAGCCAGTCCAGAGGCAGGGGACCGGGAAAGAAGAATAAGAGTAGAAACCCGGAGAAGCCCCATTTCCCTCTAGCGACTGAAGATGACGTCAGACATCACTTTACCCCTAGTGAGCGACAATTGTGTCTGTCGTCAATCCGGACCGCCTTTAATCAAGGCGCTGGAACTTGCACCCTGTCAGACTCAGGGAGATTAAGTTACGCTGTGGAGTTTAGTTTGCCTACTCATCATACCGTGCGCCTGATTCGCGTCACAACGTCACCCTCAGCATGA	CTCTCCACCCCTTTAACCAT	GTCTGGGATTCTTGATCGGT	GATAACGGCAAGTGATAACC	ACGCATTTGTCGTCCGGCGT	ATAACC	14368	Annot_cds	ORF7	TRS-L-canonical
192	14374	14181	CCCTAT|CCGCAT	1	14496	123	MPNNNGRQQNKKKGDGQPVNQLCQMLGKIIAQQSQSRGRGPGKKNKSRNPEKPHFPLATEDDVRHHFTPSERQLCLSSIRTAFNQGAGTCTLSDSGRLSYAVEFSLPTHHTVRLIRVTTSPSA	ATGCCAAATAACAACGGCAGACAGCAGAATAAAAAGAAGGGGGATGGCCAGCCAGTCAATCAGCTGTGCCAGATGTTGGGTAAGATTATCGCCCAACAGAGCCAGTCCAGAGGCAGGGGACCGGGAAAGAAGAATAAGAGTAGAAACCCGGAGAAGCCCCATTTCCCTCTAGCGACTGAAGATGACGTCAGACATCACTTTACCCCTAGTGAGCGACAATTGTGTCTGTCGTCAATCCGGACCGCCTTTAATCAAGGCGCTGGAACTTGCACCCTGTCAGACTCAGGGAGATTAAGTTACGCTGTGGAGTTTAGTTTGCCTACTCATCATACCGTGCGCCTGATTCGCGTCACAACGTCACCCTCAGCATGA	CTCTCCACCCCTTTAACCAT	GTCTGGGATTCTTGATCGGT	GATAACGGCAAGTGATAACC	ACGCATTTGTCGTCCGGCGT	ATAACC	14368	Annot_cds	ORF7	TRS-L-canonical
192	14374	14181	TTATTT|ACGCTT	1	14496	123	MPNNNGRQQNKKKGDGQPVNQLCQMLGKIIAQQSQSRGRGPGKKNKSRNPEKPHFPLATEDDVRHHFTPSERQLCLSSIRTAFNQGAGTCTLSDSGRLSYAVEFSLPTHHTVRLIRVTTSPSA	ATGCCAAATAACAACGGCAGACAGCAGAATAAAAAGAAGGGGGATGGCCAGCCAGTCAATCAGCTGTGCCAGATGTTGGGTAAGATTATCGCCCAACAGAGCCAGTCCAGAGGCAGGGGACCGGGAAAGAAGAATAAGAGTAGAAACCCGGAGAAGCCCCATTTCCCTCTAGCGACTGAAGATGACGTCAGACATCACTTTACCCCTAGTGAGCGACAATTGTGTCTGTCGTCAATCCGGACCGCCTTTAATCAAGGCGCTGGAACTTGCACCCTGTCAGACTCAGGGAGATTAAGTTACGCTGTGGAGTTTAGTTTGCCTACTCATCATACCGTGCGCCTGATTCGCGTCACAACGTCACCCTCAGCATGA	CTCTCCACCCCTTTAACCAT	GTCTGGGATTCTTGATCGGT	GATAACGGCAAGTGATAACC	ACGCATTTGTCGTCCGGCGT	ATAACC	14368	Annot_cds	ORF7	TRS-L-canonical
192	14374	14181	AACTTT|ACGCTA	1	14496	123	MPNNNGRQQNKKKGDGQPVNQLCQMLGKIIAQQSQSRGRGPGKKNKSRNPEKPHFPLATEDDVRHHFTPSERQLCLSSIRTAFNQGAGTCTLSDSGRLSYAVEFSLPTHHTVRLIRVTTSPSA	ATGCCAAATAACAACGGCAGACAGCAGAATAAAAAGAAGGGGGATGGCCAGCCAGTCAATCAGCTGTGCCAGATGTTGGGTAAGATTATCGCCCAACAGAGCCAGTCCAGAGGCAGGGGACCGGGAAAGAAGAATAAGAGTAGAAACCCGGAGAAGCCCCATTTCCCTCTAGCGACTGAAGATGACGTCAGACATCACTTTACCCCTAGTGAGCGACAATTGTGTCTGTCGTCAATCCGGACCGCCTTTAATCAAGGCGCTGGAACTTGCACCCTGTCAGACTCAGGGAGATTAAGTTACGCTGTGGAGTTTAGTTTGCCTACTCATCATACCGTGCGCCTGATTCGCGTCACAACGTCACCCTCAGCATGA	CTCTCCACCCCTTTAACCAT	GTCTGGGATTCTTGATCGGT	GATAACGGCAAGTGATAACC	ACGCATTTGTCGTCCGGCGT	ATAACC	14368	Annot_cds	ORF7	TRS-L-canonical
192	14374	14181	CAACTT|ACGCAT	1	14496	123	MPNNNGRQQNKKKGDGQPVNQLCQMLGKIIAQQSQSRGRGPGKKNKSRNPEKPHFPLATEDDVRHHFTPSERQLCLSSIRTAFNQGAGTCTLSDSGRLSYAVEFSLPTHHTVRLIRVTTSPSA	ATGCCAAATAACAACGGCAGACAGCAGAATAAAAAGAAGGGGGATGGCCAGCCAGTCAATCAGCTGTGCCAGATGTTGGGTAAGATTATCGCCCAACAGAGCCAGTCCAGAGGCAGGGGACCGGGAAAGAAGAATAAGAGTAGAAACCCGGAGAAGCCCCATTTCCCTCTAGCGACTGAAGATGACGTCAGACATCACTTTACCCCTAGTGAGCGACAATTGTGTCTGTCGTCAATCCGGACCGCCTTTAATCAAGGCGCTGGAACTTGCACCCTGTCAGACTCAGGGAGATTAAGTTACGCTGTGGAGTTTAGTTTGCCTACTCATCATACCGTGCGCCTGATTCGCGTCACAACGTCACCCTCAGCATGA	CTCTCCACCCCTTTAACCAT	GTCTGGGATTCTTGATCGGT	GATAACGGCAAGTGATAACC	ACGCATTTGTCGTCCGGCGT	ATAACC	14368	Annot_cds	ORF7	TRS-L-canonical
192	14374	14181	ATACTT|ACGCAT	1	14496	123	MPNNNGRQQNKKKGDGQPVNQLCQMLGKIIAQQSQSRGRGPGKKNKSRNPEKPHFPLATEDDVRHHFTPSERQLCLSSIRTAFNQGAGTCTLSDSGRLSYAVEFSLPTHHTVRLIRVTTSPSA	ATGCCAAATAACAACGGCAGACAGCAGAATAAAAAGAAGGGGGATGGCCAGCCAGTCAATCAGCTGTGCCAGATGTTGGGTAAGATTATCGCCCAACAGAGCCAGTCCAGAGGCAGGGGACCGGGAAAGAAGAATAAGAGTAGAAACCCGGAGAAGCCCCATTTCCCTCTAGCGACTGAAGATGACGTCAGACATCACTTTACCCCTAGTGAGCGACAATTGTGTCTGTCGTCAATCCGGACCGCCTTTAATCAAGGCGCTGGAACTTGCACCCTGTCAGACTCAGGGAGATTAAGTTACGCTGTGGAGTTTAGTTTGCCTACTCATCATACCGTGCGCCTGATTCGCGTCACAACGTCACCCTCAGCATGA	CTCTCCACCCCTTTAACCAT	GTCTGGGATTCTTGATCGGT	GATAACGGCAAGTGATAACC	ACGCATTTGTCGTCCGGCGT	ATAACC	14368	Annot_cds	ORF7	TRS-L-canonical
192	14374	14181	ATCTTT|ACGTGT	1	14496	123	MPNNNGRQQNKKKGDGQPVNQLCQMLGKIIAQQSQSRGRGPGKKNKSRNPEKPHFPLATEDDVRHHFTPSERQLCLSSIRTAFNQGAGTCTLSDSGRLSYAVEFSLPTHHTVRLIRVTTSPSA	ATGCCAAATAACAACGGCAGACAGCAGAATAAAAAGAAGGGGGATGGCCAGCCAGTCAATCAGCTGTGCCAGATGTTGGGTAAGATTATCGCCCAACAGAGCCAGTCCAGAGGCAGGGGACCGGGAAAGAAGAATAAGAGTAGAAACCCGGAGAAGCCCCATTTCCCTCTAGCGACTGAAGATGACGTCAGACATCACTTTACCCCTAGTGAGCGACAATTGTGTCTGTCGTCAATCCGGACCGCCTTTAATCAAGGCGCTGGAACTTGCACCCTGTCAGACTCAGGGAGATTAAGTTACGCTGTGGAGTTTAGTTTGCCTACTCATCATACCGTGCGCCTGATTCGCGTCACAACGTCACCCTCAGCATGA	CTCTCCACCCCTTTAACCAT	GTCTGGGATTCTTGATCGGT	GATAACGGCAAGTGATAACC	ACGCATTTGTCGTCCGGCGT	ATAACC	14368	Annot_cds	ORF7	TRS-L-canonical
192	14374	14181	ATATAT|ACGTAT	1	14496	123	MPNNNGRQQNKKKGDGQPVNQLCQMLGKIIAQQSQSRGRGPGKKNKSRNPEKPHFPLATEDDVRHHFTPSERQLCLSSIRTAFNQGAGTCTLSDSGRLSYAVEFSLPTHHTVRLIRVTTSPSA	ATGCCAAATAACAACGGCAGACAGCAGAATAAAAAGAAGGGGGATGGCCAGCCAGTCAATCAGCTGTGCCAGATGTTGGGTAAGATTATCGCCCAACAGAGCCAGTCCAGAGGCAGGGGACCGGGAAAGAAGAATAAGAGTAGAAACCCGGAGAAGCCCCATTTCCCTCTAGCGACTGAAGATGACGTCAGACATCACTTTACCCCTAGTGAGCGACAATTGTGTCTGTCGTCAATCCGGACCGCCTTTAATCAAGGCGCTGGAACTTGCACCCTGTCAGACTCAGGGAGATTAAGTTACGCTGTGGAGTTTAGTTTGCCTACTCATCATACCGTGCGCCTGATTCGCGTCACAACGTCACCCTCAGCATGA	CTCTCCACCCCTTTAACCAT	GTCTGGGATTCTTGATCGGT	GATAACGGCAAGTGATAACC	ACGCATTTGTCGTCCGGCGT	ATAACC	14368	Annot_cds	ORF7	TRS-L-canonical
192	14374	14181	CCTCAT|ACGCGT	1	14496	123	MPNNNGRQQNKKKGDGQPVNQLCQMLGKIIAQQSQSRGRGPGKKNKSRNPEKPHFPLATEDDVRHHFTPSERQLCLSSIRTAFNQGAGTCTLSDSGRLSYAVEFSLPTHHTVRLIRVTTSPSA	ATGCCAAATAACAACGGCAGACAGCAGAATAAAAAGAAGGGGGATGGCCAGCCAGTCAATCAGCTGTGCCAGATGTTGGGTAAGATTATCGCCCAACAGAGCCAGTCCAGAGGCAGGGGACCGGGAAAGAAGAATAAGAGTAGAAACCCGGAGAAGCCCCATTTCCCTCTAGCGACTGAAGATGACGTCAGACATCACTTTACCCCTAGTGAGCGACAATTGTGTCTGTCGTCAATCCGGACCGCCTTTAATCAAGGCGCTGGAACTTGCACCCTGTCAGACTCAGGGAGATTAAGTTACGCTGTGGAGTTTAGTTTGCCTACTCATCATACCGTGCGCCTGATTCGCGTCACAACGTCACCCTCAGCATGA	CTCTCCACCCCTTTAACCAT	GTCTGGGATTCTTGATCGGT	GATAACGGCAAGTGATAACC	ACGCATTTGTCGTCCGGCGT	ATAACC	14368	Annot_cds	ORF7	TRS-L-canonical
192	14374	14181	CATTTT|ACGCAT	1	14496	123	MPNNNGRQQNKKKGDGQPVNQLCQMLGKIIAQQSQSRGRGPGKKNKSRNPEKPHFPLATEDDVRHHFTPSERQLCLSSIRTAFNQGAGTCTLSDSGRLSYAVEFSLPTHHTVRLIRVTTSPSA	ATGCCAAATAACAACGGCAGACAGCAGAATAAAAAGAAGGGGGATGGCCAGCCAGTCAATCAGCTGTGCCAGATGTTGGGTAAGATTATCGCCCAACAGAGCCAGTCCAGAGGCAGGGGACCGGGAAAGAAGAATAAGAGTAGAAACCCGGAGAAGCCCCATTTCCCTCTAGCGACTGAAGATGACGTCAGACATCACTTTACCCCTAGTGAGCGACAATTGTGTCTGTCGTCAATCCGGACCGCCTTTAATCAAGGCGCTGGAACTTGCACCCTGTCAGACTCAGGGAGATTAAGTTACGCTGTGGAGTTTAGTTTGCCTACTCATCATACCGTGCGCCTGATTCGCGTCACAACGTCACCCTCAGCATGA	CTCTCCACCCCTTTAACCAT	GTCTGGGATTCTTGATCGGT	GATAACGGCAAGTGATAACC	ACGCATTTGTCGTCCGGCGT	ATAACC	14368	Annot_cds	ORF7	TRS-L-canonical
192	14374	14181	TATCTT|CCGCAT	1	14496	123	MPNNNGRQQNKKKGDGQPVNQLCQMLGKIIAQQSQSRGRGPGKKNKSRNPEKPHFPLATEDDVRHHFTPSERQLCLSSIRTAFNQGAGTCTLSDSGRLSYAVEFSLPTHHTVRLIRVTTSPSA	ATGCCAAATAACAACGGCAGACAGCAGAATAAAAAGAAGGGGGATGGCCAGCCAGTCAATCAGCTGTGCCAGATGTTGGGTAAGATTATCGCCCAACAGAGCCAGTCCAGAGGCAGGGGACCGGGAAAGAAGAATAAGAGTAGAAACCCGGAGAAGCCCCATTTCCCTCTAGCGACTGAAGATGACGTCAGACATCACTTTACCCCTAGTGAGCGACAATTGTGTCTGTCGTCAATCCGGACCGCCTTTAATCAAGGCGCTGGAACTTGCACCCTGTCAGACTCAGGGAGATTAAGTTACGCTGTGGAGTTTAGTTTGCCTACTCATCATACCGTGCGCCTGATTCGCGTCACAACGTCACCCTCAGCATGA	CTCTCCACCCCTTTAACCAT	GTCTGGGATTCTTGATCGGT	GATAACGGCAAGTGATAACC	ACGCATTTGTCGTCCGGCGT	ATAACC	14368	Annot_cds	ORF7	TRS-L-canonical
192	14374	14181	CTATAT|ACGCTA	1	14496	123	MPNNNGRQQNKKKGDGQPVNQLCQMLGKIIAQQSQSRGRGPGKKNKSRNPEKPHFPLATEDDVRHHFTPSERQLCLSSIRTAFNQGAGTCTLSDSGRLSYAVEFSLPTHHTVRLIRVTTSPSA	ATGCCAAATAACAACGGCAGACAGCAGAATAAAAAGAAGGGGGATGGCCAGCCAGTCAATCAGCTGTGCCAGATGTTGGGTAAGATTATCGCCCAACAGAGCCAGTCCAGAGGCAGGGGACCGGGAAAGAAGAATAAGAGTAGAAACCCGGAGAAGCCCCATTTCCCTCTAGCGACTGAAGATGACGTCAGACATCACTTTACCCCTAGTGAGCGACAATTGTGTCTGTCGTCAATCCGGACCGCCTTTAATCAAGGCGCTGGAACTTGCACCCTGTCAGACTCAGGGAGATTAAGTTACGCTGTGGAGTTTAGTTTGCCTACTCATCATACCGTGCGCCTGATTCGCGTCACAACGTCACCCTCAGCATGA	CTCTCCACCCCTTTAACCAT	GTCTGGGATTCTTGATCGGT	GATAACGGCAAGTGATAACC	ACGCATTTGTCGTCCGGCGT	ATAACC	14368	Annot_cds	ORF7	TRS-L-canonical
192	14374	14181	TATTTT|ACGCAT	1	14496	123	MPNNNGRQQNKKKGDGQPVNQLCQMLGKIIAQQSQSRGRGPGKKNKSRNPEKPHFPLATEDDVRHHFTPSERQLCLSSIRTAFNQGAGTCTLSDSGRLSYAVEFSLPTHHTVRLIRVTTSPSA	ATGCCAAATAACAACGGCAGACAGCAGAATAAAAAGAAGGGGGATGGCCAGCCAGTCAATCAGCTGTGCCAGATGTTGGGTAAGATTATCGCCCAACAGAGCCAGTCCAGAGGCAGGGGACCGGGAAAGAAGAATAAGAGTAGAAACCCGGAGAAGCCCCATTTCCCTCTAGCGACTGAAGATGACGTCAGACATCACTTTACCCCTAGTGAGCGACAATTGTGTCTGTCGTCAATCCGGACCGCCTTTAATCAAGGCGCTGGAACTTGCACCCTGTCAGACTCAGGGAGATTAAGTTACGCTGTGGAGTTTAGTTTGCCTACTCATCATACCGTGCGCCTGATTCGCGTCACAACGTCACCCTCAGCATGA	CTCTCCACCCCTTTAACCAT	GTCTGGGATTCTTGATCGGT	GATAACGGCAAGTGATAACC	ACGCATTTGTCGTCCGGCGT	ATAACC	14368	Annot_cds	ORF7	TRS-L-canonical
192	14374	14181	CCCCAT|ACACGT	1	14496	123	MPNNNGRQQNKKKGDGQPVNQLCQMLGKIIAQQSQSRGRGPGKKNKSRNPEKPHFPLATEDDVRHHFTPSERQLCLSSIRTAFNQGAGTCTLSDSGRLSYAVEFSLPTHHTVRLIRVTTSPSA	ATGCCAAATAACAACGGCAGACAGCAGAATAAAAAGAAGGGGGATGGCCAGCCAGTCAATCAGCTGTGCCAGATGTTGGGTAAGATTATCGCCCAACAGAGCCAGTCCAGAGGCAGGGGACCGGGAAAGAAGAATAAGAGTAGAAACCCGGAGAAGCCCCATTTCCCTCTAGCGACTGAAGATGACGTCAGACATCACTTTACCCCTAGTGAGCGACAATTGTGTCTGTCGTCAATCCGGACCGCCTTTAATCAAGGCGCTGGAACTTGCACCCTGTCAGACTCAGGGAGATTAAGTTACGCTGTGGAGTTTAGTTTGCCTACTCATCATACCGTGCGCCTGATTCGCGTCACAACGTCACCCTCAGCATGA	CTCTCCACCCCTTTAACCAT	GTCTGGGATTCTTGATCGGT	GATAACGGCAAGTGATAACC	ACGCATTTGTCGTCCGGCGT	ATAACC	14368	Annot_cds	ORF7	TRS-L-canonical
192	14374	14181	CCCTAT|ACGCTT	1	14496	123	MPNNNGRQQNKKKGDGQPVNQLCQMLGKIIAQQSQSRGRGPGKKNKSRNPEKPHFPLATEDDVRHHFTPSERQLCLSSIRTAFNQGAGTCTLSDSGRLSYAVEFSLPTHHTVRLIRVTTSPSA	ATGCCAAATAACAACGGCAGACAGCAGAATAAAAAGAAGGGGGATGGCCAGCCAGTCAATCAGCTGTGCCAGATGTTGGGTAAGATTATCGCCCAACAGAGCCAGTCCAGAGGCAGGGGACCGGGAAAGAAGAATAAGAGTAGAAACCCGGAGAAGCCCCATTTCCCTCTAGCGACTGAAGATGACGTCAGACATCACTTTACCCCTAGTGAGCGACAATTGTGTCTGTCGTCAATCCGGACCGCCTTTAATCAAGGCGCTGGAACTTGCACCCTGTCAGACTCAGGGAGATTAAGTTACGCTGTGGAGTTTAGTTTGCCTACTCATCATACCGTGCGCCTGATTCGCGTCACAACGTCACCCTCAGCATGA	CTCTCCACCCCTTTAACCAT	GTCTGGGATTCTTGATCGGT	GATAACGGCAAGTGATAACC	ACGCATTTGTCGTCCGGCGT	ATAACC	14368	Annot_cds	ORF7	TRS-L-canonical
192	14374	14181	TATCTT|ACGTAT	1	14496	123	MPNNNGRQQNKKKGDGQPVNQLCQMLGKIIAQQSQSRGRGPGKKNKSRNPEKPHFPLATEDDVRHHFTPSERQLCLSSIRTAFNQGAGTCTLSDSGRLSYAVEFSLPTHHTVRLIRVTTSPSA	ATGCCAAATAACAACGGCAGACAGCAGAATAAAAAGAAGGGGGATGGCCAGCCAGTCAATCAGCTGTGCCAGATGTTGGGTAAGATTATCGCCCAACAGAGCCAGTCCAGAGGCAGGGGACCGGGAAAGAAGAATAAGAGTAGAAACCCGGAGAAGCCCCATTTCCCTCTAGCGACTGAAGATGACGTCAGACATCACTTTACCCCTAGTGAGCGACAATTGTGTCTGTCGTCAATCCGGACCGCCTTTAATCAAGGCGCTGGAACTTGCACCCTGTCAGACTCAGGGAGATTAAGTTACGCTGTGGAGTTTAGTTTGCCTACTCATCATACCGTGCGCCTGATTCGCGTCACAACGTCACCCTCAGCATGA	CTCTCCACCCCTTTAACCAT	GTCTGGGATTCTTGATCGGT	GATAACGGCAAGTGATAACC	ACGCATTTGTCGTCCGGCGT	ATAACC	14368	Annot_cds	ORF7	TRS-L-canonical
192	14374	14181	CTCTAT|ACGCAT	1	14496	123	MPNNNGRQQNKKKGDGQPVNQLCQMLGKIIAQQSQSRGRGPGKKNKSRNPEKPHFPLATEDDVRHHFTPSERQLCLSSIRTAFNQGAGTCTLSDSGRLSYAVEFSLPTHHTVRLIRVTTSPSA	ATGCCAAATAACAACGGCAGACAGCAGAATAAAAAGAAGGGGGATGGCCAGCCAGTCAATCAGCTGTGCCAGATGTTGGGTAAGATTATCGCCCAACAGAGCCAGTCCAGAGGCAGGGGACCGGGAAAGAAGAATAAGAGTAGAAACCCGGAGAAGCCCCATTTCCCTCTAGCGACTGAAGATGACGTCAGACATCACTTTACCCCTAGTGAGCGACAATTGTGTCTGTCGTCAATCCGGACCGCCTTTAATCAAGGCGCTGGAACTTGCACCCTGTCAGACTCAGGGAGATTAAGTTACGCTGTGGAGTTTAGTTTGCCTACTCATCATACCGTGCGCCTGATTCGCGTCACAACGTCACCCTCAGCATGA	CTCTCCACCCCTTTAACCAT	GTCTGGGATTCTTGATCGGT	GATAACGGCAAGTGATAACC	ACGCATTTGTCGTCCGGCGT	ATAACC	14368	Annot_cds	ORF7	TRS-L-canonical
192	14374	14181	TTTAAT|ACGCAT	1	14496	123	MPNNNGRQQNKKKGDGQPVNQLCQMLGKIIAQQSQSRGRGPGKKNKSRNPEKPHFPLATEDDVRHHFTPSERQLCLSSIRTAFNQGAGTCTLSDSGRLSYAVEFSLPTHHTVRLIRVTTSPSA	ATGCCAAATAACAACGGCAGACAGCAGAATAAAAAGAAGGGGGATGGCCAGCCAGTCAATCAGCTGTGCCAGATGTTGGGTAAGATTATCGCCCAACAGAGCCAGTCCAGAGGCAGGGGACCGGGAAAGAAGAATAAGAGTAGAAACCCGGAGAAGCCCCATTTCCCTCTAGCGACTGAAGATGACGTCAGACATCACTTTACCCCTAGTGAGCGACAATTGTGTCTGTCGTCAATCCGGACCGCCTTTAATCAAGGCGCTGGAACTTGCACCCTGTCAGACTCAGGGAGATTAAGTTACGCTGTGGAGTTTAGTTTGCCTACTCATCATACCGTGCGCCTGATTCGCGTCACAACGTCACCCTCAGCATGA	CTCTCCACCCCTTTAACCAT	GTCTGGGATTCTTGATCGGT	GATAACGGCAAGTGATAACC	ACGCATTTGTCGTCCGGCGT	ATAACC	14368	Annot_cds	ORF7	TRS-L-canonical
192	14374	14181	TATCAT|ACGCAT	1	14496	123	MPNNNGRQQNKKKGDGQPVNQLCQMLGKIIAQQSQSRGRGPGKKNKSRNPEKPHFPLATEDDVRHHFTPSERQLCLSSIRTAFNQGAGTCTLSDSGRLSYAVEFSLPTHHTVRLIRVTTSPSA	ATGCCAAATAACAACGGCAGACAGCAGAATAAAAAGAAGGGGGATGGCCAGCCAGTCAATCAGCTGTGCCAGATGTTGGGTAAGATTATCGCCCAACAGAGCCAGTCCAGAGGCAGGGGACCGGGAAAGAAGAATAAGAGTAGAAACCCGGAGAAGCCCCATTTCCCTCTAGCGACTGAAGATGACGTCAGACATCACTTTACCCCTAGTGAGCGACAATTGTGTCTGTCGTCAATCCGGACCGCCTTTAATCAAGGCGCTGGAACTTGCACCCTGTCAGACTCAGGGAGATTAAGTTACGCTGTGGAGTTTAGTTTGCCTACTCATCATACCGTGCGCCTGATTCGCGTCACAACGTCACCCTCAGCATGA	CTCTCCACCCCTTTAACCAT	GTCTGGGATTCTTGATCGGT	GATAACGGCAAGTGATAACC	ACGCATTTGTCGTCCGGCGT	ATAACC	14368	Annot_cds	ORF7	TRS-L-canonical
192	14374	14181	ATACTT|ACGTAT	1	14496	123	MPNNNGRQQNKKKGDGQPVNQLCQMLGKIIAQQSQSRGRGPGKKNKSRNPEKPHFPLATEDDVRHHFTPSERQLCLSSIRTAFNQGAGTCTLSDSGRLSYAVEFSLPTHHTVRLIRVTTSPSA	ATGCCAAATAACAACGGCAGACAGCAGAATAAAAAGAAGGGGGATGGCCAGCCAGTCAATCAGCTGTGCCAGATGTTGGGTAAGATTATCGCCCAACAGAGCCAGTCCAGAGGCAGGGGACCGGGAAAGAAGAATAAGAGTAGAAACCCGGAGAAGCCCCATTTCCCTCTAGCGACTGAAGATGACGTCAGACATCACTTTACCCCTAGTGAGCGACAATTGTGTCTGTCGTCAATCCGGACCGCCTTTAATCAAGGCGCTGGAACTTGCACCCTGTCAGACTCAGGGAGATTAAGTTACGCTGTGGAGTTTAGTTTGCCTACTCATCATACCGTGCGCCTGATTCGCGTCACAACGTCACCCTCAGCATGA	CTCTCCACCCCTTTAACCAT	GTCTGGGATTCTTGATCGGT	GATAACGGCAAGTGATAACC	ACGCATTTGTCGTCCGGCGT	ATAACC	14368	Annot_cds	ORF7	TRS-L-canonical
192	14374	14181	AACCTT|ACGTAT	1	14496	123	MPNNNGRQQNKKKGDGQPVNQLCQMLGKIIAQQSQSRGRGPGKKNKSRNPEKPHFPLATEDDVRHHFTPSERQLCLSSIRTAFNQGAGTCTLSDSGRLSYAVEFSLPTHHTVRLIRVTTSPSA	ATGCCAAATAACAACGGCAGACAGCAGAATAAAAAGAAGGGGGATGGCCAGCCAGTCAATCAGCTGTGCCAGATGTTGGGTAAGATTATCGCCCAACAGAGCCAGTCCAGAGGCAGGGGACCGGGAAAGAAGAATAAGAGTAGAAACCCGGAGAAGCCCCATTTCCCTCTAGCGACTGAAGATGACGTCAGACATCACTTTACCCCTAGTGAGCGACAATTGTGTCTGTCGTCAATCCGGACCGCCTTTAATCAAGGCGCTGGAACTTGCACCCTGTCAGACTCAGGGAGATTAAGTTACGCTGTGGAGTTTAGTTTGCCTACTCATCATACCGTGCGCCTGATTCGCGTCACAACGTCACCCTCAGCATGA	CTCTCCACCCCTTTAACCAT	GTCTGGGATTCTTGATCGGT	GATAACGGCAAGTGATAACC	ACGCATTTGTCGTCCGGCGT	ATAACC	14368	Annot_cds	ORF7	TRS-L-canonical
192	14374	14181	CTATAT|ACGCAA	1	14496	123	MPNNNGRQQNKKKGDGQPVNQLCQMLGKIIAQQSQSRGRGPGKKNKSRNPEKPHFPLATEDDVRHHFTPSERQLCLSSIRTAFNQGAGTCTLSDSGRLSYAVEFSLPTHHTVRLIRVTTSPSA	ATGCCAAATAACAACGGCAGACAGCAGAATAAAAAGAAGGGGGATGGCCAGCCAGTCAATCAGCTGTGCCAGATGTTGGGTAAGATTATCGCCCAACAGAGCCAGTCCAGAGGCAGGGGACCGGGAAAGAAGAATAAGAGTAGAAACCCGGAGAAGCCCCATTTCCCTCTAGCGACTGAAGATGACGTCAGACATCACTTTACCCCTAGTGAGCGACAATTGTGTCTGTCGTCAATCCGGACCGCCTTTAATCAAGGCGCTGGAACTTGCACCCTGTCAGACTCAGGGAGATTAAGTTACGCTGTGGAGTTTAGTTTGCCTACTCATCATACCGTGCGCCTGATTCGCGTCACAACGTCACCCTCAGCATGA	CTCTCCACCCCTTTAACCAT	GTCTGGGATTCTTGATCGGT	GATAACGGCAAGTGATAACC	ACGCATTTGTCGTCCGGCGT	ATAACC	14368	Annot_cds	ORF7	TRS-L-canonical
192	14374	14181	CCTCAT|ACGCAC	1	14496	123	MPNNNGRQQNKKKGDGQPVNQLCQMLGKIIAQQSQSRGRGPGKKNKSRNPEKPHFPLATEDDVRHHFTPSERQLCLSSIRTAFNQGAGTCTLSDSGRLSYAVEFSLPTHHTVRLIRVTTSPSA	ATGCCAAATAACAACGGCAGACAGCAGAATAAAAAGAAGGGGGATGGCCAGCCAGTCAATCAGCTGTGCCAGATGTTGGGTAAGATTATCGCCCAACAGAGCCAGTCCAGAGGCAGGGGACCGGGAAAGAAGAATAAGAGTAGAAACCCGGAGAAGCCCCATTTCCCTCTAGCGACTGAAGATGACGTCAGACATCACTTTACCCCTAGTGAGCGACAATTGTGTCTGTCGTCAATCCGGACCGCCTTTAATCAAGGCGCTGGAACTTGCACCCTGTCAGACTCAGGGAGATTAAGTTACGCTGTGGAGTTTAGTTTGCCTACTCATCATACCGTGCGCCTGATTCGCGTCACAACGTCACCCTCAGCATGA	CTCTCCACCCCTTTAACCAT	GTCTGGGATTCTTGATCGGT	GATAACGGCAAGTGATAACC	ACGCATTTGTCGTCCGGCGT	ATAACC	14368	Annot_cds	ORF7	TRS-L-canonical
192	14374	14181	CAACAT|ACGCAT	1	14496	123	MPNNNGRQQNKKKGDGQPVNQLCQMLGKIIAQQSQSRGRGPGKKNKSRNPEKPHFPLATEDDVRHHFTPSERQLCLSSIRTAFNQGAGTCTLSDSGRLSYAVEFSLPTHHTVRLIRVTTSPSA	ATGCCAAATAACAACGGCAGACAGCAGAATAAAAAGAAGGGGGATGGCCAGCCAGTCAATCAGCTGTGCCAGATGTTGGGTAAGATTATCGCCCAACAGAGCCAGTCCAGAGGCAGGGGACCGGGAAAGAAGAATAAGAGTAGAAACCCGGAGAAGCCCCATTTCCCTCTAGCGACTGAAGATGACGTCAGACATCACTTTACCCCTAGTGAGCGACAATTGTGTCTGTCGTCAATCCGGACCGCCTTTAATCAAGGCGCTGGAACTTGCACCCTGTCAGACTCAGGGAGATTAAGTTACGCTGTGGAGTTTAGTTTGCCTACTCATCATACCGTGCGCCTGATTCGCGTCACAACGTCACCCTCAGCATGA	CTCTCCACCCCTTTAACCAT	GTCTGGGATTCTTGATCGGT	GATAACGGCAAGTGATAACC	ACGCATTTGTCGTCCGGCGT	ATAACC	14368	Annot_cds	ORF7	TRS-L-canonical
192	14374	14181	ATCTTT|ACGTAT	1	14496	123	MPNNNGRQQNKKKGDGQPVNQLCQMLGKIIAQQSQSRGRGPGKKNKSRNPEKPHFPLATEDDVRHHFTPSERQLCLSSIRTAFNQGAGTCTLSDSGRLSYAVEFSLPTHHTVRLIRVTTSPSA	ATGCCAAATAACAACGGCAGACAGCAGAATAAAAAGAAGGGGGATGGCCAGCCAGTCAATCAGCTGTGCCAGATGTTGGGTAAGATTATCGCCCAACAGAGCCAGTCCAGAGGCAGGGGACCGGGAAAGAAGAATAAGAGTAGAAACCCGGAGAAGCCCCATTTCCCTCTAGCGACTGAAGATGACGTCAGACATCACTTTACCCCTAGTGAGCGACAATTGTGTCTGTCGTCAATCCGGACCGCCTTTAATCAAGGCGCTGGAACTTGCACCCTGTCAGACTCAGGGAGATTAAGTTACGCTGTGGAGTTTAGTTTGCCTACTCATCATACCGTGCGCCTGATTCGCGTCACAACGTCACCCTCAGCATGA	CTCTCCACCCCTTTAACCAT	GTCTGGGATTCTTGATCGGT	GATAACGGCAAGTGATAACC	ACGCATTTGTCGTCCGGCGT	ATAACC	14368	Annot_cds	ORF7	TRS-L-canonical
192	14374	14181	TTTATT|ACGTAT	1	14496	123	MPNNNGRQQNKKKGDGQPVNQLCQMLGKIIAQQSQSRGRGPGKKNKSRNPEKPHFPLATEDDVRHHFTPSERQLCLSSIRTAFNQGAGTCTLSDSGRLSYAVEFSLPTHHTVRLIRVTTSPSA	ATGCCAAATAACAACGGCAGACAGCAGAATAAAAAGAAGGGGGATGGCCAGCCAGTCAATCAGCTGTGCCAGATGTTGGGTAAGATTATCGCCCAACAGAGCCAGTCCAGAGGCAGGGGACCGGGAAAGAAGAATAAGAGTAGAAACCCGGAGAAGCCCCATTTCCCTCTAGCGACTGAAGATGACGTCAGACATCACTTTACCCCTAGTGAGCGACAATTGTGTCTGTCGTCAATCCGGACCGCCTTTAATCAAGGCGCTGGAACTTGCACCCTGTCAGACTCAGGGAGATTAAGTTACGCTGTGGAGTTTAGTTTGCCTACTCATCATACCGTGCGCCTGATTCGCGTCACAACGTCACCCTCAGCATGA	CTCTCCACCCCTTTAACCAT	GTCTGGGATTCTTGATCGGT	GATAACGGCAAGTGATAACC	ACGCATTTGTCGTCCGGCGT	ATAACC	14368	Annot_cds	ORF7	TRS-L-canonical
192	14374	14181	ATTTAT|ACGCAT	1	14496	123	MPNNNGRQQNKKKGDGQPVNQLCQMLGKIIAQQSQSRGRGPGKKNKSRNPEKPHFPLATEDDVRHHFTPSERQLCLSSIRTAFNQGAGTCTLSDSGRLSYAVEFSLPTHHTVRLIRVTTSPSA	ATGCCAAATAACAACGGCAGACAGCAGAATAAAAAGAAGGGGGATGGCCAGCCAGTCAATCAGCTGTGCCAGATGTTGGGTAAGATTATCGCCCAACAGAGCCAGTCCAGAGGCAGGGGACCGGGAAAGAAGAATAAGAGTAGAAACCCGGAGAAGCCCCATTTCCCTCTAGCGACTGAAGATGACGTCAGACATCACTTTACCCCTAGTGAGCGACAATTGTGTCTGTCGTCAATCCGGACCGCCTTTAATCAAGGCGCTGGAACTTGCACCCTGTCAGACTCAGGGAGATTAAGTTACGCTGTGGAGTTTAGTTTGCCTACTCATCATACCGTGCGCCTGATTCGCGTCACAACGTCACCCTCAGCATGA	CTCTCCACCCCTTTAACCAT	GTCTGGGATTCTTGATCGGT	GATAACGGCAAGTGATAACC	ACGCATTTGTCGTCCGGCGT	ATAACC	14368	Annot_cds	ORF7	TRS-L-canonical
192	14374	14181	ATCTTT|ACGCAT	1	14496	123	MPNNNGRQQNKKKGDGQPVNQLCQMLGKIIAQQSQSRGRGPGKKNKSRNPEKPHFPLATEDDVRHHFTPSERQLCLSSIRTAFNQGAGTCTLSDSGRLSYAVEFSLPTHHTVRLIRVTTSPSA	ATGCCAAATAACAACGGCAGACAGCAGAATAAAAAGAAGGGGGATGGCCAGCCAGTCAATCAGCTGTGCCAGATGTTGGGTAAGATTATCGCCCAACAGAGCCAGTCCAGAGGCAGGGGACCGGGAAAGAAGAATAAGAGTAGAAACCCGGAGAAGCCCCATTTCCCTCTAGCGACTGAAGATGACGTCAGACATCACTTTACCCCTAGTGAGCGACAATTGTGTCTGTCGTCAATCCGGACCGCCTTTAATCAAGGCGCTGGAACTTGCACCCTGTCAGACTCAGGGAGATTAAGTTACGCTGTGGAGTTTAGTTTGCCTACTCATCATACCGTGCGCCTGATTCGCGTCACAACGTCACCCTCAGCATGA	CTCTCCACCCCTTTAACCAT	GTCTGGGATTCTTGATCGGT	GATAACGGCAAGTGATAACC	ACGCATTTGTCGTCCGGCGT	ATAACC	14368	Annot_cds	ORF7	TRS-L-canonical
192	14374	14181	TCTTTT|ACGCAT	1	14496	123	MPNNNGRQQNKKKGDGQPVNQLCQMLGKIIAQQSQSRGRGPGKKNKSRNPEKPHFPLATEDDVRHHFTPSERQLCLSSIRTAFNQGAGTCTLSDSGRLSYAVEFSLPTHHTVRLIRVTTSPSA	ATGCCAAATAACAACGGCAGACAGCAGAATAAAAAGAAGGGGGATGGCCAGCCAGTCAATCAGCTGTGCCAGATGTTGGGTAAGATTATCGCCCAACAGAGCCAGTCCAGAGGCAGGGGACCGGGAAAGAAGAATAAGAGTAGAAACCCGGAGAAGCCCCATTTCCCTCTAGCGACTGAAGATGACGTCAGACATCACTTTACCCCTAGTGAGCGACAATTGTGTCTGTCGTCAATCCGGACCGCCTTTAATCAAGGCGCTGGAACTTGCACCCTGTCAGACTCAGGGAGATTAAGTTACGCTGTGGAGTTTAGTTTGCCTACTCATCATACCGTGCGCCTGATTCGCGTCACAACGTCACCCTCAGCATGA	CTCTCCACCCCTTTAACCAT	GTCTGGGATTCTTGATCGGT	GATAACGGCAAGTGATAACC	ACGCATTTGTCGTCCGGCGT	ATAACC	14368	Annot_cds	ORF7	TRS-L-canonical
192	14374	14181	GTCGTT|ACGCAT	1	14496	123	MPNNNGRQQNKKKGDGQPVNQLCQMLGKIIAQQSQSRGRGPGKKNKSRNPEKPHFPLATEDDVRHHFTPSERQLCLSSIRTAFNQGAGTCTLSDSGRLSYAVEFSLPTHHTVRLIRVTTSPSA	ATGCCAAATAACAACGGCAGACAGCAGAATAAAAAGAAGGGGGATGGCCAGCCAGTCAATCAGCTGTGCCAGATGTTGGGTAAGATTATCGCCCAACAGAGCCAGTCCAGAGGCAGGGGACCGGGAAAGAAGAATAAGAGTAGAAACCCGGAGAAGCCCCATTTCCCTCTAGCGACTGAAGATGACGTCAGACATCACTTTACCCCTAGTGAGCGACAATTGTGTCTGTCGTCAATCCGGACCGCCTTTAATCAAGGCGCTGGAACTTGCACCCTGTCAGACTCAGGGAGATTAAGTTACGCTGTGGAGTTTAGTTTGCCTACTCATCATACCGTGCGCCTGATTCGCGTCACAACGTCACCCTCAGCATGA	CTCTCCACCCCTTTAACCAT	GTCTGGGATTCTTGATCGGT	GATAACGGCAAGTGATAACC	ACGCATTTGTCGTCCGGCGT	ATAACC	14368	Annot_cds	ORF7	TRS-L-canonical
192	14374	14181	TATCTT|ACGCAT	1	14496	123	MPNNNGRQQNKKKGDGQPVNQLCQMLGKIIAQQSQSRGRGPGKKNKSRNPEKPHFPLATEDDVRHHFTPSERQLCLSSIRTAFNQGAGTCTLSDSGRLSYAVEFSLPTHHTVRLIRVTTSPSA	ATGCCAAATAACAACGGCAGACAGCAGAATAAAAAGAAGGGGGATGGCCAGCCAGTCAATCAGCTGTGCCAGATGTTGGGTAAGATTATCGCCCAACAGAGCCAGTCCAGAGGCAGGGGACCGGGAAAGAAGAATAAGAGTAGAAACCCGGAGAAGCCCCATTTCCCTCTAGCGACTGAAGATGACGTCAGACATCACTTTACCCCTAGTGAGCGACAATTGTGTCTGTCGTCAATCCGGACCGCCTTTAATCAAGGCGCTGGAACTTGCACCCTGTCAGACTCAGGGAGATTAAGTTACGCTGTGGAGTTTAGTTTGCCTACTCATCATACCGTGCGCCTGATTCGCGTCACAACGTCACCCTCAGCATGA	CTCTCCACCCCTTTAACCAT	GTCTGGGATTCTTGATCGGT	GATAACGGCAAGTGATAACC	ACGCATTTGTCGTCCGGCGT	ATAACC	14368	Annot_cds	ORF7	TRS-L-canonical
179	14373	14193	CCCGCA|TACGCA	1	14496	123	MPNNNGRQQNKKKGDGQPVNQLCQMLGKIIAQQSQSRGRGPGKKNKSRNPEKPHFPLATEDDVRHHFTPSERQLCLSSIRTAFNQGAGTCTLSDSGRLSYAVEFSLPTHHTVRLIRVTTSPSA	ATGCCAAATAACAACGGCAGACAGCAGAATAAAAAGAAGGGGGATGGCCAGCCAGTCAATCAGCTGTGCCAGATGTTGGGTAAGATTATCGCCCAACAGAGCCAGTCCAGAGGCAGGGGACCGGGAAAGAAGAATAAGAGTAGAAACCCGGAGAAGCCCCATTTCCCTCTAGCGACTGAAGATGACGTCAGACATCACTTTACCCCTAGTGAGCGACAATTGTGTCTGTCGTCAATCCGGACCGCCTTTAATCAAGGCGCTGGAACTTGCACCCTGTCAGACTCAGGGAGATTAAGTTACGCTGTGGAGTTTAGTTTGCCTACTCATCATACCGTGCGCCTGATTCGCGTCACAACGTCACCCTCAGCATGA	ACTGCTTTACGGTCTCTCCA	CCCCTTTAACCATGTCTGGG	CGATAACGGCAAGTGATAAC	CACGCATTTGTCGTCCGGCG	ATAACC	14368	Annot_cds	ORF7	TRS-L-canonical
184	14373	14188	ACATCT|CACGCA	3	14496	123	MPNNNGRQQNKKKGDGQPVNQLCQMLGKIIAQQSQSRGRGPGKKNKSRNPEKPHFPLATEDDVRHHFTPSERQLCLSSIRTAFNQGAGTCTLSDSGRLSYAVEFSLPTHHTVRLIRVTTSPSA	ATGCCAAATAACAACGGCAGACAGCAGAATAAAAAGAAGGGGGATGGCCAGCCAGTCAATCAGCTGTGCCAGATGTTGGGTAAGATTATCGCCCAACAGAGCCAGTCCAGAGGCAGGGGACCGGGAAAGAAGAATAAGAGTAGAAACCCGGAGAAGCCCCATTTCCCTCTAGCGACTGAAGATGACGTCAGACATCACTTTACCCCTAGTGAGCGACAATTGTGTCTGTCGTCAATCCGGACCGCCTTTAATCAAGGCGCTGGAACTTGCACCCTGTCAGACTCAGGGAGATTAAGTTACGCTGTGGAGTTTAGTTTGCCTACTCATCATACCGTGCGCCTGATTCGCGTCACAACGTCACCCTCAGCATGA	TTTACGGTCTCTCCACCCCT	TTAACCATGTCTGGGATTCT	CGATAACGGCAAGTGATAAC	CACGCATTTGTCGTCCGGCG	ATAACC	14368	Annot_cds	ORF7	TRS-L-canonical
185	14373	14187	CCCATT|CACGCA	3	14496	123	MPNNNGRQQNKKKGDGQPVNQLCQMLGKIIAQQSQSRGRGPGKKNKSRNPEKPHFPLATEDDVRHHFTPSERQLCLSSIRTAFNQGAGTCTLSDSGRLSYAVEFSLPTHHTVRLIRVTTSPSA	ATGCCAAATAACAACGGCAGACAGCAGAATAAAAAGAAGGGGGATGGCCAGCCAGTCAATCAGCTGTGCCAGATGTTGGGTAAGATTATCGCCCAACAGAGCCAGTCCAGAGGCAGGGGACCGGGAAAGAAGAATAAGAGTAGAAACCCGGAGAAGCCCCATTTCCCTCTAGCGACTGAAGATGACGTCAGACATCACTTTACCCCTAGTGAGCGACAATTGTGTCTGTCGTCAATCCGGACCGCCTTTAATCAAGGCGCTGGAACTTGCACCCTGTCAGACTCAGGGAGATTAAGTTACGCTGTGGAGTTTAGTTTGCCTACTCATCATACCGTGCGCCTGATTCGCGTCACAACGTCACCCTCAGCATGA	TTACGGTCTCTCCACCCCTT	TAACCATGTCTGGGATTCTT	CGATAACGGCAAGTGATAAC	CACGCATTTGTCGTCCGGCG	ATAACC	14368	Annot_cds	ORF7	TRS-L-canonical
185	14373	14187	CCACTT|CACGCA	1	14496	123	MPNNNGRQQNKKKGDGQPVNQLCQMLGKIIAQQSQSRGRGPGKKNKSRNPEKPHFPLATEDDVRHHFTPSERQLCLSSIRTAFNQGAGTCTLSDSGRLSYAVEFSLPTHHTVRLIRVTTSPSA	ATGCCAAATAACAACGGCAGACAGCAGAATAAAAAGAAGGGGGATGGCCAGCCAGTCAATCAGCTGTGCCAGATGTTGGGTAAGATTATCGCCCAACAGAGCCAGTCCAGAGGCAGGGGACCGGGAAAGAAGAATAAGAGTAGAAACCCGGAGAAGCCCCATTTCCCTCTAGCGACTGAAGATGACGTCAGACATCACTTTACCCCTAGTGAGCGACAATTGTGTCTGTCGTCAATCCGGACCGCCTTTAATCAAGGCGCTGGAACTTGCACCCTGTCAGACTCAGGGAGATTAAGTTACGCTGTGGAGTTTAGTTTGCCTACTCATCATACCGTGCGCCTGATTCGCGTCACAACGTCACCCTCAGCATGA	TTACGGTCTCTCCACCCCTT	TAACCATGTCTGGGATTCTT	CGATAACGGCAAGTGATAAC	CACGCATTTGTCGTCCGGCG	ATAACC	14368	Annot_cds	ORF7	TRS-L-canonical
186	14373	14186	CCTATT|CTCGCA	1	14496	123	MPNNNGRQQNKKKGDGQPVNQLCQMLGKIIAQQSQSRGRGPGKKNKSRNPEKPHFPLATEDDVRHHFTPSERQLCLSSIRTAFNQGAGTCTLSDSGRLSYAVEFSLPTHHTVRLIRVTTSPSA	ATGCCAAATAACAACGGCAGACAGCAGAATAAAAAGAAGGGGGATGGCCAGCCAGTCAATCAGCTGTGCCAGATGTTGGGTAAGATTATCGCCCAACAGAGCCAGTCCAGAGGCAGGGGACCGGGAAAGAAGAATAAGAGTAGAAACCCGGAGAAGCCCCATTTCCCTCTAGCGACTGAAGATGACGTCAGACATCACTTTACCCCTAGTGAGCGACAATTGTGTCTGTCGTCAATCCGGACCGCCTTTAATCAAGGCGCTGGAACTTGCACCCTGTCAGACTCAGGGAGATTAAGTTACGCTGTGGAGTTTAGTTTGCCTACTCATCATACCGTGCGCCTGATTCGCGTCACAACGTCACCCTCAGCATGA	TACGGTCTCTCCACCCCTTT	AACCATGTCTGGGATTCTTG	CGATAACGGCAAGTGATAAC	CACGCATTTGTCGTCCGGCG	ATAACC	14368	Annot_cds	ORF7	TRS-L-canonical
186	14373	14186	CACTTT|CACGCA	1	14496	123	MPNNNGRQQNKKKGDGQPVNQLCQMLGKIIAQQSQSRGRGPGKKNKSRNPEKPHFPLATEDDVRHHFTPSERQLCLSSIRTAFNQGAGTCTLSDSGRLSYAVEFSLPTHHTVRLIRVTTSPSA	ATGCCAAATAACAACGGCAGACAGCAGAATAAAAAGAAGGGGGATGGCCAGCCAGTCAATCAGCTGTGCCAGATGTTGGGTAAGATTATCGCCCAACAGAGCCAGTCCAGAGGCAGGGGACCGGGAAAGAAGAATAAGAGTAGAAACCCGGAGAAGCCCCATTTCCCTCTAGCGACTGAAGATGACGTCAGACATCACTTTACCCCTAGTGAGCGACAATTGTGTCTGTCGTCAATCCGGACCGCCTTTAATCAAGGCGCTGGAACTTGCACCCTGTCAGACTCAGGGAGATTAAGTTACGCTGTGGAGTTTAGTTTGCCTACTCATCATACCGTGCGCCTGATTCGCGTCACAACGTCACCCTCAGCATGA	TACGGTCTCTCCACCCCTTT	AACCATGTCTGGGATTCTTG	CGATAACGGCAAGTGATAAC	CACGCATTTGTCGTCCGGCG	ATAACC	14368	Annot_cds	ORF7	TRS-L-canonical
186	14373	14186	CCATTT|CACGTT	1	14496	123	MPNNNGRQQNKKKGDGQPVNQLCQMLGKIIAQQSQSRGRGPGKKNKSRNPEKPHFPLATEDDVRHHFTPSERQLCLSSIRTAFNQGAGTCTLSDSGRLSYAVEFSLPTHHTVRLIRVTTSPSA	ATGCCAAATAACAACGGCAGACAGCAGAATAAAAAGAAGGGGGATGGCCAGCCAGTCAATCAGCTGTGCCAGATGTTGGGTAAGATTATCGCCCAACAGAGCCAGTCCAGAGGCAGGGGACCGGGAAAGAAGAATAAGAGTAGAAACCCGGAGAAGCCCCATTTCCCTCTAGCGACTGAAGATGACGTCAGACATCACTTTACCCCTAGTGAGCGACAATTGTGTCTGTCGTCAATCCGGACCGCCTTTAATCAAGGCGCTGGAACTTGCACCCTGTCAGACTCAGGGAGATTAAGTTACGCTGTGGAGTTTAGTTTGCCTACTCATCATACCGTGCGCCTGATTCGCGTCACAACGTCACCCTCAGCATGA	TACGGTCTCTCCACCCCTTT	AACCATGTCTGGGATTCTTG	CGATAACGGCAAGTGATAAC	CACGCATTTGTCGTCCGGCG	ATAACC	14368	Annot_cds	ORF7	TRS-L-canonical
186	14373	14186	ACTCTT|CACGCA	1	14496	123	MPNNNGRQQNKKKGDGQPVNQLCQMLGKIIAQQSQSRGRGPGKKNKSRNPEKPHFPLATEDDVRHHFTPSERQLCLSSIRTAFNQGAGTCTLSDSGRLSYAVEFSLPTHHTVRLIRVTTSPSA	ATGCCAAATAACAACGGCAGACAGCAGAATAAAAAGAAGGGGGATGGCCAGCCAGTCAATCAGCTGTGCCAGATGTTGGGTAAGATTATCGCCCAACAGAGCCAGTCCAGAGGCAGGGGACCGGGAAAGAAGAATAAGAGTAGAAACCCGGAGAAGCCCCATTTCCCTCTAGCGACTGAAGATGACGTCAGACATCACTTTACCCCTAGTGAGCGACAATTGTGTCTGTCGTCAATCCGGACCGCCTTTAATCAAGGCGCTGGAACTTGCACCCTGTCAGACTCAGGGAGATTAAGTTACGCTGTGGAGTTTAGTTTGCCTACTCATCATACCGTGCGCCTGATTCGCGTCACAACGTCACCCTCAGCATGA	TACGGTCTCTCCACCCCTTT	AACCATGTCTGGGATTCTTG	CGATAACGGCAAGTGATAAC	CACGCATTTGTCGTCCGGCG	ATAACC	14368	Annot_cds	ORF7	TRS-L-canonical
186	14373	14186	CACTCT|CACGCA	1	14496	123	MPNNNGRQQNKKKGDGQPVNQLCQMLGKIIAQQSQSRGRGPGKKNKSRNPEKPHFPLATEDDVRHHFTPSERQLCLSSIRTAFNQGAGTCTLSDSGRLSYAVEFSLPTHHTVRLIRVTTSPSA	ATGCCAAATAACAACGGCAGACAGCAGAATAAAAAGAAGGGGGATGGCCAGCCAGTCAATCAGCTGTGCCAGATGTTGGGTAAGATTATCGCCCAACAGAGCCAGTCCAGAGGCAGGGGACCGGGAAAGAAGAATAAGAGTAGAAACCCGGAGAAGCCCCATTTCCCTCTAGCGACTGAAGATGACGTCAGACATCACTTTACCCCTAGTGAGCGACAATTGTGTCTGTCGTCAATCCGGACCGCCTTTAATCAAGGCGCTGGAACTTGCACCCTGTCAGACTCAGGGAGATTAAGTTACGCTGTGGAGTTTAGTTTGCCTACTCATCATACCGTGCGCCTGATTCGCGTCACAACGTCACCCTCAGCATGA	TACGGTCTCTCCACCCCTTT	AACCATGTCTGGGATTCTTG	CGATAACGGCAAGTGATAAC	CACGCATTTGTCGTCCGGCG	ATAACC	14368	Annot_cds	ORF7	TRS-L-canonical
186	14373	14186	CCCTTT|CACGCA	1	14496	123	MPNNNGRQQNKKKGDGQPVNQLCQMLGKIIAQQSQSRGRGPGKKNKSRNPEKPHFPLATEDDVRHHFTPSERQLCLSSIRTAFNQGAGTCTLSDSGRLSYAVEFSLPTHHTVRLIRVTTSPSA	ATGCCAAATAACAACGGCAGACAGCAGAATAAAAAGAAGGGGGATGGCCAGCCAGTCAATCAGCTGTGCCAGATGTTGGGTAAGATTATCGCCCAACAGAGCCAGTCCAGAGGCAGGGGACCGGGAAAGAAGAATAAGAGTAGAAACCCGGAGAAGCCCCATTTCCCTCTAGCGACTGAAGATGACGTCAGACATCACTTTACCCCTAGTGAGCGACAATTGTGTCTGTCGTCAATCCGGACCGCCTTTAATCAAGGCGCTGGAACTTGCACCCTGTCAGACTCAGGGAGATTAAGTTACGCTGTGGAGTTTAGTTTGCCTACTCATCATACCGTGCGCCTGATTCGCGTCACAACGTCACCCTCAGCATGA	TACGGTCTCTCCACCCCTTT	AACCATGTCTGGGATTCTTG	CGATAACGGCAAGTGATAAC	CACGCATTTGTCGTCCGGCG	ATAACC	14368	Annot_cds	ORF7	TRS-L-canonical
186	14373	14186	TCATTT|CACGCA	1	14496	123	MPNNNGRQQNKKKGDGQPVNQLCQMLGKIIAQQSQSRGRGPGKKNKSRNPEKPHFPLATEDDVRHHFTPSERQLCLSSIRTAFNQGAGTCTLSDSGRLSYAVEFSLPTHHTVRLIRVTTSPSA	ATGCCAAATAACAACGGCAGACAGCAGAATAAAAAGAAGGGGGATGGCCAGCCAGTCAATCAGCTGTGCCAGATGTTGGGTAAGATTATCGCCCAACAGAGCCAGTCCAGAGGCAGGGGACCGGGAAAGAAGAATAAGAGTAGAAACCCGGAGAAGCCCCATTTCCCTCTAGCGACTGAAGATGACGTCAGACATCACTTTACCCCTAGTGAGCGACAATTGTGTCTGTCGTCAATCCGGACCGCCTTTAATCAAGGCGCTGGAACTTGCACCCTGTCAGACTCAGGGAGATTAAGTTACGCTGTGGAGTTTAGTTTGCCTACTCATCATACCGTGCGCCTGATTCGCGTCACAACGTCACCCTCAGCATGA	TACGGTCTCTCCACCCCTTT	AACCATGTCTGGGATTCTTG	CGATAACGGCAAGTGATAAC	CACGCATTTGTCGTCCGGCG	ATAACC	14368	Annot_cds	ORF7	TRS-L-canonical
187	14373	14185	CCTTTA|CACGCA	1	14496	123	MPNNNGRQQNKKKGDGQPVNQLCQMLGKIIAQQSQSRGRGPGKKNKSRNPEKPHFPLATEDDVRHHFTPSERQLCLSSIRTAFNQGAGTCTLSDSGRLSYAVEFSLPTHHTVRLIRVTTSPSA	ATGCCAAATAACAACGGCAGACAGCAGAATAAAAAGAAGGGGGATGGCCAGCCAGTCAATCAGCTGTGCCAGATGTTGGGTAAGATTATCGCCCAACAGAGCCAGTCCAGAGGCAGGGGACCGGGAAAGAAGAATAAGAGTAGAAACCCGGAGAAGCCCCATTTCCCTCTAGCGACTGAAGATGACGTCAGACATCACTTTACCCCTAGTGAGCGACAATTGTGTCTGTCGTCAATCCGGACCGCCTTTAATCAAGGCGCTGGAACTTGCACCCTGTCAGACTCAGGGAGATTAAGTTACGCTGTGGAGTTTAGTTTGCCTACTCATCATACCGTGCGCCTGATTCGCGTCACAACGTCACCCTCAGCATGA	ACGGTCTCTCCACCCCTTTA	ACCATGTCTGGGATTCTTGA	CGATAACGGCAAGTGATAAC	CACGCATTTGTCGTCCGGCG	ATAACC	14368	Annot_cds	ORF7	TRS-L-canonical
187	14373	14185	CCGTTA|CACGCA	1	14496	123	MPNNNGRQQNKKKGDGQPVNQLCQMLGKIIAQQSQSRGRGPGKKNKSRNPEKPHFPLATEDDVRHHFTPSERQLCLSSIRTAFNQGAGTCTLSDSGRLSYAVEFSLPTHHTVRLIRVTTSPSA	ATGCCAAATAACAACGGCAGACAGCAGAATAAAAAGAAGGGGGATGGCCAGCCAGTCAATCAGCTGTGCCAGATGTTGGGTAAGATTATCGCCCAACAGAGCCAGTCCAGAGGCAGGGGACCGGGAAAGAAGAATAAGAGTAGAAACCCGGAGAAGCCCCATTTCCCTCTAGCGACTGAAGATGACGTCAGACATCACTTTACCCCTAGTGAGCGACAATTGTGTCTGTCGTCAATCCGGACCGCCTTTAATCAAGGCGCTGGAACTTGCACCCTGTCAGACTCAGGGAGATTAAGTTACGCTGTGGAGTTTAGTTTGCCTACTCATCATACCGTGCGCCTGATTCGCGTCACAACGTCACCCTCAGCATGA	ACGGTCTCTCCACCCCTTTA	ACCATGTCTGGGATTCTTGA	CGATAACGGCAAGTGATAAC	CACGCATTTGTCGTCCGGCG	ATAACC	14368	Annot_cds	ORF7	TRS-L-canonical
187	14373	14185	CCCTTA|CACGCA	1	14496	123	MPNNNGRQQNKKKGDGQPVNQLCQMLGKIIAQQSQSRGRGPGKKNKSRNPEKPHFPLATEDDVRHHFTPSERQLCLSSIRTAFNQGAGTCTLSDSGRLSYAVEFSLPTHHTVRLIRVTTSPSA	ATGCCAAATAACAACGGCAGACAGCAGAATAAAAAGAAGGGGGATGGCCAGCCAGTCAATCAGCTGTGCCAGATGTTGGGTAAGATTATCGCCCAACAGAGCCAGTCCAGAGGCAGGGGACCGGGAAAGAAGAATAAGAGTAGAAACCCGGAGAAGCCCCATTTCCCTCTAGCGACTGAAGATGACGTCAGACATCACTTTACCCCTAGTGAGCGACAATTGTGTCTGTCGTCAATCCGGACCGCCTTTAATCAAGGCGCTGGAACTTGCACCCTGTCAGACTCAGGGAGATTAAGTTACGCTGTGGAGTTTAGTTTGCCTACTCATCATACCGTGCGCCTGATTCGCGTCACAACGTCACCCTCAGCATGA	ACGGTCTCTCCACCCCTTTA	ACCATGTCTGGGATTCTTGA	CGATAACGGCAAGTGATAAC	CACGCATTTGTCGTCCGGCG	ATAACC	14368	Annot_cds	ORF7	TRS-L-canonical
188	14373	14184	CTTTAA|CACGCA	19	14496	123	MPNNNGRQQNKKKGDGQPVNQLCQMLGKIIAQQSQSRGRGPGKKNKSRNPEKPHFPLATEDDVRHHFTPSERQLCLSSIRTAFNQGAGTCTLSDSGRLSYAVEFSLPTHHTVRLIRVTTSPSA	ATGCCAAATAACAACGGCAGACAGCAGAATAAAAAGAAGGGGGATGGCCAGCCAGTCAATCAGCTGTGCCAGATGTTGGGTAAGATTATCGCCCAACAGAGCCAGTCCAGAGGCAGGGGACCGGGAAAGAAGAATAAGAGTAGAAACCCGGAGAAGCCCCATTTCCCTCTAGCGACTGAAGATGACGTCAGACATCACTTTACCCCTAGTGAGCGACAATTGTGTCTGTCGTCAATCCGGACCGCCTTTAATCAAGGCGCTGGAACTTGCACCCTGTCAGACTCAGGGAGATTAAGTTACGCTGTGGAGTTTAGTTTGCCTACTCATCATACCGTGCGCCTGATTCGCGTCACAACGTCACCCTCAGCATGA	CGGTCTCTCCACCCCTTTAA	CCATGTCTGGGATTCTTGAT	CGATAACGGCAAGTGATAAC	CACGCATTTGTCGTCCGGCG	ATAACC	14368	Annot_cds	ORF7	TRS-L-canonical
188	14373	14184	ATTTAA|CACGCA	3	14496	123	MPNNNGRQQNKKKGDGQPVNQLCQMLGKIIAQQSQSRGRGPGKKNKSRNPEKPHFPLATEDDVRHHFTPSERQLCLSSIRTAFNQGAGTCTLSDSGRLSYAVEFSLPTHHTVRLIRVTTSPSA	ATGCCAAATAACAACGGCAGACAGCAGAATAAAAAGAAGGGGGATGGCCAGCCAGTCAATCAGCTGTGCCAGATGTTGGGTAAGATTATCGCCCAACAGAGCCAGTCCAGAGGCAGGGGACCGGGAAAGAAGAATAAGAGTAGAAACCCGGAGAAGCCCCATTTCCCTCTAGCGACTGAAGATGACGTCAGACATCACTTTACCCCTAGTGAGCGACAATTGTGTCTGTCGTCAATCCGGACCGCCTTTAATCAAGGCGCTGGAACTTGCACCCTGTCAGACTCAGGGAGATTAAGTTACGCTGTGGAGTTTAGTTTGCCTACTCATCATACCGTGCGCCTGATTCGCGTCACAACGTCACCCTCAGCATGA	CGGTCTCTCCACCCCTTTAA	CCATGTCTGGGATTCTTGAT	CGATAACGGCAAGTGATAAC	CACGCATTTGTCGTCCGGCG	ATAACC	14368	Annot_cds	ORF7	TRS-L-canonical
188	14373	14184	CTTTAA|CACGCG	1	14496	123	MPNNNGRQQNKKKGDGQPVNQLCQMLGKIIAQQSQSRGRGPGKKNKSRNPEKPHFPLATEDDVRHHFTPSERQLCLSSIRTAFNQGAGTCTLSDSGRLSYAVEFSLPTHHTVRLIRVTTSPSA	ATGCCAAATAACAACGGCAGACAGCAGAATAAAAAGAAGGGGGATGGCCAGCCAGTCAATCAGCTGTGCCAGATGTTGGGTAAGATTATCGCCCAACAGAGCCAGTCCAGAGGCAGGGGACCGGGAAAGAAGAATAAGAGTAGAAACCCGGAGAAGCCCCATTTCCCTCTAGCGACTGAAGATGACGTCAGACATCACTTTACCCCTAGTGAGCGACAATTGTGTCTGTCGTCAATCCGGACCGCCTTTAATCAAGGCGCTGGAACTTGCACCCTGTCAGACTCAGGGAGATTAAGTTACGCTGTGGAGTTTAGTTTGCCTACTCATCATACCGTGCGCCTGATTCGCGTCACAACGTCACCCTCAGCATGA	CGGTCTCTCCACCCCTTTAA	CCATGTCTGGGATTCTTGAT	CGATAACGGCAAGTGATAAC	CACGCATTTGTCGTCCGGCG	ATAACC	14368	Annot_cds	ORF7	TRS-L-canonical
188	14373	14184	CTTTAA|CACGCT	1	14496	123	MPNNNGRQQNKKKGDGQPVNQLCQMLGKIIAQQSQSRGRGPGKKNKSRNPEKPHFPLATEDDVRHHFTPSERQLCLSSIRTAFNQGAGTCTLSDSGRLSYAVEFSLPTHHTVRLIRVTTSPSA	ATGCCAAATAACAACGGCAGACAGCAGAATAAAAAGAAGGGGGATGGCCAGCCAGTCAATCAGCTGTGCCAGATGTTGGGTAAGATTATCGCCCAACAGAGCCAGTCCAGAGGCAGGGGACCGGGAAAGAAGAATAAGAGTAGAAACCCGGAGAAGCCCCATTTCCCTCTAGCGACTGAAGATGACGTCAGACATCACTTTACCCCTAGTGAGCGACAATTGTGTCTGTCGTCAATCCGGACCGCCTTTAATCAAGGCGCTGGAACTTGCACCCTGTCAGACTCAGGGAGATTAAGTTACGCTGTGGAGTTTAGTTTGCCTACTCATCATACCGTGCGCCTGATTCGCGTCACAACGTCACCCTCAGCATGA	CGGTCTCTCCACCCCTTTAA	CCATGTCTGGGATTCTTGAT	CGATAACGGCAAGTGATAAC	CACGCATTTGTCGTCCGGCG	ATAACC	14368	Annot_cds	ORF7	TRS-L-canonical
192	14373	14180	CTTTAT|CACGCA	111	14496	123	MPNNNGRQQNKKKGDGQPVNQLCQMLGKIIAQQSQSRGRGPGKKNKSRNPEKPHFPLATEDDVRHHFTPSERQLCLSSIRTAFNQGAGTCTLSDSGRLSYAVEFSLPTHHTVRLIRVTTSPSA	ATGCCAAATAACAACGGCAGACAGCAGAATAAAAAGAAGGGGGATGGCCAGCCAGTCAATCAGCTGTGCCAGATGTTGGGTAAGATTATCGCCCAACAGAGCCAGTCCAGAGGCAGGGGACCGGGAAAGAAGAATAAGAGTAGAAACCCGGAGAAGCCCCATTTCCCTCTAGCGACTGAAGATGACGTCAGACATCACTTTACCCCTAGTGAGCGACAATTGTGTCTGTCGTCAATCCGGACCGCCTTTAATCAAGGCGCTGGAACTTGCACCCTGTCAGACTCAGGGAGATTAAGTTACGCTGTGGAGTTTAGTTTGCCTACTCATCATACCGTGCGCCTGATTCGCGTCACAACGTCACCCTCAGCATGA	CTCTCCACCCCTTTAACCAT	GTCTGGGATTCTTGATCGGT	CGATAACGGCAAGTGATAAC	CACGCATTTGTCGTCCGGCG	ATAACC	14368	Annot_cds	ORF7	TRS-L-canonical
192	14373	14180	CCTCAT|CACGCA	74	14496	123	MPNNNGRQQNKKKGDGQPVNQLCQMLGKIIAQQSQSRGRGPGKKNKSRNPEKPHFPLATEDDVRHHFTPSERQLCLSSIRTAFNQGAGTCTLSDSGRLSYAVEFSLPTHHTVRLIRVTTSPSA	ATGCCAAATAACAACGGCAGACAGCAGAATAAAAAGAAGGGGGATGGCCAGCCAGTCAATCAGCTGTGCCAGATGTTGGGTAAGATTATCGCCCAACAGAGCCAGTCCAGAGGCAGGGGACCGGGAAAGAAGAATAAGAGTAGAAACCCGGAGAAGCCCCATTTCCCTCTAGCGACTGAAGATGACGTCAGACATCACTTTACCCCTAGTGAGCGACAATTGTGTCTGTCGTCAATCCGGACCGCCTTTAATCAAGGCGCTGGAACTTGCACCCTGTCAGACTCAGGGAGATTAAGTTACGCTGTGGAGTTTAGTTTGCCTACTCATCATACCGTGCGCCTGATTCGCGTCACAACGTCACCCTCAGCATGA	CTCTCCACCCCTTTAACCAT	GTCTGGGATTCTTGATCGGT	CGATAACGGCAAGTGATAAC	CACGCATTTGTCGTCCGGCG	ATAACC	14368	Annot_cds	ORF7	TRS-L-canonical
192	14373	14180	ATTTAT|CACGCA	25	14496	123	MPNNNGRQQNKKKGDGQPVNQLCQMLGKIIAQQSQSRGRGPGKKNKSRNPEKPHFPLATEDDVRHHFTPSERQLCLSSIRTAFNQGAGTCTLSDSGRLSYAVEFSLPTHHTVRLIRVTTSPSA	ATGCCAAATAACAACGGCAGACAGCAGAATAAAAAGAAGGGGGATGGCCAGCCAGTCAATCAGCTGTGCCAGATGTTGGGTAAGATTATCGCCCAACAGAGCCAGTCCAGAGGCAGGGGACCGGGAAAGAAGAATAAGAGTAGAAACCCGGAGAAGCCCCATTTCCCTCTAGCGACTGAAGATGACGTCAGACATCACTTTACCCCTAGTGAGCGACAATTGTGTCTGTCGTCAATCCGGACCGCCTTTAATCAAGGCGCTGGAACTTGCACCCTGTCAGACTCAGGGAGATTAAGTTACGCTGTGGAGTTTAGTTTGCCTACTCATCATACCGTGCGCCTGATTCGCGTCACAACGTCACCCTCAGCATGA	CTCTCCACCCCTTTAACCAT	GTCTGGGATTCTTGATCGGT	CGATAACGGCAAGTGATAAC	CACGCATTTGTCGTCCGGCG	ATAACC	14368	Annot_cds	ORF7	TRS-L-canonical
192	14373	14180	TAACCA|CACGCA	19	14496	123	MPNNNGRQQNKKKGDGQPVNQLCQMLGKIIAQQSQSRGRGPGKKNKSRNPEKPHFPLATEDDVRHHFTPSERQLCLSSIRTAFNQGAGTCTLSDSGRLSYAVEFSLPTHHTVRLIRVTTSPSA	ATGCCAAATAACAACGGCAGACAGCAGAATAAAAAGAAGGGGGATGGCCAGCCAGTCAATCAGCTGTGCCAGATGTTGGGTAAGATTATCGCCCAACAGAGCCAGTCCAGAGGCAGGGGACCGGGAAAGAAGAATAAGAGTAGAAACCCGGAGAAGCCCCATTTCCCTCTAGCGACTGAAGATGACGTCAGACATCACTTTACCCCTAGTGAGCGACAATTGTGTCTGTCGTCAATCCGGACCGCCTTTAATCAAGGCGCTGGAACTTGCACCCTGTCAGACTCAGGGAGATTAAGTTACGCTGTGGAGTTTAGTTTGCCTACTCATCATACCGTGCGCCTGATTCGCGTCACAACGTCACCCTCAGCATGA	CTCTCCACCCCTTTAACCAT	GTCTGGGATTCTTGATCGGT	CGATAACGGCAAGTGATAAC	CACGCATTTGTCGTCCGGCG	ATAACC	14368	Annot_cds	ORF7	TRS-L-canonical
192	14373	14180	TAACAT|CACGCA	11	14496	123	MPNNNGRQQNKKKGDGQPVNQLCQMLGKIIAQQSQSRGRGPGKKNKSRNPEKPHFPLATEDDVRHHFTPSERQLCLSSIRTAFNQGAGTCTLSDSGRLSYAVEFSLPTHHTVRLIRVTTSPSA	ATGCCAAATAACAACGGCAGACAGCAGAATAAAAAGAAGGGGGATGGCCAGCCAGTCAATCAGCTGTGCCAGATGTTGGGTAAGATTATCGCCCAACAGAGCCAGTCCAGAGGCAGGGGACCGGGAAAGAAGAATAAGAGTAGAAACCCGGAGAAGCCCCATTTCCCTCTAGCGACTGAAGATGACGTCAGACATCACTTTACCCCTAGTGAGCGACAATTGTGTCTGTCGTCAATCCGGACCGCCTTTAATCAAGGCGCTGGAACTTGCACCCTGTCAGACTCAGGGAGATTAAGTTACGCTGTGGAGTTTAGTTTGCCTACTCATCATACCGTGCGCCTGATTCGCGTCACAACGTCACCCTCAGCATGA	CTCTCCACCCCTTTAACCAT	GTCTGGGATTCTTGATCGGT	CGATAACGGCAAGTGATAAC	CACGCATTTGTCGTCCGGCG	ATAACC	14368	Annot_cds	ORF7	TRS-L-canonical
192	14373	14180	CTCTAT|CACGCA	9	14496	123	MPNNNGRQQNKKKGDGQPVNQLCQMLGKIIAQQSQSRGRGPGKKNKSRNPEKPHFPLATEDDVRHHFTPSERQLCLSSIRTAFNQGAGTCTLSDSGRLSYAVEFSLPTHHTVRLIRVTTSPSA	ATGCCAAATAACAACGGCAGACAGCAGAATAAAAAGAAGGGGGATGGCCAGCCAGTCAATCAGCTGTGCCAGATGTTGGGTAAGATTATCGCCCAACAGAGCCAGTCCAGAGGCAGGGGACCGGGAAAGAAGAATAAGAGTAGAAACCCGGAGAAGCCCCATTTCCCTCTAGCGACTGAAGATGACGTCAGACATCACTTTACCCCTAGTGAGCGACAATTGTGTCTGTCGTCAATCCGGACCGCCTTTAATCAAGGCGCTGGAACTTGCACCCTGTCAGACTCAGGGAGATTAAGTTACGCTGTGGAGTTTAGTTTGCCTACTCATCATACCGTGCGCCTGATTCGCGTCACAACGTCACCCTCAGCATGA	CTCTCCACCCCTTTAACCAT	GTCTGGGATTCTTGATCGGT	CGATAACGGCAAGTGATAAC	CACGCATTTGTCGTCCGGCG	ATAACC	14368	Annot_cds	ORF7	TRS-L-canonical
192	14373	14180	TTAACT|CACGCA	7	14496	123	MPNNNGRQQNKKKGDGQPVNQLCQMLGKIIAQQSQSRGRGPGKKNKSRNPEKPHFPLATEDDVRHHFTPSERQLCLSSIRTAFNQGAGTCTLSDSGRLSYAVEFSLPTHHTVRLIRVTTSPSA	ATGCCAAATAACAACGGCAGACAGCAGAATAAAAAGAAGGGGGATGGCCAGCCAGTCAATCAGCTGTGCCAGATGTTGGGTAAGATTATCGCCCAACAGAGCCAGTCCAGAGGCAGGGGACCGGGAAAGAAGAATAAGAGTAGAAACCCGGAGAAGCCCCATTTCCCTCTAGCGACTGAAGATGACGTCAGACATCACTTTACCCCTAGTGAGCGACAATTGTGTCTGTCGTCAATCCGGACCGCCTTTAATCAAGGCGCTGGAACTTGCACCCTGTCAGACTCAGGGAGATTAAGTTACGCTGTGGAGTTTAGTTTGCCTACTCATCATACCGTGCGCCTGATTCGCGTCACAACGTCACCCTCAGCATGA	CTCTCCACCCCTTTAACCAT	GTCTGGGATTCTTGATCGGT	CGATAACGGCAAGTGATAAC	CACGCATTTGTCGTCCGGCG	ATAACC	14368	Annot_cds	ORF7	TRS-L-canonical
192	14373	14180	CTTTAT|CACGTA	5	14496	123	MPNNNGRQQNKKKGDGQPVNQLCQMLGKIIAQQSQSRGRGPGKKNKSRNPEKPHFPLATEDDVRHHFTPSERQLCLSSIRTAFNQGAGTCTLSDSGRLSYAVEFSLPTHHTVRLIRVTTSPSA	ATGCCAAATAACAACGGCAGACAGCAGAATAAAAAGAAGGGGGATGGCCAGCCAGTCAATCAGCTGTGCCAGATGTTGGGTAAGATTATCGCCCAACAGAGCCAGTCCAGAGGCAGGGGACCGGGAAAGAAGAATAAGAGTAGAAACCCGGAGAAGCCCCATTTCCCTCTAGCGACTGAAGATGACGTCAGACATCACTTTACCCCTAGTGAGCGACAATTGTGTCTGTCGTCAATCCGGACCGCCTTTAATCAAGGCGCTGGAACTTGCACCCTGTCAGACTCAGGGAGATTAAGTTACGCTGTGGAGTTTAGTTTGCCTACTCATCATACCGTGCGCCTGATTCGCGTCACAACGTCACCCTCAGCATGA	CTCTCCACCCCTTTAACCAT	GTCTGGGATTCTTGATCGGT	CGATAACGGCAAGTGATAAC	CACGCATTTGTCGTCCGGCG	ATAACC	14368	Annot_cds	ORF7	TRS-L-canonical
192	14373	14180	CAACAT|CACGCA	5	14496	123	MPNNNGRQQNKKKGDGQPVNQLCQMLGKIIAQQSQSRGRGPGKKNKSRNPEKPHFPLATEDDVRHHFTPSERQLCLSSIRTAFNQGAGTCTLSDSGRLSYAVEFSLPTHHTVRLIRVTTSPSA	ATGCCAAATAACAACGGCAGACAGCAGAATAAAAAGAAGGGGGATGGCCAGCCAGTCAATCAGCTGTGCCAGATGTTGGGTAAGATTATCGCCCAACAGAGCCAGTCCAGAGGCAGGGGACCGGGAAAGAAGAATAAGAGTAGAAACCCGGAGAAGCCCCATTTCCCTCTAGCGACTGAAGATGACGTCAGACATCACTTTACCCCTAGTGAGCGACAATTGTGTCTGTCGTCAATCCGGACCGCCTTTAATCAAGGCGCTGGAACTTGCACCCTGTCAGACTCAGGGAGATTAAGTTACGCTGTGGAGTTTAGTTTGCCTACTCATCATACCGTGCGCCTGATTCGCGTCACAACGTCACCCTCAGCATGA	CTCTCCACCCCTTTAACCAT	GTCTGGGATTCTTGATCGGT	CGATAACGGCAAGTGATAAC	CACGCATTTGTCGTCCGGCG	ATAACC	14368	Annot_cds	ORF7	TRS-L-canonical
192	14373	14180	CCACAT|CACGCA	5	14496	123	MPNNNGRQQNKKKGDGQPVNQLCQMLGKIIAQQSQSRGRGPGKKNKSRNPEKPHFPLATEDDVRHHFTPSERQLCLSSIRTAFNQGAGTCTLSDSGRLSYAVEFSLPTHHTVRLIRVTTSPSA	ATGCCAAATAACAACGGCAGACAGCAGAATAAAAAGAAGGGGGATGGCCAGCCAGTCAATCAGCTGTGCCAGATGTTGGGTAAGATTATCGCCCAACAGAGCCAGTCCAGAGGCAGGGGACCGGGAAAGAAGAATAAGAGTAGAAACCCGGAGAAGCCCCATTTCCCTCTAGCGACTGAAGATGACGTCAGACATCACTTTACCCCTAGTGAGCGACAATTGTGTCTGTCGTCAATCCGGACCGCCTTTAATCAAGGCGCTGGAACTTGCACCCTGTCAGACTCAGGGAGATTAAGTTACGCTGTGGAGTTTAGTTTGCCTACTCATCATACCGTGCGCCTGATTCGCGTCACAACGTCACCCTCAGCATGA	CTCTCCACCCCTTTAACCAT	GTCTGGGATTCTTGATCGGT	CGATAACGGCAAGTGATAAC	CACGCATTTGTCGTCCGGCG	ATAACC	14368	Annot_cds	ORF7	TRS-L-canonical
192	14373	14180	CTTCAT|CACGCA	4	14496	123	MPNNNGRQQNKKKGDGQPVNQLCQMLGKIIAQQSQSRGRGPGKKNKSRNPEKPHFPLATEDDVRHHFTPSERQLCLSSIRTAFNQGAGTCTLSDSGRLSYAVEFSLPTHHTVRLIRVTTSPSA	ATGCCAAATAACAACGGCAGACAGCAGAATAAAAAGAAGGGGGATGGCCAGCCAGTCAATCAGCTGTGCCAGATGTTGGGTAAGATTATCGCCCAACAGAGCCAGTCCAGAGGCAGGGGACCGGGAAAGAAGAATAAGAGTAGAAACCCGGAGAAGCCCCATTTCCCTCTAGCGACTGAAGATGACGTCAGACATCACTTTACCCCTAGTGAGCGACAATTGTGTCTGTCGTCAATCCGGACCGCCTTTAATCAAGGCGCTGGAACTTGCACCCTGTCAGACTCAGGGAGATTAAGTTACGCTGTGGAGTTTAGTTTGCCTACTCATCATACCGTGCGCCTGATTCGCGTCACAACGTCACCCTCAGCATGA	CTCTCCACCCCTTTAACCAT	GTCTGGGATTCTTGATCGGT	CGATAACGGCAAGTGATAAC	CACGCATTTGTCGTCCGGCG	ATAACC	14368	Annot_cds	ORF7	TRS-L-canonical
192	14373	14180	CTTTAT|CACGCT	4	14496	123	MPNNNGRQQNKKKGDGQPVNQLCQMLGKIIAQQSQSRGRGPGKKNKSRNPEKPHFPLATEDDVRHHFTPSERQLCLSSIRTAFNQGAGTCTLSDSGRLSYAVEFSLPTHHTVRLIRVTTSPSA	ATGCCAAATAACAACGGCAGACAGCAGAATAAAAAGAAGGGGGATGGCCAGCCAGTCAATCAGCTGTGCCAGATGTTGGGTAAGATTATCGCCCAACAGAGCCAGTCCAGAGGCAGGGGACCGGGAAAGAAGAATAAGAGTAGAAACCCGGAGAAGCCCCATTTCCCTCTAGCGACTGAAGATGACGTCAGACATCACTTTACCCCTAGTGAGCGACAATTGTGTCTGTCGTCAATCCGGACCGCCTTTAATCAAGGCGCTGGAACTTGCACCCTGTCAGACTCAGGGAGATTAAGTTACGCTGTGGAGTTTAGTTTGCCTACTCATCATACCGTGCGCCTGATTCGCGTCACAACGTCACCCTCAGCATGA	CTCTCCACCCCTTTAACCAT	GTCTGGGATTCTTGATCGGT	CGATAACGGCAAGTGATAAC	CACGCATTTGTCGTCCGGCG	ATAACC	14368	Annot_cds	ORF7	TRS-L-canonical
192	14373	14180	CCTCAT|CACGTA	4	14496	123	MPNNNGRQQNKKKGDGQPVNQLCQMLGKIIAQQSQSRGRGPGKKNKSRNPEKPHFPLATEDDVRHHFTPSERQLCLSSIRTAFNQGAGTCTLSDSGRLSYAVEFSLPTHHTVRLIRVTTSPSA	ATGCCAAATAACAACGGCAGACAGCAGAATAAAAAGAAGGGGGATGGCCAGCCAGTCAATCAGCTGTGCCAGATGTTGGGTAAGATTATCGCCCAACAGAGCCAGTCCAGAGGCAGGGGACCGGGAAAGAAGAATAAGAGTAGAAACCCGGAGAAGCCCCATTTCCCTCTAGCGACTGAAGATGACGTCAGACATCACTTTACCCCTAGTGAGCGACAATTGTGTCTGTCGTCAATCCGGACCGCCTTTAATCAAGGCGCTGGAACTTGCACCCTGTCAGACTCAGGGAGATTAAGTTACGCTGTGGAGTTTAGTTTGCCTACTCATCATACCGTGCGCCTGATTCGCGTCACAACGTCACCCTCAGCATGA	CTCTCCACCCCTTTAACCAT	GTCTGGGATTCTTGATCGGT	CGATAACGGCAAGTGATAAC	CACGCATTTGTCGTCCGGCG	ATAACC	14368	Annot_cds	ORF7	TRS-L-canonical
192	14373	14180	TTTCAT|CACGCA	4	14496	123	MPNNNGRQQNKKKGDGQPVNQLCQMLGKIIAQQSQSRGRGPGKKNKSRNPEKPHFPLATEDDVRHHFTPSERQLCLSSIRTAFNQGAGTCTLSDSGRLSYAVEFSLPTHHTVRLIRVTTSPSA	ATGCCAAATAACAACGGCAGACAGCAGAATAAAAAGAAGGGGGATGGCCAGCCAGTCAATCAGCTGTGCCAGATGTTGGGTAAGATTATCGCCCAACAGAGCCAGTCCAGAGGCAGGGGACCGGGAAAGAAGAATAAGAGTAGAAACCCGGAGAAGCCCCATTTCCCTCTAGCGACTGAAGATGACGTCAGACATCACTTTACCCCTAGTGAGCGACAATTGTGTCTGTCGTCAATCCGGACCGCCTTTAATCAAGGCGCTGGAACTTGCACCCTGTCAGACTCAGGGAGATTAAGTTACGCTGTGGAGTTTAGTTTGCCTACTCATCATACCGTGCGCCTGATTCGCGTCACAACGTCACCCTCAGCATGA	CTCTCCACCCCTTTAACCAT	GTCTGGGATTCTTGATCGGT	CGATAACGGCAAGTGATAAC	CACGCATTTGTCGTCCGGCG	ATAACC	14368	Annot_cds	ORF7	TRS-L-canonical
192	14373	14180	CTATAT|CACGCA	4	14496	123	MPNNNGRQQNKKKGDGQPVNQLCQMLGKIIAQQSQSRGRGPGKKNKSRNPEKPHFPLATEDDVRHHFTPSERQLCLSSIRTAFNQGAGTCTLSDSGRLSYAVEFSLPTHHTVRLIRVTTSPSA	ATGCCAAATAACAACGGCAGACAGCAGAATAAAAAGAAGGGGGATGGCCAGCCAGTCAATCAGCTGTGCCAGATGTTGGGTAAGATTATCGCCCAACAGAGCCAGTCCAGAGGCAGGGGACCGGGAAAGAAGAATAAGAGTAGAAACCCGGAGAAGCCCCATTTCCCTCTAGCGACTGAAGATGACGTCAGACATCACTTTACCCCTAGTGAGCGACAATTGTGTCTGTCGTCAATCCGGACCGCCTTTAATCAAGGCGCTGGAACTTGCACCCTGTCAGACTCAGGGAGATTAAGTTACGCTGTGGAGTTTAGTTTGCCTACTCATCATACCGTGCGCCTGATTCGCGTCACAACGTCACCCTCAGCATGA	CTCTCCACCCCTTTAACCAT	GTCTGGGATTCTTGATCGGT	CGATAACGGCAAGTGATAAC	CACGCATTTGTCGTCCGGCG	ATAACC	14368	Annot_cds	ORF7	TRS-L-canonical
192	14373	14180	CCTCAT|CACGCT	4	14496	123	MPNNNGRQQNKKKGDGQPVNQLCQMLGKIIAQQSQSRGRGPGKKNKSRNPEKPHFPLATEDDVRHHFTPSERQLCLSSIRTAFNQGAGTCTLSDSGRLSYAVEFSLPTHHTVRLIRVTTSPSA	ATGCCAAATAACAACGGCAGACAGCAGAATAAAAAGAAGGGGGATGGCCAGCCAGTCAATCAGCTGTGCCAGATGTTGGGTAAGATTATCGCCCAACAGAGCCAGTCCAGAGGCAGGGGACCGGGAAAGAAGAATAAGAGTAGAAACCCGGAGAAGCCCCATTTCCCTCTAGCGACTGAAGATGACGTCAGACATCACTTTACCCCTAGTGAGCGACAATTGTGTCTGTCGTCAATCCGGACCGCCTTTAATCAAGGCGCTGGAACTTGCACCCTGTCAGACTCAGGGAGATTAAGTTACGCTGTGGAGTTTAGTTTGCCTACTCATCATACCGTGCGCCTGATTCGCGTCACAACGTCACCCTCAGCATGA	CTCTCCACCCCTTTAACCAT	GTCTGGGATTCTTGATCGGT	CGATAACGGCAAGTGATAAC	CACGCATTTGTCGTCCGGCG	ATAACC	14368	Annot_cds	ORF7	TRS-L-canonical
192	14373	14180	CCTCAT|TACGCA	4	14496	123	MPNNNGRQQNKKKGDGQPVNQLCQMLGKIIAQQSQSRGRGPGKKNKSRNPEKPHFPLATEDDVRHHFTPSERQLCLSSIRTAFNQGAGTCTLSDSGRLSYAVEFSLPTHHTVRLIRVTTSPSA	ATGCCAAATAACAACGGCAGACAGCAGAATAAAAAGAAGGGGGATGGCCAGCCAGTCAATCAGCTGTGCCAGATGTTGGGTAAGATTATCGCCCAACAGAGCCAGTCCAGAGGCAGGGGACCGGGAAAGAAGAATAAGAGTAGAAACCCGGAGAAGCCCCATTTCCCTCTAGCGACTGAAGATGACGTCAGACATCACTTTACCCCTAGTGAGCGACAATTGTGTCTGTCGTCAATCCGGACCGCCTTTAATCAAGGCGCTGGAACTTGCACCCTGTCAGACTCAGGGAGATTAAGTTACGCTGTGGAGTTTAGTTTGCCTACTCATCATACCGTGCGCCTGATTCGCGTCACAACGTCACCCTCAGCATGA	CTCTCCACCCCTTTAACCAT	GTCTGGGATTCTTGATCGGT	CGATAACGGCAAGTGATAAC	CACGCATTTGTCGTCCGGCG	ATAACC	14368	Annot_cds	ORF7	TRS-L-canonical
192	14373	14180	TAACCA|CACGTA	3	14496	123	MPNNNGRQQNKKKGDGQPVNQLCQMLGKIIAQQSQSRGRGPGKKNKSRNPEKPHFPLATEDDVRHHFTPSERQLCLSSIRTAFNQGAGTCTLSDSGRLSYAVEFSLPTHHTVRLIRVTTSPSA	ATGCCAAATAACAACGGCAGACAGCAGAATAAAAAGAAGGGGGATGGCCAGCCAGTCAATCAGCTGTGCCAGATGTTGGGTAAGATTATCGCCCAACAGAGCCAGTCCAGAGGCAGGGGACCGGGAAAGAAGAATAAGAGTAGAAACCCGGAGAAGCCCCATTTCCCTCTAGCGACTGAAGATGACGTCAGACATCACTTTACCCCTAGTGAGCGACAATTGTGTCTGTCGTCAATCCGGACCGCCTTTAATCAAGGCGCTGGAACTTGCACCCTGTCAGACTCAGGGAGATTAAGTTACGCTGTGGAGTTTAGTTTGCCTACTCATCATACCGTGCGCCTGATTCGCGTCACAACGTCACCCTCAGCATGA	CTCTCCACCCCTTTAACCAT	GTCTGGGATTCTTGATCGGT	CGATAACGGCAAGTGATAAC	CACGCATTTGTCGTCCGGCG	ATAACC	14368	Annot_cds	ORF7	TRS-L-canonical
192	14373	14180	CAATAT|CACGCA	3	14496	123	MPNNNGRQQNKKKGDGQPVNQLCQMLGKIIAQQSQSRGRGPGKKNKSRNPEKPHFPLATEDDVRHHFTPSERQLCLSSIRTAFNQGAGTCTLSDSGRLSYAVEFSLPTHHTVRLIRVTTSPSA	ATGCCAAATAACAACGGCAGACAGCAGAATAAAAAGAAGGGGGATGGCCAGCCAGTCAATCAGCTGTGCCAGATGTTGGGTAAGATTATCGCCCAACAGAGCCAGTCCAGAGGCAGGGGACCGGGAAAGAAGAATAAGAGTAGAAACCCGGAGAAGCCCCATTTCCCTCTAGCGACTGAAGATGACGTCAGACATCACTTTACCCCTAGTGAGCGACAATTGTGTCTGTCGTCAATCCGGACCGCCTTTAATCAAGGCGCTGGAACTTGCACCCTGTCAGACTCAGGGAGATTAAGTTACGCTGTGGAGTTTAGTTTGCCTACTCATCATACCGTGCGCCTGATTCGCGTCACAACGTCACCCTCAGCATGA	CTCTCCACCCCTTTAACCAT	GTCTGGGATTCTTGATCGGT	CGATAACGGCAAGTGATAAC	CACGCATTTGTCGTCCGGCG	ATAACC	14368	Annot_cds	ORF7	TRS-L-canonical
192	14373	14180	CTTCAT|CACGCT	3	14496	123	MPNNNGRQQNKKKGDGQPVNQLCQMLGKIIAQQSQSRGRGPGKKNKSRNPEKPHFPLATEDDVRHHFTPSERQLCLSSIRTAFNQGAGTCTLSDSGRLSYAVEFSLPTHHTVRLIRVTTSPSA	ATGCCAAATAACAACGGCAGACAGCAGAATAAAAAGAAGGGGGATGGCCAGCCAGTCAATCAGCTGTGCCAGATGTTGGGTAAGATTATCGCCCAACAGAGCCAGTCCAGAGGCAGGGGACCGGGAAAGAAGAATAAGAGTAGAAACCCGGAGAAGCCCCATTTCCCTCTAGCGACTGAAGATGACGTCAGACATCACTTTACCCCTAGTGAGCGACAATTGTGTCTGTCGTCAATCCGGACCGCCTTTAATCAAGGCGCTGGAACTTGCACCCTGTCAGACTCAGGGAGATTAAGTTACGCTGTGGAGTTTAGTTTGCCTACTCATCATACCGTGCGCCTGATTCGCGTCACAACGTCACCCTCAGCATGA	CTCTCCACCCCTTTAACCAT	GTCTGGGATTCTTGATCGGT	CGATAACGGCAAGTGATAAC	CACGCATTTGTCGTCCGGCG	ATAACC	14368	Annot_cds	ORF7	TRS-L-canonical
192	14373	14180	TTATCT|CACGCA	3	14496	123	MPNNNGRQQNKKKGDGQPVNQLCQMLGKIIAQQSQSRGRGPGKKNKSRNPEKPHFPLATEDDVRHHFTPSERQLCLSSIRTAFNQGAGTCTLSDSGRLSYAVEFSLPTHHTVRLIRVTTSPSA	ATGCCAAATAACAACGGCAGACAGCAGAATAAAAAGAAGGGGGATGGCCAGCCAGTCAATCAGCTGTGCCAGATGTTGGGTAAGATTATCGCCCAACAGAGCCAGTCCAGAGGCAGGGGACCGGGAAAGAAGAATAAGAGTAGAAACCCGGAGAAGCCCCATTTCCCTCTAGCGACTGAAGATGACGTCAGACATCACTTTACCCCTAGTGAGCGACAATTGTGTCTGTCGTCAATCCGGACCGCCTTTAATCAAGGCGCTGGAACTTGCACCCTGTCAGACTCAGGGAGATTAAGTTACGCTGTGGAGTTTAGTTTGCCTACTCATCATACCGTGCGCCTGATTCGCGTCACAACGTCACCCTCAGCATGA	CTCTCCACCCCTTTAACCAT	GTCTGGGATTCTTGATCGGT	CGATAACGGCAAGTGATAAC	CACGCATTTGTCGTCCGGCG	ATAACC	14368	Annot_cds	ORF7	TRS-L-canonical
192	14373	14180	TTTATT|CACGCA	2	14496	123	MPNNNGRQQNKKKGDGQPVNQLCQMLGKIIAQQSQSRGRGPGKKNKSRNPEKPHFPLATEDDVRHHFTPSERQLCLSSIRTAFNQGAGTCTLSDSGRLSYAVEFSLPTHHTVRLIRVTTSPSA	ATGCCAAATAACAACGGCAGACAGCAGAATAAAAAGAAGGGGGATGGCCAGCCAGTCAATCAGCTGTGCCAGATGTTGGGTAAGATTATCGCCCAACAGAGCCAGTCCAGAGGCAGGGGACCGGGAAAGAAGAATAAGAGTAGAAACCCGGAGAAGCCCCATTTCCCTCTAGCGACTGAAGATGACGTCAGACATCACTTTACCCCTAGTGAGCGACAATTGTGTCTGTCGTCAATCCGGACCGCCTTTAATCAAGGCGCTGGAACTTGCACCCTGTCAGACTCAGGGAGATTAAGTTACGCTGTGGAGTTTAGTTTGCCTACTCATCATACCGTGCGCCTGATTCGCGTCACAACGTCACCCTCAGCATGA	CTCTCCACCCCTTTAACCAT	GTCTGGGATTCTTGATCGGT	CGATAACGGCAAGTGATAAC	CACGCATTTGTCGTCCGGCG	ATAACC	14368	Annot_cds	ORF7	TRS-L-canonical
192	14373	14180	CCTCAT|CACGCG	2	14496	123	MPNNNGRQQNKKKGDGQPVNQLCQMLGKIIAQQSQSRGRGPGKKNKSRNPEKPHFPLATEDDVRHHFTPSERQLCLSSIRTAFNQGAGTCTLSDSGRLSYAVEFSLPTHHTVRLIRVTTSPSA	ATGCCAAATAACAACGGCAGACAGCAGAATAAAAAGAAGGGGGATGGCCAGCCAGTCAATCAGCTGTGCCAGATGTTGGGTAAGATTATCGCCCAACAGAGCCAGTCCAGAGGCAGGGGACCGGGAAAGAAGAATAAGAGTAGAAACCCGGAGAAGCCCCATTTCCCTCTAGCGACTGAAGATGACGTCAGACATCACTTTACCCCTAGTGAGCGACAATTGTGTCTGTCGTCAATCCGGACCGCCTTTAATCAAGGCGCTGGAACTTGCACCCTGTCAGACTCAGGGAGATTAAGTTACGCTGTGGAGTTTAGTTTGCCTACTCATCATACCGTGCGCCTGATTCGCGTCACAACGTCACCCTCAGCATGA	CTCTCCACCCCTTTAACCAT	GTCTGGGATTCTTGATCGGT	CGATAACGGCAAGTGATAAC	CACGCATTTGTCGTCCGGCG	ATAACC	14368	Annot_cds	ORF7	TRS-L-canonical
192	14373	14180	TAACCA|CATGCA	2	14496	123	MPNNNGRQQNKKKGDGQPVNQLCQMLGKIIAQQSQSRGRGPGKKNKSRNPEKPHFPLATEDDVRHHFTPSERQLCLSSIRTAFNQGAGTCTLSDSGRLSYAVEFSLPTHHTVRLIRVTTSPSA	ATGCCAAATAACAACGGCAGACAGCAGAATAAAAAGAAGGGGGATGGCCAGCCAGTCAATCAGCTGTGCCAGATGTTGGGTAAGATTATCGCCCAACAGAGCCAGTCCAGAGGCAGGGGACCGGGAAAGAAGAATAAGAGTAGAAACCCGGAGAAGCCCCATTTCCCTCTAGCGACTGAAGATGACGTCAGACATCACTTTACCCCTAGTGAGCGACAATTGTGTCTGTCGTCAATCCGGACCGCCTTTAATCAAGGCGCTGGAACTTGCACCCTGTCAGACTCAGGGAGATTAAGTTACGCTGTGGAGTTTAGTTTGCCTACTCATCATACCGTGCGCCTGATTCGCGTCACAACGTCACCCTCAGCATGA	CTCTCCACCCCTTTAACCAT	GTCTGGGATTCTTGATCGGT	CGATAACGGCAAGTGATAAC	CACGCATTTGTCGTCCGGCG	ATAACC	14368	Annot_cds	ORF7	TRS-L-canonical
192	14373	14180	CCTTAT|CACGCA	2	14496	123	MPNNNGRQQNKKKGDGQPVNQLCQMLGKIIAQQSQSRGRGPGKKNKSRNPEKPHFPLATEDDVRHHFTPSERQLCLSSIRTAFNQGAGTCTLSDSGRLSYAVEFSLPTHHTVRLIRVTTSPSA	ATGCCAAATAACAACGGCAGACAGCAGAATAAAAAGAAGGGGGATGGCCAGCCAGTCAATCAGCTGTGCCAGATGTTGGGTAAGATTATCGCCCAACAGAGCCAGTCCAGAGGCAGGGGACCGGGAAAGAAGAATAAGAGTAGAAACCCGGAGAAGCCCCATTTCCCTCTAGCGACTGAAGATGACGTCAGACATCACTTTACCCCTAGTGAGCGACAATTGTGTCTGTCGTCAATCCGGACCGCCTTTAATCAAGGCGCTGGAACTTGCACCCTGTCAGACTCAGGGAGATTAAGTTACGCTGTGGAGTTTAGTTTGCCTACTCATCATACCGTGCGCCTGATTCGCGTCACAACGTCACCCTCAGCATGA	CTCTCCACCCCTTTAACCAT	GTCTGGGATTCTTGATCGGT	CGATAACGGCAAGTGATAAC	CACGCATTTGTCGTCCGGCG	ATAACC	14368	Annot_cds	ORF7	TRS-L-canonical
192	14373	14180	TATCAT|TACGCA	2	14496	123	MPNNNGRQQNKKKGDGQPVNQLCQMLGKIIAQQSQSRGRGPGKKNKSRNPEKPHFPLATEDDVRHHFTPSERQLCLSSIRTAFNQGAGTCTLSDSGRLSYAVEFSLPTHHTVRLIRVTTSPSA	ATGCCAAATAACAACGGCAGACAGCAGAATAAAAAGAAGGGGGATGGCCAGCCAGTCAATCAGCTGTGCCAGATGTTGGGTAAGATTATCGCCCAACAGAGCCAGTCCAGAGGCAGGGGACCGGGAAAGAAGAATAAGAGTAGAAACCCGGAGAAGCCCCATTTCCCTCTAGCGACTGAAGATGACGTCAGACATCACTTTACCCCTAGTGAGCGACAATTGTGTCTGTCGTCAATCCGGACCGCCTTTAATCAAGGCGCTGGAACTTGCACCCTGTCAGACTCAGGGAGATTAAGTTACGCTGTGGAGTTTAGTTTGCCTACTCATCATACCGTGCGCCTGATTCGCGTCACAACGTCACCCTCAGCATGA	CTCTCCACCCCTTTAACCAT	GTCTGGGATTCTTGATCGGT	CGATAACGGCAAGTGATAAC	CACGCATTTGTCGTCCGGCG	ATAACC	14368	Annot_cds	ORF7	TRS-L-canonical
192	14373	14180	TAACCT|CACGCA	2	14496	123	MPNNNGRQQNKKKGDGQPVNQLCQMLGKIIAQQSQSRGRGPGKKNKSRNPEKPHFPLATEDDVRHHFTPSERQLCLSSIRTAFNQGAGTCTLSDSGRLSYAVEFSLPTHHTVRLIRVTTSPSA	ATGCCAAATAACAACGGCAGACAGCAGAATAAAAAGAAGGGGGATGGCCAGCCAGTCAATCAGCTGTGCCAGATGTTGGGTAAGATTATCGCCCAACAGAGCCAGTCCAGAGGCAGGGGACCGGGAAAGAAGAATAAGAGTAGAAACCCGGAGAAGCCCCATTTCCCTCTAGCGACTGAAGATGACGTCAGACATCACTTTACCCCTAGTGAGCGACAATTGTGTCTGTCGTCAATCCGGACCGCCTTTAATCAAGGCGCTGGAACTTGCACCCTGTCAGACTCAGGGAGATTAAGTTACGCTGTGGAGTTTAGTTTGCCTACTCATCATACCGTGCGCCTGATTCGCGTCACAACGTCACCCTCAGCATGA	CTCTCCACCCCTTTAACCAT	GTCTGGGATTCTTGATCGGT	CGATAACGGCAAGTGATAAC	CACGCATTTGTCGTCCGGCG	ATAACC	14368	Annot_cds	ORF7	TRS-L-canonical
192	14373	14180	TAAACT|CACGCA	2	14496	123	MPNNNGRQQNKKKGDGQPVNQLCQMLGKIIAQQSQSRGRGPGKKNKSRNPEKPHFPLATEDDVRHHFTPSERQLCLSSIRTAFNQGAGTCTLSDSGRLSYAVEFSLPTHHTVRLIRVTTSPSA	ATGCCAAATAACAACGGCAGACAGCAGAATAAAAAGAAGGGGGATGGCCAGCCAGTCAATCAGCTGTGCCAGATGTTGGGTAAGATTATCGCCCAACAGAGCCAGTCCAGAGGCAGGGGACCGGGAAAGAAGAATAAGAGTAGAAACCCGGAGAAGCCCCATTTCCCTCTAGCGACTGAAGATGACGTCAGACATCACTTTACCCCTAGTGAGCGACAATTGTGTCTGTCGTCAATCCGGACCGCCTTTAATCAAGGCGCTGGAACTTGCACCCTGTCAGACTCAGGGAGATTAAGTTACGCTGTGGAGTTTAGTTTGCCTACTCATCATACCGTGCGCCTGATTCGCGTCACAACGTCACCCTCAGCATGA	CTCTCCACCCCTTTAACCAT	GTCTGGGATTCTTGATCGGT	CGATAACGGCAAGTGATAAC	CACGCATTTGTCGTCCGGCG	ATAACC	14368	Annot_cds	ORF7	TRS-L-canonical
192	14373	14180	TCTCAT|CACGCA	2	14496	123	MPNNNGRQQNKKKGDGQPVNQLCQMLGKIIAQQSQSRGRGPGKKNKSRNPEKPHFPLATEDDVRHHFTPSERQLCLSSIRTAFNQGAGTCTLSDSGRLSYAVEFSLPTHHTVRLIRVTTSPSA	ATGCCAAATAACAACGGCAGACAGCAGAATAAAAAGAAGGGGGATGGCCAGCCAGTCAATCAGCTGTGCCAGATGTTGGGTAAGATTATCGCCCAACAGAGCCAGTCCAGAGGCAGGGGACCGGGAAAGAAGAATAAGAGTAGAAACCCGGAGAAGCCCCATTTCCCTCTAGCGACTGAAGATGACGTCAGACATCACTTTACCCCTAGTGAGCGACAATTGTGTCTGTCGTCAATCCGGACCGCCTTTAATCAAGGCGCTGGAACTTGCACCCTGTCAGACTCAGGGAGATTAAGTTACGCTGTGGAGTTTAGTTTGCCTACTCATCATACCGTGCGCCTGATTCGCGTCACAACGTCACCCTCAGCATGA	CTCTCCACCCCTTTAACCAT	GTCTGGGATTCTTGATCGGT	CGATAACGGCAAGTGATAAC	CACGCATTTGTCGTCCGGCG	ATAACC	14368	Annot_cds	ORF7	TRS-L-canonical
192	14373	14180	TCCCAT|CACGCA	1	14496	123	MPNNNGRQQNKKKGDGQPVNQLCQMLGKIIAQQSQSRGRGPGKKNKSRNPEKPHFPLATEDDVRHHFTPSERQLCLSSIRTAFNQGAGTCTLSDSGRLSYAVEFSLPTHHTVRLIRVTTSPSA	ATGCCAAATAACAACGGCAGACAGCAGAATAAAAAGAAGGGGGATGGCCAGCCAGTCAATCAGCTGTGCCAGATGTTGGGTAAGATTATCGCCCAACAGAGCCAGTCCAGAGGCAGGGGACCGGGAAAGAAGAATAAGAGTAGAAACCCGGAGAAGCCCCATTTCCCTCTAGCGACTGAAGATGACGTCAGACATCACTTTACCCCTAGTGAGCGACAATTGTGTCTGTCGTCAATCCGGACCGCCTTTAATCAAGGCGCTGGAACTTGCACCCTGTCAGACTCAGGGAGATTAAGTTACGCTGTGGAGTTTAGTTTGCCTACTCATCATACCGTGCGCCTGATTCGCGTCACAACGTCACCCTCAGCATGA	CTCTCCACCCCTTTAACCAT	GTCTGGGATTCTTGATCGGT	CGATAACGGCAAGTGATAAC	CACGCATTTGTCGTCCGGCG	ATAACC	14368	Annot_cds	ORF7	TRS-L-canonical
192	14373	14180	TAACAT|CTTTAC	1	14496	123	MPNNNGRQQNKKKGDGQPVNQLCQMLGKIIAQQSQSRGRGPGKKNKSRNPEKPHFPLATEDDVRHHFTPSERQLCLSSIRTAFNQGAGTCTLSDSGRLSYAVEFSLPTHHTVRLIRVTTSPSA	ATGCCAAATAACAACGGCAGACAGCAGAATAAAAAGAAGGGGGATGGCCAGCCAGTCAATCAGCTGTGCCAGATGTTGGGTAAGATTATCGCCCAACAGAGCCAGTCCAGAGGCAGGGGACCGGGAAAGAAGAATAAGAGTAGAAACCCGGAGAAGCCCCATTTCCCTCTAGCGACTGAAGATGACGTCAGACATCACTTTACCCCTAGTGAGCGACAATTGTGTCTGTCGTCAATCCGGACCGCCTTTAATCAAGGCGCTGGAACTTGCACCCTGTCAGACTCAGGGAGATTAAGTTACGCTGTGGAGTTTAGTTTGCCTACTCATCATACCGTGCGCCTGATTCGCGTCACAACGTCACCCTCAGCATGA	CTCTCCACCCCTTTAACCAT	GTCTGGGATTCTTGATCGGT	CGATAACGGCAAGTGATAAC	CACGCATTTGTCGTCCGGCG	ATAACC	14368	Annot_cds	ORF7	TRS-L-canonical
192	14373	14180	TTTCAT|TACGTA	1	14496	123	MPNNNGRQQNKKKGDGQPVNQLCQMLGKIIAQQSQSRGRGPGKKNKSRNPEKPHFPLATEDDVRHHFTPSERQLCLSSIRTAFNQGAGTCTLSDSGRLSYAVEFSLPTHHTVRLIRVTTSPSA	ATGCCAAATAACAACGGCAGACAGCAGAATAAAAAGAAGGGGGATGGCCAGCCAGTCAATCAGCTGTGCCAGATGTTGGGTAAGATTATCGCCCAACAGAGCCAGTCCAGAGGCAGGGGACCGGGAAAGAAGAATAAGAGTAGAAACCCGGAGAAGCCCCATTTCCCTCTAGCGACTGAAGATGACGTCAGACATCACTTTACCCCTAGTGAGCGACAATTGTGTCTGTCGTCAATCCGGACCGCCTTTAATCAAGGCGCTGGAACTTGCACCCTGTCAGACTCAGGGAGATTAAGTTACGCTGTGGAGTTTAGTTTGCCTACTCATCATACCGTGCGCCTGATTCGCGTCACAACGTCACCCTCAGCATGA	CTCTCCACCCCTTTAACCAT	GTCTGGGATTCTTGATCGGT	CGATAACGGCAAGTGATAAC	CACGCATTTGTCGTCCGGCG	ATAACC	14368	Annot_cds	ORF7	TRS-L-canonical
192	14373	14180	TATCAT|CACGTT	1	14496	123	MPNNNGRQQNKKKGDGQPVNQLCQMLGKIIAQQSQSRGRGPGKKNKSRNPEKPHFPLATEDDVRHHFTPSERQLCLSSIRTAFNQGAGTCTLSDSGRLSYAVEFSLPTHHTVRLIRVTTSPSA	ATGCCAAATAACAACGGCAGACAGCAGAATAAAAAGAAGGGGGATGGCCAGCCAGTCAATCAGCTGTGCCAGATGTTGGGTAAGATTATCGCCCAACAGAGCCAGTCCAGAGGCAGGGGACCGGGAAAGAAGAATAAGAGTAGAAACCCGGAGAAGCCCCATTTCCCTCTAGCGACTGAAGATGACGTCAGACATCACTTTACCCCTAGTGAGCGACAATTGTGTCTGTCGTCAATCCGGACCGCCTTTAATCAAGGCGCTGGAACTTGCACCCTGTCAGACTCAGGGAGATTAAGTTACGCTGTGGAGTTTAGTTTGCCTACTCATCATACCGTGCGCCTGATTCGCGTCACAACGTCACCCTCAGCATGA	CTCTCCACCCCTTTAACCAT	GTCTGGGATTCTTGATCGGT	CGATAACGGCAAGTGATAAC	CACGCATTTGTCGTCCGGCG	ATAACC	14368	Annot_cds	ORF7	TRS-L-canonical
192	14373	14180	CCACAT|CACGCG	1	14496	123	MPNNNGRQQNKKKGDGQPVNQLCQMLGKIIAQQSQSRGRGPGKKNKSRNPEKPHFPLATEDDVRHHFTPSERQLCLSSIRTAFNQGAGTCTLSDSGRLSYAVEFSLPTHHTVRLIRVTTSPSA	ATGCCAAATAACAACGGCAGACAGCAGAATAAAAAGAAGGGGGATGGCCAGCCAGTCAATCAGCTGTGCCAGATGTTGGGTAAGATTATCGCCCAACAGAGCCAGTCCAGAGGCAGGGGACCGGGAAAGAAGAATAAGAGTAGAAACCCGGAGAAGCCCCATTTCCCTCTAGCGACTGAAGATGACGTCAGACATCACTTTACCCCTAGTGAGCGACAATTGTGTCTGTCGTCAATCCGGACCGCCTTTAATCAAGGCGCTGGAACTTGCACCCTGTCAGACTCAGGGAGATTAAGTTACGCTGTGGAGTTTAGTTTGCCTACTCATCATACCGTGCGCCTGATTCGCGTCACAACGTCACCCTCAGCATGA	CTCTCCACCCCTTTAACCAT	GTCTGGGATTCTTGATCGGT	CGATAACGGCAAGTGATAAC	CACGCATTTGTCGTCCGGCG	ATAACC	14368	Annot_cds	ORF7	TRS-L-canonical
192	14373	14180	AACACT|CACGCA	1	14496	123	MPNNNGRQQNKKKGDGQPVNQLCQMLGKIIAQQSQSRGRGPGKKNKSRNPEKPHFPLATEDDVRHHFTPSERQLCLSSIRTAFNQGAGTCTLSDSGRLSYAVEFSLPTHHTVRLIRVTTSPSA	ATGCCAAATAACAACGGCAGACAGCAGAATAAAAAGAAGGGGGATGGCCAGCCAGTCAATCAGCTGTGCCAGATGTTGGGTAAGATTATCGCCCAACAGAGCCAGTCCAGAGGCAGGGGACCGGGAAAGAAGAATAAGAGTAGAAACCCGGAGAAGCCCCATTTCCCTCTAGCGACTGAAGATGACGTCAGACATCACTTTACCCCTAGTGAGCGACAATTGTGTCTGTCGTCAATCCGGACCGCCTTTAATCAAGGCGCTGGAACTTGCACCCTGTCAGACTCAGGGAGATTAAGTTACGCTGTGGAGTTTAGTTTGCCTACTCATCATACCGTGCGCCTGATTCGCGTCACAACGTCACCCTCAGCATGA	CTCTCCACCCCTTTAACCAT	GTCTGGGATTCTTGATCGGT	CGATAACGGCAAGTGATAAC	CACGCATTTGTCGTCCGGCG	ATAACC	14368	Annot_cds	ORF7	TRS-L-canonical
192	14373	14180	TCCCAT|CACGAC	1	14496	123	MPNNNGRQQNKKKGDGQPVNQLCQMLGKIIAQQSQSRGRGPGKKNKSRNPEKPHFPLATEDDVRHHFTPSERQLCLSSIRTAFNQGAGTCTLSDSGRLSYAVEFSLPTHHTVRLIRVTTSPSA	ATGCCAAATAACAACGGCAGACAGCAGAATAAAAAGAAGGGGGATGGCCAGCCAGTCAATCAGCTGTGCCAGATGTTGGGTAAGATTATCGCCCAACAGAGCCAGTCCAGAGGCAGGGGACCGGGAAAGAAGAATAAGAGTAGAAACCCGGAGAAGCCCCATTTCCCTCTAGCGACTGAAGATGACGTCAGACATCACTTTACCCCTAGTGAGCGACAATTGTGTCTGTCGTCAATCCGGACCGCCTTTAATCAAGGCGCTGGAACTTGCACCCTGTCAGACTCAGGGAGATTAAGTTACGCTGTGGAGTTTAGTTTGCCTACTCATCATACCGTGCGCCTGATTCGCGTCACAACGTCACCCTCAGCATGA	CTCTCCACCCCTTTAACCAT	GTCTGGGATTCTTGATCGGT	CGATAACGGCAAGTGATAAC	CACGCATTTGTCGTCCGGCG	ATAACC	14368	Annot_cds	ORF7	TRS-L-canonical
192	14373	14180	ATACTT|CACGTA	1	14496	123	MPNNNGRQQNKKKGDGQPVNQLCQMLGKIIAQQSQSRGRGPGKKNKSRNPEKPHFPLATEDDVRHHFTPSERQLCLSSIRTAFNQGAGTCTLSDSGRLSYAVEFSLPTHHTVRLIRVTTSPSA	ATGCCAAATAACAACGGCAGACAGCAGAATAAAAAGAAGGGGGATGGCCAGCCAGTCAATCAGCTGTGCCAGATGTTGGGTAAGATTATCGCCCAACAGAGCCAGTCCAGAGGCAGGGGACCGGGAAAGAAGAATAAGAGTAGAAACCCGGAGAAGCCCCATTTCCCTCTAGCGACTGAAGATGACGTCAGACATCACTTTACCCCTAGTGAGCGACAATTGTGTCTGTCGTCAATCCGGACCGCCTTTAATCAAGGCGCTGGAACTTGCACCCTGTCAGACTCAGGGAGATTAAGTTACGCTGTGGAGTTTAGTTTGCCTACTCATCATACCGTGCGCCTGATTCGCGTCACAACGTCACCCTCAGCATGA	CTCTCCACCCCTTTAACCAT	GTCTGGGATTCTTGATCGGT	CGATAACGGCAAGTGATAAC	CACGCATTTGTCGTCCGGCG	ATAACC	14368	Annot_cds	ORF7	TRS-L-canonical
192	14373	14180	TCAACT|CACGCA	1	14496	123	MPNNNGRQQNKKKGDGQPVNQLCQMLGKIIAQQSQSRGRGPGKKNKSRNPEKPHFPLATEDDVRHHFTPSERQLCLSSIRTAFNQGAGTCTLSDSGRLSYAVEFSLPTHHTVRLIRVTTSPSA	ATGCCAAATAACAACGGCAGACAGCAGAATAAAAAGAAGGGGGATGGCCAGCCAGTCAATCAGCTGTGCCAGATGTTGGGTAAGATTATCGCCCAACAGAGCCAGTCCAGAGGCAGGGGACCGGGAAAGAAGAATAAGAGTAGAAACCCGGAGAAGCCCCATTTCCCTCTAGCGACTGAAGATGACGTCAGACATCACTTTACCCCTAGTGAGCGACAATTGTGTCTGTCGTCAATCCGGACCGCCTTTAATCAAGGCGCTGGAACTTGCACCCTGTCAGACTCAGGGAGATTAAGTTACGCTGTGGAGTTTAGTTTGCCTACTCATCATACCGTGCGCCTGATTCGCGTCACAACGTCACCCTCAGCATGA	CTCTCCACCCCTTTAACCAT	GTCTGGGATTCTTGATCGGT	CGATAACGGCAAGTGATAAC	CACGCATTTGTCGTCCGGCG	ATAACC	14368	Annot_cds	ORF7	TRS-L-canonical
192	14373	14180	TATTCT|CACGCA	1	14496	123	MPNNNGRQQNKKKGDGQPVNQLCQMLGKIIAQQSQSRGRGPGKKNKSRNPEKPHFPLATEDDVRHHFTPSERQLCLSSIRTAFNQGAGTCTLSDSGRLSYAVEFSLPTHHTVRLIRVTTSPSA	ATGCCAAATAACAACGGCAGACAGCAGAATAAAAAGAAGGGGGATGGCCAGCCAGTCAATCAGCTGTGCCAGATGTTGGGTAAGATTATCGCCCAACAGAGCCAGTCCAGAGGCAGGGGACCGGGAAAGAAGAATAAGAGTAGAAACCCGGAGAAGCCCCATTTCCCTCTAGCGACTGAAGATGACGTCAGACATCACTTTACCCCTAGTGAGCGACAATTGTGTCTGTCGTCAATCCGGACCGCCTTTAATCAAGGCGCTGGAACTTGCACCCTGTCAGACTCAGGGAGATTAAGTTACGCTGTGGAGTTTAGTTTGCCTACTCATCATACCGTGCGCCTGATTCGCGTCACAACGTCACCCTCAGCATGA	CTCTCCACCCCTTTAACCAT	GTCTGGGATTCTTGATCGGT	CGATAACGGCAAGTGATAAC	CACGCATTTGTCGTCCGGCG	ATAACC	14368	Annot_cds	ORF7	TRS-L-canonical
192	14373	14180	ATTTAT|CACGCT	1	14496	123	MPNNNGRQQNKKKGDGQPVNQLCQMLGKIIAQQSQSRGRGPGKKNKSRNPEKPHFPLATEDDVRHHFTPSERQLCLSSIRTAFNQGAGTCTLSDSGRLSYAVEFSLPTHHTVRLIRVTTSPSA	ATGCCAAATAACAACGGCAGACAGCAGAATAAAAAGAAGGGGGATGGCCAGCCAGTCAATCAGCTGTGCCAGATGTTGGGTAAGATTATCGCCCAACAGAGCCAGTCCAGAGGCAGGGGACCGGGAAAGAAGAATAAGAGTAGAAACCCGGAGAAGCCCCATTTCCCTCTAGCGACTGAAGATGACGTCAGACATCACTTTACCCCTAGTGAGCGACAATTGTGTCTGTCGTCAATCCGGACCGCCTTTAATCAAGGCGCTGGAACTTGCACCCTGTCAGACTCAGGGAGATTAAGTTACGCTGTGGAGTTTAGTTTGCCTACTCATCATACCGTGCGCCTGATTCGCGTCACAACGTCACCCTCAGCATGA	CTCTCCACCCCTTTAACCAT	GTCTGGGATTCTTGATCGGT	CGATAACGGCAAGTGATAAC	CACGCATTTGTCGTCCGGCG	ATAACC	14368	Annot_cds	ORF7	TRS-L-canonical
192	14373	14180	CCCTAT|CACGCA	1	14496	123	MPNNNGRQQNKKKGDGQPVNQLCQMLGKIIAQQSQSRGRGPGKKNKSRNPEKPHFPLATEDDVRHHFTPSERQLCLSSIRTAFNQGAGTCTLSDSGRLSYAVEFSLPTHHTVRLIRVTTSPSA	ATGCCAAATAACAACGGCAGACAGCAGAATAAAAAGAAGGGGGATGGCCAGCCAGTCAATCAGCTGTGCCAGATGTTGGGTAAGATTATCGCCCAACAGAGCCAGTCCAGAGGCAGGGGACCGGGAAAGAAGAATAAGAGTAGAAACCCGGAGAAGCCCCATTTCCCTCTAGCGACTGAAGATGACGTCAGACATCACTTTACCCCTAGTGAGCGACAATTGTGTCTGTCGTCAATCCGGACCGCCTTTAATCAAGGCGCTGGAACTTGCACCCTGTCAGACTCAGGGAGATTAAGTTACGCTGTGGAGTTTAGTTTGCCTACTCATCATACCGTGCGCCTGATTCGCGTCACAACGTCACCCTCAGCATGA	CTCTCCACCCCTTTAACCAT	GTCTGGGATTCTTGATCGGT	CGATAACGGCAAGTGATAAC	CACGCATTTGTCGTCCGGCG	ATAACC	14368	Annot_cds	ORF7	TRS-L-canonical
192	14373	14180	TATCAT|CACGCA	1	14496	123	MPNNNGRQQNKKKGDGQPVNQLCQMLGKIIAQQSQSRGRGPGKKNKSRNPEKPHFPLATEDDVRHHFTPSERQLCLSSIRTAFNQGAGTCTLSDSGRLSYAVEFSLPTHHTVRLIRVTTSPSA	ATGCCAAATAACAACGGCAGACAGCAGAATAAAAAGAAGGGGGATGGCCAGCCAGTCAATCAGCTGTGCCAGATGTTGGGTAAGATTATCGCCCAACAGAGCCAGTCCAGAGGCAGGGGACCGGGAAAGAAGAATAAGAGTAGAAACCCGGAGAAGCCCCATTTCCCTCTAGCGACTGAAGATGACGTCAGACATCACTTTACCCCTAGTGAGCGACAATTGTGTCTGTCGTCAATCCGGACCGCCTTTAATCAAGGCGCTGGAACTTGCACCCTGTCAGACTCAGGGAGATTAAGTTACGCTGTGGAGTTTAGTTTGCCTACTCATCATACCGTGCGCCTGATTCGCGTCACAACGTCACCCTCAGCATGA	CTCTCCACCCCTTTAACCAT	GTCTGGGATTCTTGATCGGT	CGATAACGGCAAGTGATAAC	CACGCATTTGTCGTCCGGCG	ATAACC	14368	Annot_cds	ORF7	TRS-L-canonical
192	14373	14180	TATTCA|CGCGCA	1	14496	123	MPNNNGRQQNKKKGDGQPVNQLCQMLGKIIAQQSQSRGRGPGKKNKSRNPEKPHFPLATEDDVRHHFTPSERQLCLSSIRTAFNQGAGTCTLSDSGRLSYAVEFSLPTHHTVRLIRVTTSPSA	ATGCCAAATAACAACGGCAGACAGCAGAATAAAAAGAAGGGGGATGGCCAGCCAGTCAATCAGCTGTGCCAGATGTTGGGTAAGATTATCGCCCAACAGAGCCAGTCCAGAGGCAGGGGACCGGGAAAGAAGAATAAGAGTAGAAACCCGGAGAAGCCCCATTTCCCTCTAGCGACTGAAGATGACGTCAGACATCACTTTACCCCTAGTGAGCGACAATTGTGTCTGTCGTCAATCCGGACCGCCTTTAATCAAGGCGCTGGAACTTGCACCCTGTCAGACTCAGGGAGATTAAGTTACGCTGTGGAGTTTAGTTTGCCTACTCATCATACCGTGCGCCTGATTCGCGTCACAACGTCACCCTCAGCATGA	CTCTCCACCCCTTTAACCAT	GTCTGGGATTCTTGATCGGT	CGATAACGGCAAGTGATAAC	CACGCATTTGTCGTCCGGCG	ATAACC	14368	Annot_cds	ORF7	TRS-L-canonical
192	14373	14180	TTAACA|CACGCA	1	14496	123	MPNNNGRQQNKKKGDGQPVNQLCQMLGKIIAQQSQSRGRGPGKKNKSRNPEKPHFPLATEDDVRHHFTPSERQLCLSSIRTAFNQGAGTCTLSDSGRLSYAVEFSLPTHHTVRLIRVTTSPSA	ATGCCAAATAACAACGGCAGACAGCAGAATAAAAAGAAGGGGGATGGCCAGCCAGTCAATCAGCTGTGCCAGATGTTGGGTAAGATTATCGCCCAACAGAGCCAGTCCAGAGGCAGGGGACCGGGAAAGAAGAATAAGAGTAGAAACCCGGAGAAGCCCCATTTCCCTCTAGCGACTGAAGATGACGTCAGACATCACTTTACCCCTAGTGAGCGACAATTGTGTCTGTCGTCAATCCGGACCGCCTTTAATCAAGGCGCTGGAACTTGCACCCTGTCAGACTCAGGGAGATTAAGTTACGCTGTGGAGTTTAGTTTGCCTACTCATCATACCGTGCGCCTGATTCGCGTCACAACGTCACCCTCAGCATGA	CTCTCCACCCCTTTAACCAT	GTCTGGGATTCTTGATCGGT	CGATAACGGCAAGTGATAAC	CACGCATTTGTCGTCCGGCG	ATAACC	14368	Annot_cds	ORF7	TRS-L-canonical
192	14373	14180	TTATAT|CACGCA	1	14496	123	MPNNNGRQQNKKKGDGQPVNQLCQMLGKIIAQQSQSRGRGPGKKNKSRNPEKPHFPLATEDDVRHHFTPSERQLCLSSIRTAFNQGAGTCTLSDSGRLSYAVEFSLPTHHTVRLIRVTTSPSA	ATGCCAAATAACAACGGCAGACAGCAGAATAAAAAGAAGGGGGATGGCCAGCCAGTCAATCAGCTGTGCCAGATGTTGGGTAAGATTATCGCCCAACAGAGCCAGTCCAGAGGCAGGGGACCGGGAAAGAAGAATAAGAGTAGAAACCCGGAGAAGCCCCATTTCCCTCTAGCGACTGAAGATGACGTCAGACATCACTTTACCCCTAGTGAGCGACAATTGTGTCTGTCGTCAATCCGGACCGCCTTTAATCAAGGCGCTGGAACTTGCACCCTGTCAGACTCAGGGAGATTAAGTTACGCTGTGGAGTTTAGTTTGCCTACTCATCATACCGTGCGCCTGATTCGCGTCACAACGTCACCCTCAGCATGA	CTCTCCACCCCTTTAACCAT	GTCTGGGATTCTTGATCGGT	CGATAACGGCAAGTGATAAC	CACGCATTTGTCGTCCGGCG	ATAACC	14368	Annot_cds	ORF7	TRS-L-canonical
192	14373	14180	TTATAT|TACGCA	1	14496	123	MPNNNGRQQNKKKGDGQPVNQLCQMLGKIIAQQSQSRGRGPGKKNKSRNPEKPHFPLATEDDVRHHFTPSERQLCLSSIRTAFNQGAGTCTLSDSGRLSYAVEFSLPTHHTVRLIRVTTSPSA	ATGCCAAATAACAACGGCAGACAGCAGAATAAAAAGAAGGGGGATGGCCAGCCAGTCAATCAGCTGTGCCAGATGTTGGGTAAGATTATCGCCCAACAGAGCCAGTCCAGAGGCAGGGGACCGGGAAAGAAGAATAAGAGTAGAAACCCGGAGAAGCCCCATTTCCCTCTAGCGACTGAAGATGACGTCAGACATCACTTTACCCCTAGTGAGCGACAATTGTGTCTGTCGTCAATCCGGACCGCCTTTAATCAAGGCGCTGGAACTTGCACCCTGTCAGACTCAGGGAGATTAAGTTACGCTGTGGAGTTTAGTTTGCCTACTCATCATACCGTGCGCCTGATTCGCGTCACAACGTCACCCTCAGCATGA	CTCTCCACCCCTTTAACCAT	GTCTGGGATTCTTGATCGGT	CGATAACGGCAAGTGATAAC	CACGCATTTGTCGTCCGGCG	ATAACC	14368	Annot_cds	ORF7	TRS-L-canonical
192	14373	14180	CCTCAT|CTCTGC	1	14496	123	MPNNNGRQQNKKKGDGQPVNQLCQMLGKIIAQQSQSRGRGPGKKNKSRNPEKPHFPLATEDDVRHHFTPSERQLCLSSIRTAFNQGAGTCTLSDSGRLSYAVEFSLPTHHTVRLIRVTTSPSA	ATGCCAAATAACAACGGCAGACAGCAGAATAAAAAGAAGGGGGATGGCCAGCCAGTCAATCAGCTGTGCCAGATGTTGGGTAAGATTATCGCCCAACAGAGCCAGTCCAGAGGCAGGGGACCGGGAAAGAAGAATAAGAGTAGAAACCCGGAGAAGCCCCATTTCCCTCTAGCGACTGAAGATGACGTCAGACATCACTTTACCCCTAGTGAGCGACAATTGTGTCTGTCGTCAATCCGGACCGCCTTTAATCAAGGCGCTGGAACTTGCACCCTGTCAGACTCAGGGAGATTAAGTTACGCTGTGGAGTTTAGTTTGCCTACTCATCATACCGTGCGCCTGATTCGCGTCACAACGTCACCCTCAGCATGA	CTCTCCACCCCTTTAACCAT	GTCTGGGATTCTTGATCGGT	CGATAACGGCAAGTGATAAC	CACGCATTTGTCGTCCGGCG	ATAACC	14368	Annot_cds	ORF7	TRS-L-canonical
192	14373	14180	AACTAT|TACGTA	1	14496	123	MPNNNGRQQNKKKGDGQPVNQLCQMLGKIIAQQSQSRGRGPGKKNKSRNPEKPHFPLATEDDVRHHFTPSERQLCLSSIRTAFNQGAGTCTLSDSGRLSYAVEFSLPTHHTVRLIRVTTSPSA	ATGCCAAATAACAACGGCAGACAGCAGAATAAAAAGAAGGGGGATGGCCAGCCAGTCAATCAGCTGTGCCAGATGTTGGGTAAGATTATCGCCCAACAGAGCCAGTCCAGAGGCAGGGGACCGGGAAAGAAGAATAAGAGTAGAAACCCGGAGAAGCCCCATTTCCCTCTAGCGACTGAAGATGACGTCAGACATCACTTTACCCCTAGTGAGCGACAATTGTGTCTGTCGTCAATCCGGACCGCCTTTAATCAAGGCGCTGGAACTTGCACCCTGTCAGACTCAGGGAGATTAAGTTACGCTGTGGAGTTTAGTTTGCCTACTCATCATACCGTGCGCCTGATTCGCGTCACAACGTCACCCTCAGCATGA	CTCTCCACCCCTTTAACCAT	GTCTGGGATTCTTGATCGGT	CGATAACGGCAAGTGATAAC	CACGCATTTGTCGTCCGGCG	ATAACC	14368	Annot_cds	ORF7	TRS-L-canonical
192	14373	14180	CTTTAT|CACGAC	1	14496	123	MPNNNGRQQNKKKGDGQPVNQLCQMLGKIIAQQSQSRGRGPGKKNKSRNPEKPHFPLATEDDVRHHFTPSERQLCLSSIRTAFNQGAGTCTLSDSGRLSYAVEFSLPTHHTVRLIRVTTSPSA	ATGCCAAATAACAACGGCAGACAGCAGAATAAAAAGAAGGGGGATGGCCAGCCAGTCAATCAGCTGTGCCAGATGTTGGGTAAGATTATCGCCCAACAGAGCCAGTCCAGAGGCAGGGGACCGGGAAAGAAGAATAAGAGTAGAAACCCGGAGAAGCCCCATTTCCCTCTAGCGACTGAAGATGACGTCAGACATCACTTTACCCCTAGTGAGCGACAATTGTGTCTGTCGTCAATCCGGACCGCCTTTAATCAAGGCGCTGGAACTTGCACCCTGTCAGACTCAGGGAGATTAAGTTACGCTGTGGAGTTTAGTTTGCCTACTCATCATACCGTGCGCCTGATTCGCGTCACAACGTCACCCTCAGCATGA	CTCTCCACCCCTTTAACCAT	GTCTGGGATTCTTGATCGGT	CGATAACGGCAAGTGATAAC	CACGCATTTGTCGTCCGGCG	ATAACC	14368	Annot_cds	ORF7	TRS-L-canonical
192	14373	14180	CCTCAT|CTTACG	1	14496	123	MPNNNGRQQNKKKGDGQPVNQLCQMLGKIIAQQSQSRGRGPGKKNKSRNPEKPHFPLATEDDVRHHFTPSERQLCLSSIRTAFNQGAGTCTLSDSGRLSYAVEFSLPTHHTVRLIRVTTSPSA	ATGCCAAATAACAACGGCAGACAGCAGAATAAAAAGAAGGGGGATGGCCAGCCAGTCAATCAGCTGTGCCAGATGTTGGGTAAGATTATCGCCCAACAGAGCCAGTCCAGAGGCAGGGGACCGGGAAAGAAGAATAAGAGTAGAAACCCGGAGAAGCCCCATTTCCCTCTAGCGACTGAAGATGACGTCAGACATCACTTTACCCCTAGTGAGCGACAATTGTGTCTGTCGTCAATCCGGACCGCCTTTAATCAAGGCGCTGGAACTTGCACCCTGTCAGACTCAGGGAGATTAAGTTACGCTGTGGAGTTTAGTTTGCCTACTCATCATACCGTGCGCCTGATTCGCGTCACAACGTCACCCTCAGCATGA	CTCTCCACCCCTTTAACCAT	GTCTGGGATTCTTGATCGGT	CGATAACGGCAAGTGATAAC	CACGCATTTGTCGTCCGGCG	ATAACC	14368	Annot_cds	ORF7	TRS-L-canonical
192	14373	14180	CTAACT|CACGCA	1	14496	123	MPNNNGRQQNKKKGDGQPVNQLCQMLGKIIAQQSQSRGRGPGKKNKSRNPEKPHFPLATEDDVRHHFTPSERQLCLSSIRTAFNQGAGTCTLSDSGRLSYAVEFSLPTHHTVRLIRVTTSPSA	ATGCCAAATAACAACGGCAGACAGCAGAATAAAAAGAAGGGGGATGGCCAGCCAGTCAATCAGCTGTGCCAGATGTTGGGTAAGATTATCGCCCAACAGAGCCAGTCCAGAGGCAGGGGACCGGGAAAGAAGAATAAGAGTAGAAACCCGGAGAAGCCCCATTTCCCTCTAGCGACTGAAGATGACGTCAGACATCACTTTACCCCTAGTGAGCGACAATTGTGTCTGTCGTCAATCCGGACCGCCTTTAATCAAGGCGCTGGAACTTGCACCCTGTCAGACTCAGGGAGATTAAGTTACGCTGTGGAGTTTAGTTTGCCTACTCATCATACCGTGCGCCTGATTCGCGTCACAACGTCACCCTCAGCATGA	CTCTCCACCCCTTTAACCAT	GTCTGGGATTCTTGATCGGT	CGATAACGGCAAGTGATAAC	CACGCATTTGTCGTCCGGCG	ATAACC	14368	Annot_cds	ORF7	TRS-L-canonical
192	14373	14180	CATCAT|CACGCA	1	14496	123	MPNNNGRQQNKKKGDGQPVNQLCQMLGKIIAQQSQSRGRGPGKKNKSRNPEKPHFPLATEDDVRHHFTPSERQLCLSSIRTAFNQGAGTCTLSDSGRLSYAVEFSLPTHHTVRLIRVTTSPSA	ATGCCAAATAACAACGGCAGACAGCAGAATAAAAAGAAGGGGGATGGCCAGCCAGTCAATCAGCTGTGCCAGATGTTGGGTAAGATTATCGCCCAACAGAGCCAGTCCAGAGGCAGGGGACCGGGAAAGAAGAATAAGAGTAGAAACCCGGAGAAGCCCCATTTCCCTCTAGCGACTGAAGATGACGTCAGACATCACTTTACCCCTAGTGAGCGACAATTGTGTCTGTCGTCAATCCGGACCGCCTTTAATCAAGGCGCTGGAACTTGCACCCTGTCAGACTCAGGGAGATTAAGTTACGCTGTGGAGTTTAGTTTGCCTACTCATCATACCGTGCGCCTGATTCGCGTCACAACGTCACCCTCAGCATGA	CTCTCCACCCCTTTAACCAT	GTCTGGGATTCTTGATCGGT	CGATAACGGCAAGTGATAAC	CACGCATTTGTCGTCCGGCG	ATAACC	14368	Annot_cds	ORF7	TRS-L-canonical
192	14373	14180	CAACCA|CACGCA	1	14496	123	MPNNNGRQQNKKKGDGQPVNQLCQMLGKIIAQQSQSRGRGPGKKNKSRNPEKPHFPLATEDDVRHHFTPSERQLCLSSIRTAFNQGAGTCTLSDSGRLSYAVEFSLPTHHTVRLIRVTTSPSA	ATGCCAAATAACAACGGCAGACAGCAGAATAAAAAGAAGGGGGATGGCCAGCCAGTCAATCAGCTGTGCCAGATGTTGGGTAAGATTATCGCCCAACAGAGCCAGTCCAGAGGCAGGGGACCGGGAAAGAAGAATAAGAGTAGAAACCCGGAGAAGCCCCATTTCCCTCTAGCGACTGAAGATGACGTCAGACATCACTTTACCCCTAGTGAGCGACAATTGTGTCTGTCGTCAATCCGGACCGCCTTTAATCAAGGCGCTGGAACTTGCACCCTGTCAGACTCAGGGAGATTAAGTTACGCTGTGGAGTTTAGTTTGCCTACTCATCATACCGTGCGCCTGATTCGCGTCACAACGTCACCCTCAGCATGA	CTCTCCACCCCTTTAACCAT	GTCTGGGATTCTTGATCGGT	CGATAACGGCAAGTGATAAC	CACGCATTTGTCGTCCGGCG	ATAACC	14368	Annot_cds	ORF7	TRS-L-canonical
192	14373	14180	TCACAT|CACGCA	1	14496	123	MPNNNGRQQNKKKGDGQPVNQLCQMLGKIIAQQSQSRGRGPGKKNKSRNPEKPHFPLATEDDVRHHFTPSERQLCLSSIRTAFNQGAGTCTLSDSGRLSYAVEFSLPTHHTVRLIRVTTSPSA	ATGCCAAATAACAACGGCAGACAGCAGAATAAAAAGAAGGGGGATGGCCAGCCAGTCAATCAGCTGTGCCAGATGTTGGGTAAGATTATCGCCCAACAGAGCCAGTCCAGAGGCAGGGGACCGGGAAAGAAGAATAAGAGTAGAAACCCGGAGAAGCCCCATTTCCCTCTAGCGACTGAAGATGACGTCAGACATCACTTTACCCCTAGTGAGCGACAATTGTGTCTGTCGTCAATCCGGACCGCCTTTAATCAAGGCGCTGGAACTTGCACCCTGTCAGACTCAGGGAGATTAAGTTACGCTGTGGAGTTTAGTTTGCCTACTCATCATACCGTGCGCCTGATTCGCGTCACAACGTCACCCTCAGCATGA	CTCTCCACCCCTTTAACCAT	GTCTGGGATTCTTGATCGGT	CGATAACGGCAAGTGATAAC	CACGCATTTGTCGTCCGGCG	ATAACC	14368	Annot_cds	ORF7	TRS-L-canonical
192	14373	14180	ACGCAT|TCCGCA	1	14496	123	MPNNNGRQQNKKKGDGQPVNQLCQMLGKIIAQQSQSRGRGPGKKNKSRNPEKPHFPLATEDDVRHHFTPSERQLCLSSIRTAFNQGAGTCTLSDSGRLSYAVEFSLPTHHTVRLIRVTTSPSA	ATGCCAAATAACAACGGCAGACAGCAGAATAAAAAGAAGGGGGATGGCCAGCCAGTCAATCAGCTGTGCCAGATGTTGGGTAAGATTATCGCCCAACAGAGCCAGTCCAGAGGCAGGGGACCGGGAAAGAAGAATAAGAGTAGAAACCCGGAGAAGCCCCATTTCCCTCTAGCGACTGAAGATGACGTCAGACATCACTTTACCCCTAGTGAGCGACAATTGTGTCTGTCGTCAATCCGGACCGCCTTTAATCAAGGCGCTGGAACTTGCACCCTGTCAGACTCAGGGAGATTAAGTTACGCTGTGGAGTTTAGTTTGCCTACTCATCATACCGTGCGCCTGATTCGCGTCACAACGTCACCCTCAGCATGA	CTCTCCACCCCTTTAACCAT	GTCTGGGATTCTTGATCGGT	CGATAACGGCAAGTGATAAC	CACGCATTTGTCGTCCGGCG	ATAACC	14368	Annot_cds	ORF7	TRS-L-canonical
192	14373	14180	CAATAT|CACGCG	1	14496	123	MPNNNGRQQNKKKGDGQPVNQLCQMLGKIIAQQSQSRGRGPGKKNKSRNPEKPHFPLATEDDVRHHFTPSERQLCLSSIRTAFNQGAGTCTLSDSGRLSYAVEFSLPTHHTVRLIRVTTSPSA	ATGCCAAATAACAACGGCAGACAGCAGAATAAAAAGAAGGGGGATGGCCAGCCAGTCAATCAGCTGTGCCAGATGTTGGGTAAGATTATCGCCCAACAGAGCCAGTCCAGAGGCAGGGGACCGGGAAAGAAGAATAAGAGTAGAAACCCGGAGAAGCCCCATTTCCCTCTAGCGACTGAAGATGACGTCAGACATCACTTTACCCCTAGTGAGCGACAATTGTGTCTGTCGTCAATCCGGACCGCCTTTAATCAAGGCGCTGGAACTTGCACCCTGTCAGACTCAGGGAGATTAAGTTACGCTGTGGAGTTTAGTTTGCCTACTCATCATACCGTGCGCCTGATTCGCGTCACAACGTCACCCTCAGCATGA	CTCTCCACCCCTTTAACCAT	GTCTGGGATTCTTGATCGGT	CGATAACGGCAAGTGATAAC	CACGCATTTGTCGTCCGGCG	ATAACC	14368	Annot_cds	ORF7	TRS-L-canonical
192	14373	14180	TATACT|CACGAC	1	14496	123	MPNNNGRQQNKKKGDGQPVNQLCQMLGKIIAQQSQSRGRGPGKKNKSRNPEKPHFPLATEDDVRHHFTPSERQLCLSSIRTAFNQGAGTCTLSDSGRLSYAVEFSLPTHHTVRLIRVTTSPSA	ATGCCAAATAACAACGGCAGACAGCAGAATAAAAAGAAGGGGGATGGCCAGCCAGTCAATCAGCTGTGCCAGATGTTGGGTAAGATTATCGCCCAACAGAGCCAGTCCAGAGGCAGGGGACCGGGAAAGAAGAATAAGAGTAGAAACCCGGAGAAGCCCCATTTCCCTCTAGCGACTGAAGATGACGTCAGACATCACTTTACCCCTAGTGAGCGACAATTGTGTCTGTCGTCAATCCGGACCGCCTTTAATCAAGGCGCTGGAACTTGCACCCTGTCAGACTCAGGGAGATTAAGTTACGCTGTGGAGTTTAGTTTGCCTACTCATCATACCGTGCGCCTGATTCGCGTCACAACGTCACCCTCAGCATGA	CTCTCCACCCCTTTAACCAT	GTCTGGGATTCTTGATCGGT	CGATAACGGCAAGTGATAAC	CACGCATTTGTCGTCCGGCG	ATAACC	14368	Annot_cds	ORF7	TRS-L-canonical
192	14373	14180	AACTAT|CACGTC	1	14496	123	MPNNNGRQQNKKKGDGQPVNQLCQMLGKIIAQQSQSRGRGPGKKNKSRNPEKPHFPLATEDDVRHHFTPSERQLCLSSIRTAFNQGAGTCTLSDSGRLSYAVEFSLPTHHTVRLIRVTTSPSA	ATGCCAAATAACAACGGCAGACAGCAGAATAAAAAGAAGGGGGATGGCCAGCCAGTCAATCAGCTGTGCCAGATGTTGGGTAAGATTATCGCCCAACAGAGCCAGTCCAGAGGCAGGGGACCGGGAAAGAAGAATAAGAGTAGAAACCCGGAGAAGCCCCATTTCCCTCTAGCGACTGAAGATGACGTCAGACATCACTTTACCCCTAGTGAGCGACAATTGTGTCTGTCGTCAATCCGGACCGCCTTTAATCAAGGCGCTGGAACTTGCACCCTGTCAGACTCAGGGAGATTAAGTTACGCTGTGGAGTTTAGTTTGCCTACTCATCATACCGTGCGCCTGATTCGCGTCACAACGTCACCCTCAGCATGA	CTCTCCACCCCTTTAACCAT	GTCTGGGATTCTTGATCGGT	CGATAACGGCAAGTGATAAC	CACGCATTTGTCGTCCGGCG	ATAACC	14368	Annot_cds	ORF7	TRS-L-canonical
192	14373	14180	AAACAT|CACGCA	1	14496	123	MPNNNGRQQNKKKGDGQPVNQLCQMLGKIIAQQSQSRGRGPGKKNKSRNPEKPHFPLATEDDVRHHFTPSERQLCLSSIRTAFNQGAGTCTLSDSGRLSYAVEFSLPTHHTVRLIRVTTSPSA	ATGCCAAATAACAACGGCAGACAGCAGAATAAAAAGAAGGGGGATGGCCAGCCAGTCAATCAGCTGTGCCAGATGTTGGGTAAGATTATCGCCCAACAGAGCCAGTCCAGAGGCAGGGGACCGGGAAAGAAGAATAAGAGTAGAAACCCGGAGAAGCCCCATTTCCCTCTAGCGACTGAAGATGACGTCAGACATCACTTTACCCCTAGTGAGCGACAATTGTGTCTGTCGTCAATCCGGACCGCCTTTAATCAAGGCGCTGGAACTTGCACCCTGTCAGACTCAGGGAGATTAAGTTACGCTGTGGAGTTTAGTTTGCCTACTCATCATACCGTGCGCCTGATTCGCGTCACAACGTCACCCTCAGCATGA	CTCTCCACCCCTTTAACCAT	GTCTGGGATTCTTGATCGGT	CGATAACGGCAAGTGATAAC	CACGCATTTGTCGTCCGGCG	ATAACC	14368	Annot_cds	ORF7	TRS-L-canonical
192	14373	14180	TATACT|CACGCA	1	14496	123	MPNNNGRQQNKKKGDGQPVNQLCQMLGKIIAQQSQSRGRGPGKKNKSRNPEKPHFPLATEDDVRHHFTPSERQLCLSSIRTAFNQGAGTCTLSDSGRLSYAVEFSLPTHHTVRLIRVTTSPSA	ATGCCAAATAACAACGGCAGACAGCAGAATAAAAAGAAGGGGGATGGCCAGCCAGTCAATCAGCTGTGCCAGATGTTGGGTAAGATTATCGCCCAACAGAGCCAGTCCAGAGGCAGGGGACCGGGAAAGAAGAATAAGAGTAGAAACCCGGAGAAGCCCCATTTCCCTCTAGCGACTGAAGATGACGTCAGACATCACTTTACCCCTAGTGAGCGACAATTGTGTCTGTCGTCAATCCGGACCGCCTTTAATCAAGGCGCTGGAACTTGCACCCTGTCAGACTCAGGGAGATTAAGTTACGCTGTGGAGTTTAGTTTGCCTACTCATCATACCGTGCGCCTGATTCGCGTCACAACGTCACCCTCAGCATGA	CTCTCCACCCCTTTAACCAT	GTCTGGGATTCTTGATCGGT	CGATAACGGCAAGTGATAAC	CACGCATTTGTCGTCCGGCG	ATAACC	14368	Annot_cds	ORF7	TRS-L-canonical
192	14373	14180	CGTTAT|CACGCA	1	14496	123	MPNNNGRQQNKKKGDGQPVNQLCQMLGKIIAQQSQSRGRGPGKKNKSRNPEKPHFPLATEDDVRHHFTPSERQLCLSSIRTAFNQGAGTCTLSDSGRLSYAVEFSLPTHHTVRLIRVTTSPSA	ATGCCAAATAACAACGGCAGACAGCAGAATAAAAAGAAGGGGGATGGCCAGCCAGTCAATCAGCTGTGCCAGATGTTGGGTAAGATTATCGCCCAACAGAGCCAGTCCAGAGGCAGGGGACCGGGAAAGAAGAATAAGAGTAGAAACCCGGAGAAGCCCCATTTCCCTCTAGCGACTGAAGATGACGTCAGACATCACTTTACCCCTAGTGAGCGACAATTGTGTCTGTCGTCAATCCGGACCGCCTTTAATCAAGGCGCTGGAACTTGCACCCTGTCAGACTCAGGGAGATTAAGTTACGCTGTGGAGTTTAGTTTGCCTACTCATCATACCGTGCGCCTGATTCGCGTCACAACGTCACCCTCAGCATGA	CTCTCCACCCCTTTAACCAT	GTCTGGGATTCTTGATCGGT	CGATAACGGCAAGTGATAAC	CACGCATTTGTCGTCCGGCG	ATAACC	14368	Annot_cds	ORF7	TRS-L-canonical
192	14373	14180	CAACAT|CACGCT	1	14496	123	MPNNNGRQQNKKKGDGQPVNQLCQMLGKIIAQQSQSRGRGPGKKNKSRNPEKPHFPLATEDDVRHHFTPSERQLCLSSIRTAFNQGAGTCTLSDSGRLSYAVEFSLPTHHTVRLIRVTTSPSA	ATGCCAAATAACAACGGCAGACAGCAGAATAAAAAGAAGGGGGATGGCCAGCCAGTCAATCAGCTGTGCCAGATGTTGGGTAAGATTATCGCCCAACAGAGCCAGTCCAGAGGCAGGGGACCGGGAAAGAAGAATAAGAGTAGAAACCCGGAGAAGCCCCATTTCCCTCTAGCGACTGAAGATGACGTCAGACATCACTTTACCCCTAGTGAGCGACAATTGTGTCTGTCGTCAATCCGGACCGCCTTTAATCAAGGCGCTGGAACTTGCACCCTGTCAGACTCAGGGAGATTAAGTTACGCTGTGGAGTTTAGTTTGCCTACTCATCATACCGTGCGCCTGATTCGCGTCACAACGTCACCCTCAGCATGA	CTCTCCACCCCTTTAACCAT	GTCTGGGATTCTTGATCGGT	CGATAACGGCAAGTGATAAC	CACGCATTTGTCGTCCGGCG	ATAACC	14368	Annot_cds	ORF7	TRS-L-canonical
192	14373	14180	TAACAT|CACGCT	1	14496	123	MPNNNGRQQNKKKGDGQPVNQLCQMLGKIIAQQSQSRGRGPGKKNKSRNPEKPHFPLATEDDVRHHFTPSERQLCLSSIRTAFNQGAGTCTLSDSGRLSYAVEFSLPTHHTVRLIRVTTSPSA	ATGCCAAATAACAACGGCAGACAGCAGAATAAAAAGAAGGGGGATGGCCAGCCAGTCAATCAGCTGTGCCAGATGTTGGGTAAGATTATCGCCCAACAGAGCCAGTCCAGAGGCAGGGGACCGGGAAAGAAGAATAAGAGTAGAAACCCGGAGAAGCCCCATTTCCCTCTAGCGACTGAAGATGACGTCAGACATCACTTTACCCCTAGTGAGCGACAATTGTGTCTGTCGTCAATCCGGACCGCCTTTAATCAAGGCGCTGGAACTTGCACCCTGTCAGACTCAGGGAGATTAAGTTACGCTGTGGAGTTTAGTTTGCCTACTCATCATACCGTGCGCCTGATTCGCGTCACAACGTCACCCTCAGCATGA	CTCTCCACCCCTTTAACCAT	GTCTGGGATTCTTGATCGGT	CGATAACGGCAAGTGATAAC	CACGCATTTGTCGTCCGGCG	ATAACC	14368	Annot_cds	ORF7	TRS-L-canonical
192	14373	14180	TATCAT|CACGCG	1	14496	123	MPNNNGRQQNKKKGDGQPVNQLCQMLGKIIAQQSQSRGRGPGKKNKSRNPEKPHFPLATEDDVRHHFTPSERQLCLSSIRTAFNQGAGTCTLSDSGRLSYAVEFSLPTHHTVRLIRVTTSPSA	ATGCCAAATAACAACGGCAGACAGCAGAATAAAAAGAAGGGGGATGGCCAGCCAGTCAATCAGCTGTGCCAGATGTTGGGTAAGATTATCGCCCAACAGAGCCAGTCCAGAGGCAGGGGACCGGGAAAGAAGAATAAGAGTAGAAACCCGGAGAAGCCCCATTTCCCTCTAGCGACTGAAGATGACGTCAGACATCACTTTACCCCTAGTGAGCGACAATTGTGTCTGTCGTCAATCCGGACCGCCTTTAATCAAGGCGCTGGAACTTGCACCCTGTCAGACTCAGGGAGATTAAGTTACGCTGTGGAGTTTAGTTTGCCTACTCATCATACCGTGCGCCTGATTCGCGTCACAACGTCACCCTCAGCATGA	CTCTCCACCCCTTTAACCAT	GTCTGGGATTCTTGATCGGT	CGATAACGGCAAGTGATAAC	CACGCATTTGTCGTCCGGCG	ATAACC	14368	Annot_cds	ORF7	TRS-L-canonical
192	14373	14180	TTTACT|CACGCA	1	14496	123	MPNNNGRQQNKKKGDGQPVNQLCQMLGKIIAQQSQSRGRGPGKKNKSRNPEKPHFPLATEDDVRHHFTPSERQLCLSSIRTAFNQGAGTCTLSDSGRLSYAVEFSLPTHHTVRLIRVTTSPSA	ATGCCAAATAACAACGGCAGACAGCAGAATAAAAAGAAGGGGGATGGCCAGCCAGTCAATCAGCTGTGCCAGATGTTGGGTAAGATTATCGCCCAACAGAGCCAGTCCAGAGGCAGGGGACCGGGAAAGAAGAATAAGAGTAGAAACCCGGAGAAGCCCCATTTCCCTCTAGCGACTGAAGATGACGTCAGACATCACTTTACCCCTAGTGAGCGACAATTGTGTCTGTCGTCAATCCGGACCGCCTTTAATCAAGGCGCTGGAACTTGCACCCTGTCAGACTCAGGGAGATTAAGTTACGCTGTGGAGTTTAGTTTGCCTACTCATCATACCGTGCGCCTGATTCGCGTCACAACGTCACCCTCAGCATGA	CTCTCCACCCCTTTAACCAT	GTCTGGGATTCTTGATCGGT	CGATAACGGCAAGTGATAAC	CACGCATTTGTCGTCCGGCG	ATAACC	14368	Annot_cds	ORF7	TRS-L-canonical
192	14373	14180	CTTCAT|CTTACG	1	14496	123	MPNNNGRQQNKKKGDGQPVNQLCQMLGKIIAQQSQSRGRGPGKKNKSRNPEKPHFPLATEDDVRHHFTPSERQLCLSSIRTAFNQGAGTCTLSDSGRLSYAVEFSLPTHHTVRLIRVTTSPSA	ATGCCAAATAACAACGGCAGACAGCAGAATAAAAAGAAGGGGGATGGCCAGCCAGTCAATCAGCTGTGCCAGATGTTGGGTAAGATTATCGCCCAACAGAGCCAGTCCAGAGGCAGGGGACCGGGAAAGAAGAATAAGAGTAGAAACCCGGAGAAGCCCCATTTCCCTCTAGCGACTGAAGATGACGTCAGACATCACTTTACCCCTAGTGAGCGACAATTGTGTCTGTCGTCAATCCGGACCGCCTTTAATCAAGGCGCTGGAACTTGCACCCTGTCAGACTCAGGGAGATTAAGTTACGCTGTGGAGTTTAGTTTGCCTACTCATCATACCGTGCGCCTGATTCGCGTCACAACGTCACCCTCAGCATGA	CTCTCCACCCCTTTAACCAT	GTCTGGGATTCTTGATCGGT	CGATAACGGCAAGTGATAAC	CACGCATTTGTCGTCCGGCG	ATAACC	14368	Annot_cds	ORF7	TRS-L-canonical
192	14373	14180	ATGCAT|TACGCA	1	14496	123	MPNNNGRQQNKKKGDGQPVNQLCQMLGKIIAQQSQSRGRGPGKKNKSRNPEKPHFPLATEDDVRHHFTPSERQLCLSSIRTAFNQGAGTCTLSDSGRLSYAVEFSLPTHHTVRLIRVTTSPSA	ATGCCAAATAACAACGGCAGACAGCAGAATAAAAAGAAGGGGGATGGCCAGCCAGTCAATCAGCTGTGCCAGATGTTGGGTAAGATTATCGCCCAACAGAGCCAGTCCAGAGGCAGGGGACCGGGAAAGAAGAATAAGAGTAGAAACCCGGAGAAGCCCCATTTCCCTCTAGCGACTGAAGATGACGTCAGACATCACTTTACCCCTAGTGAGCGACAATTGTGTCTGTCGTCAATCCGGACCGCCTTTAATCAAGGCGCTGGAACTTGCACCCTGTCAGACTCAGGGAGATTAAGTTACGCTGTGGAGTTTAGTTTGCCTACTCATCATACCGTGCGCCTGATTCGCGTCACAACGTCACCCTCAGCATGA	CTCTCCACCCCTTTAACCAT	GTCTGGGATTCTTGATCGGT	CGATAACGGCAAGTGATAAC	CACGCATTTGTCGTCCGGCG	ATAACC	14368	Annot_cds	ORF7	TRS-L-canonical
192	14373	14180	TTAACT|CACGTA	1	14496	123	MPNNNGRQQNKKKGDGQPVNQLCQMLGKIIAQQSQSRGRGPGKKNKSRNPEKPHFPLATEDDVRHHFTPSERQLCLSSIRTAFNQGAGTCTLSDSGRLSYAVEFSLPTHHTVRLIRVTTSPSA	ATGCCAAATAACAACGGCAGACAGCAGAATAAAAAGAAGGGGGATGGCCAGCCAGTCAATCAGCTGTGCCAGATGTTGGGTAAGATTATCGCCCAACAGAGCCAGTCCAGAGGCAGGGGACCGGGAAAGAAGAATAAGAGTAGAAACCCGGAGAAGCCCCATTTCCCTCTAGCGACTGAAGATGACGTCAGACATCACTTTACCCCTAGTGAGCGACAATTGTGTCTGTCGTCAATCCGGACCGCCTTTAATCAAGGCGCTGGAACTTGCACCCTGTCAGACTCAGGGAGATTAAGTTACGCTGTGGAGTTTAGTTTGCCTACTCATCATACCGTGCGCCTGATTCGCGTCACAACGTCACCCTCAGCATGA	CTCTCCACCCCTTTAACCAT	GTCTGGGATTCTTGATCGGT	CGATAACGGCAAGTGATAAC	CACGCATTTGTCGTCCGGCG	ATAACC	14368	Annot_cds	ORF7	TRS-L-canonical
192	14373	14180	CCGTAT|TACGCA	1	14496	123	MPNNNGRQQNKKKGDGQPVNQLCQMLGKIIAQQSQSRGRGPGKKNKSRNPEKPHFPLATEDDVRHHFTPSERQLCLSSIRTAFNQGAGTCTLSDSGRLSYAVEFSLPTHHTVRLIRVTTSPSA	ATGCCAAATAACAACGGCAGACAGCAGAATAAAAAGAAGGGGGATGGCCAGCCAGTCAATCAGCTGTGCCAGATGTTGGGTAAGATTATCGCCCAACAGAGCCAGTCCAGAGGCAGGGGACCGGGAAAGAAGAATAAGAGTAGAAACCCGGAGAAGCCCCATTTCCCTCTAGCGACTGAAGATGACGTCAGACATCACTTTACCCCTAGTGAGCGACAATTGTGTCTGTCGTCAATCCGGACCGCCTTTAATCAAGGCGCTGGAACTTGCACCCTGTCAGACTCAGGGAGATTAAGTTACGCTGTGGAGTTTAGTTTGCCTACTCATCATACCGTGCGCCTGATTCGCGTCACAACGTCACCCTCAGCATGA	CTCTCCACCCCTTTAACCAT	GTCTGGGATTCTTGATCGGT	CGATAACGGCAAGTGATAAC	CACGCATTTGTCGTCCGGCG	ATAACC	14368	Annot_cds	ORF7	TRS-L-canonical
[truncated: 1,694 more rows]

## Sheet: S4(GD DRS, TRSL-dependent)
Online Resource 4 This table extends the information for the recombination events dependent on TRS-L in GD DRS data
UTR'5_junction	UTR'3_junction	Gap_len	Resultseqing	Count	Start_pos	Product	Protein	CDS	Before_5p	After_5p	Before_3p	After_3p	TRS-B_pattern	TRS-B_site	Type	ORF_merge	Pattern
[truncated: 292 more rows]
